# Supplementary material for: Proteomic analysis unveils host-parasite interactions in Aedes togoi infected with Dirofilaria immitis and Brugia pahangi
Source: PLoS One. 2025 Jul 9;20(7):e0326693. doi: 10.1371/journal.pone.0326693 (PMC12240324; doi:10.1371/journal.pone.0326693)
Supplement: S10 File — (XLSX) [file pone.0326693.s010.xlsx]

## Sheet: proteinGroups_ATBP
Protein IDs	Majority protein IDs	Peptide counts (all)	Peptide counts (razor+unique)	Peptide counts (unique)	Fasta headers	Number of proteins	Peptides	Razor + unique peptides	Unique peptides	Sequence coverage [%]	Unique + razor sequence coverage [%]	Unique sequence coverage [%]	Mol. weight [kDa]	Sequence length	Sequence lengths	Q-value	Score	Intensity	MS/MS count	Only identified by site	Reverse	Potential contaminant	id	Peptide IDs	Peptide is razor	Mod. peptide IDs	Evidence IDs	MS/MS IDs	Best MS/MS	Oxidation (M) site IDs	Oxidation (M) site positions	Taxonomy IDs
Q17C32;A0A1S4F8F3	Q17C32;A0A1S4F8F3	1;1	1;1	1;1	tr|Q17C32|Q17C32_AEDAE AAEL004718-PA OS=Aedes aegypti OX=7159 GN=AAEL004718 PE=4 SV=1;tr|A0A1S4F8F3|A0A1S4F8F3_AEDAE YqaJ domain-containing protein OS=Aedes aegypti OX=7159 GN=5565304 PE=4 SV=1	2	1	1	1	3	3	3	49.038	430	430;430	1	-2	1980900	0	+			60	1394	TRUE	1493	1901	2085	2085	15	368	-1;-1
A0A1S4F9W4	A0A1S4F9W4	1	1	1	tr|A0A1S4F9W4|A0A1S4F9W4_AEDAE Membrin OS=Aedes aegypti OX=7159 GN=5566174 PE=3 SV=1	1	1	1	1	7.6	7.6	7.6	24.314	211	211	1	-2	5693900	1	+			62	613	TRUE	649	804	895	895	16	177	-1
A0A6I8T9W2;Q172T2	A0A6I8T9W2;Q172T2	1;1	1;1	1;1	tr|A0A6I8T9W2|A0A6I8T9W2_AEDAE Uncharacterized protein OS=Aedes aegypti OX=7159 GN=5568991 PE=4 SV=1;tr|Q172T2|Q172T2_AEDAE AAEL007280-PA OS=Aedes aegypti OX=7159 GN=AAEL007280 PE=4 SV=1	2	1	1	1	1.6	1.6	1.6	71.323	630	630;654	1	-2	6067900	0	+			148	574	TRUE	606	742	821	821	36	231	-1;-1
Q175A3;A0A6I8TDG4;A0A6I8TDA9;A0A6I8TD24	Q175A3;A0A6I8TDG4;A0A6I8TDA9;A0A6I8TD24	7;7;7;6	1;1;1;0	1;1;1;0	tr|Q175A3|Q175A3_AEDAE Oxoglutarate dehydrogenase (succinyl-transferring) OS=Aedes aegypti OX=7159 GN=AAEL006721 PE=3 SV=1;tr|A0A6I8TDG4|A0A6I8TDG4_AEDAE Oxoglutarate dehydrogenase (succinyl-transferring) OS=Aedes aegypti OX=7159 GN=5568292 PE=3 SV=1;tr|A0	4	7	1	1	7.6	0.7	0.7	118.62	1057	1057;1063;1078;1093	1	-2	5477200	1	+			157	230;352;763;820;958;992;1260	False;False;False;False;False;True;False	250;378;813;814;875;1029;1066;1354	313;469;1038;1039;1040;1041;1113;1307;1354;1736	355;529;1160;1161;1162;1163;1238;1446;1496;1907	355;529;1163;1238;1446;1496;1907	33;34	310;312	-1;-1;-1;-1
A0A6I8TPP3;Q16L56	A0A6I8TPP3;Q16L56	1;1	1;1	1;1	tr|A0A6I8TPP3|A0A6I8TPP3_AEDAE Uncharacterized protein OS=Aedes aegypti OX=7159 GN=5576776 PE=3 SV=1;tr|Q16L56|Q16L56_AEDAE AAEL012773-PA OS=Aedes aegypti OX=7159 GN=CYP325M1 PE=3 SV=2	2	1	1	1	3	3	3	56.992	500	500;503	1	-2	22176000	1	+			205	1244	TRUE	1335	1711	1877	1877	54;55;56	203;204;208	-1;-1
A0A6I8TTL4	A0A6I8TTL4	1	1	1	tr|A0A6I8TTL4|A0A6I8TTL4_AEDAE Uncharacterized protein OS=Aedes aegypti OX=7159 GN=110677193 PE=4 SV=1	1	1	1	1	2.3	2.3	2.3	41.486	352	352	1	-2	1188200	0	+			219	119	TRUE	126	153	168	168	57	71	-1
J9EAF0;A0A6I8TYK1	J9EAF0;A0A6I8TYK1	1;1	1;1	1;1	tr|J9EAF0|J9EAF0_AEDAE AAEL017196-PA OS=Aedes aegypti OX=7159 GN=AaeL_AAEL017196 PE=3 SV=1;tr|A0A6I8TYK1|A0A6I8TYK1_AEDAE Peptidase_M13_N domain-containing protein OS=Aedes aegypti OX=7159 GN=23687616 PE=3 SV=1	2	1	1	1	2.6	2.6	2.6	45.731	389	389;946	1	-2	7564900	1	+			226	557	TRUE	588	722	798	798	58	118	-1;-1
A0A6I8U432;Q177C6;A0A6I8TCI4	A0A6I8U432;Q177C6;A0A6I8TCI4	2;1;1	1;1;1	1;1;1	tr|A0A6I8U432|A0A6I8U432_AEDAE Tubulin alpha chain OS=Aedes aegypti OX=7159 GN=110676106 PE=3 SV=1;tr|Q177C6|Q177C6_AEDAE Tubulin alpha chain (Fragment) OS=Aedes aegypti OX=7159 GN=AAEL006179 PE=3 SV=1;tr|A0A6I8TCI4|A0A6I8TCI4_AEDAE Tubulin alpha chain OS=	3	2	1	1	6.5	2	2	49.818	448	448;452;459	1	-2	4673500	1	+			233	42;1417	False;True	44;1516	58;1925	68;2112	68;2112	59	310	-1;-1;-1
A0A6R5I9B0	A0A6R5I9B0	1	1	1	tr|A0A6R5I9B0|A0A6R5I9B0_AEDAE Uncharacterized protein OS=Aedes aegypti OX=7159 GN=5572998 PE=4 SV=1	1	1	1	1	1.1	1.1	1.1	127.44	1104	1104	1	-2	4393000	0	+			249	966	TRUE	1037	1315	1454	1454	69	214	-1
Q0IEZ9	Q0IEZ9	1	1	1	tr|Q0IEZ9|Q0IEZ9_AEDAE AAEL007423-PA OS=Aedes aegypti OX=7159 GN=5569167 PE=4 SV=1	1	1	1	1	4.2	4.2	4.2	27.664	240	240	1	-2	27822000	1	+			292	883	TRUE	939	1189	1315	1315	98	235	-1
Q16L85;Q1HR74	Q16L85;Q1HR74	1;1	1;1	1;1	tr|Q16L85|Q16L85_AEDAE AAEL012733-PA OS=Aedes aegypti OX=7159 GN=AAEL012733 PE=4 SV=1;tr|Q1HR74|Q1HR74_AEDAE Ribosomal protein L19 OS=Aedes aegypti OX=7159 PE=2 SV=1	2	1	1	1	5.3	5.3	5.3	20.256	170	170;204	1	-2	9540500	2	+			331	532	TRUE	562;563	693;694	769;770	770	110	91	-1;-1
Q16XM7	Q16XM7	1	1	1	tr|Q16XM7|Q16XM7_AEDAE AAEL008830-PA OS=Aedes aegypti OX=7159 GN=AAEL008830 PE=4 SV=1	1	1	1	1	6.2	6.2	6.2	20.256	178	178	1	-2	2921800	1	+			388	916	TRUE	982	1242	1375	1375	119	1	-1
Q174Q6	Q174Q6	1	1	1	tr|Q174Q6|Q174Q6_AEDAE AAEL006825-PA OS=Aedes aegypti OX=7159 GN=AAEL006825 PE=4 SV=1	1	1	1	1	2.6	2.6	2.6	71.091	656	656	1	-2	8187900	1	+			406	283	TRUE	307	381	433	433	121	402	-1
Q17M01	Q17M01	1	1	1	tr|Q17M01|Q17M01_AEDAE AAEL001175-PA OS=Aedes aegypti OX=7159 GN=5568829 PE=3 SV=1	1	1	1	1	1.4	1.4	1.4	63.651	553	553	1	-2	4732500	1	+			477	1063	TRUE	1142	1450	1595	1595	143	234	-1
Q17N60	Q17N60	1	1	1	tr|Q17N60|Q17N60_AEDAE 60S ribosomal protein L35a OS=Aedes aegypti OX=7159 GN=5566843 PE=3 SV=1	1	1	1	1	4.7	4.7	4.7	18.887	172	172	1	-2	8304900	1	+			481	628	TRUE	666	829	926	926	145	166	-1
Q2KT21;Q2KT19;Q1HR34	Q2KT21;Q2KT19;Q1HR34	1;1;1	1;1;1	1;1;1	tr|Q2KT21|Q2KT21_AEDAE Ribosomal protein 49 (Fragment) OS=Aedes aegypti OX=7159 GN=rp49 PE=2 SV=1;tr|Q2KT19|Q2KT19_ANOAQ Ribosomal protein 49 (Fragment) OS=Anopheles aquasalis OX=42839 GN=rp49 PE=2 SV=1;tr|Q1HR34|Q1HR34_AEDAE 60S ribosomal protein L32 OS=A	3	1	1	1	11.1	11.1	11.1	10.809	90	90;90;134	1	-2	3544000	0	+			508	293	TRUE	318	395	449	449	155	69	-1;-1;-1
Q1HRJ9	Q1HRJ9	1	1	1	tr|Q1HRJ9|Q1HRJ9_AEDAE Succinate dehydrogenase cytochrome b560 subunit, mitochondrial OS=Aedes aegypti OX=7159 GN=5571173 PE=2 SV=1	1	1	1	1	4.1	4.1	4.1	18.782	171	171	1	-2	13693000	1	+			530	888	TRUE	945	1203	1336	1336	160	1	-1
A0A0K6FW94	A0A0K6FW94	1	1	1	tr|A0A0K6FW94|A0A0K6FW94_9AGAM Kinesin-like protein unc-104 [Aedes aegypti] OS=Rhizoctonia solani OX=456999 GN=RSOLAG22IIIB_00772 PE=3 SV=1	1	1	1	1	0.9	0.9	0.9	176.95	1588	1588	0.0093284	5.6742	68523000	1				4	1346	TRUE	1443	1847	2029	2029			-1
Q16N26	Q16N26	1	1	1	tr|Q16N26|Q16N26_AEDAE AAEL012102-PA OS=Aedes aegypti OX=7159 GN=5575839 PE=4 SV=1	1	1	1	1	1.4	1.4	1.4	71.98	632	632	0.0093458	5.6824	83085000	1				341	1092	TRUE	1175	1506	1656	1656	111	345	-1
Q16IL7	Q16IL7	1	1	1	tr|Q16IL7|Q16IL7_AEDAE Dolichyl-diphosphooligosaccharide--protein glycosyltransferase 48 kDa subunit (Fragment) OS=Aedes aegypti OX=7159 GN=AAEL013619 PE=3 SV=1	1	1	1	1	4.1	4.1	4.1	38.138	339	339	0.0093633	5.6969	3358200	1				316	1172	TRUE	1260	1611	1763	1763	103;104	294;296	-1
Q17CI5	Q17CI5	1	1	1	tr|Q17CI5|Q17CI5_AEDAE Coatomer subunit beta OS=Aedes aegypti OX=7159 GN=5565050 PE=4 SV=1	1	1	1	1	1	1	1	107.07	956	956	0.0093809	5.6994	7254900	1				436	1319	TRUE	1415	1812	1993	1993			-1
Q16EV8	Q16EV8	1	1	1	tr|Q16EV8|Q16EV8_AEDAE AAEL015000-PA OS=Aedes aegypti OX=7159 GN=AAEL015000 PE=4 SV=1	1	1	1	1	2.9	2.9	2.9	40.124	345	345	0.0093985	5.7017	9203500	1				302	909	TRUE	971	1230	1363	1363	101	1	-1
A0A6I8T518	A0A6I8T518	1	1	1	tr|A0A6I8T518|A0A6I8T518_AEDAE Uncharacterized protein OS=Aedes aegypti OX=7159 GN=5573957 PE=4 SV=1	1	1	1	1	1.9	1.9	1.9	56.106	479	479	0.0094162	5.7145	61465000	1				123	302	TRUE	327	406	461	461			-1
Q17H99;Q16PV1	Q17H99;Q16PV1	1;1	1;1	1;1	tr|Q17H99|Q17H99_AEDAE Aspartate--tRNA ligase, cytoplasmic OS=Aedes aegypti OX=7159 GN=5574912 PE=3 SV=1;tr|Q16PV1|Q16PV1_AEDAE Aspartate--tRNA ligase, cytoplasmic OS=Aedes aegypti OX=7159 GN=AAEL011518 PE=3 SV=1	2	1	1	1	1.9	1.9	1.9	59.839	534	534;534	0.009434	5.7162	3327200	1				353	594	TRUE	626	764	843	843			-1;-1
Q8I901;A0A6I8TQR9	Q8I901;A0A6I8TQR9	1;1	1;1	1;1	tr|Q8I901|Q8I901_AEDAE Phe-4-monooxygenase OS=Aedes aegypti OX=7159 GN=23687449 PE=2 SV=1;tr|A0A6I8TQR9|A0A6I8TQR9_AEDAE Phe-4-monooxygenase OS=Aedes aegypti OX=7159 GN=23687449 PE=3 SV=1	2	1	1	1	2	2	2	51.134	447	447;456	0.0094518	5.7168	3529500	1				210	179	TRUE	193	242	277	277			-1;-1
Q16GS1	Q16GS1	1	1	1	tr|Q16GS1|Q16GS1_AEDAE COP9 signalosome complex subunit 6 OS=Aedes aegypti OX=7159 GN=5564024 PE=3 SV=1	1	1	1	1	2.2	2.2	2.2	40.037	362	362	0.0094697	5.7269	2756400	1				310	590	TRUE	622	759	838	838			-1
Q177P7;A0A6I8U847;A0A6I8TSM6	Q177P7;A0A6I8U847;A0A6I8TSM6	1;1;1	1;1;1	1;1;1	tr|Q177P7|Q177P7_AEDAE C-1-tetrahydrofolate synthase, cytoplasmic OS=Aedes aegypti OX=7159 GN=AAEL006085 PE=3 SV=1;tr|A0A6I8U847|A0A6I8U847_AEDAE C-1-tetrahydrofolate synthase, cytoplasmic OS=Aedes aegypti OX=7159 GN=5567414 PE=3 SV=1;tr|A0A6I8TSM6|A0A6I8T	3	1	1	1	1.8	1.8	1.8	89.811	836	836;836;1024	0.0094877	5.7297	4428600	1				215	577	TRUE	609	745	824	824			-1;-1;-1
Q170N2	Q170N2	1	1	1	tr|Q170N2|Q170N2_AEDAE Protein pelota homolog OS=Aedes aegypti OX=7159 GN=5569713 PE=3 SV=1	1	1	1	1	1.8	1.8	1.8	43.092	386	386	0.0095057	5.7396	20664000	1				396	566	TRUE	597	731	807	807			-1
Q16U82;A0A1S4FPC9	Q16U82;A0A1S4FPC9	1;1	1;1	1;1	tr|Q16U82|Q16U82_AEDAE AAEL009993-PA OS=Aedes aegypti OX=7159 GN=AAEL009993 PE=4 SV=1;tr|A0A1S4FPC9|A0A1S4FPC9_AEDAE Tox-SGS domain-containing protein OS=Aedes aegypti OX=7159 GN=5572722 PE=4 SV=1	2	1	1	1	0.2	0.2	0.2	379.96	3364	3364;3364	0.0095238	5.7428	27029000	1				90	558	TRUE	589	723	799	799			-1;-1
Q16MA3;Q16SH1	Q16MA3;Q16SH1	1;1	1;1	1;1	tr|Q16MA3|Q16MA3_AEDAE Vesicle-fusing ATPase (Fragment) OS=Aedes aegypti OX=7159 GN=AAEL012364 PE=4 SV=1;tr|Q16SH1|Q16SH1_AEDAE Vesicle-fusing ATPase OS=Aedes aegypti OX=7159 GN=5573545 PE=4 SV=1	2	1	1	1	1.4	1.4	1.4	79.654	720	720;803	0.009542	5.7487	9092600	1				335	703	TRUE	749	942	1052	1052			-1;-1
A0A6I8TEL2;Q9NDI4;Q8T4R8;P41822;A0A6I8T9X9	A0A6I8TEL2;Q9NDI4;Q8T4R8;P41822;A0A6I8T9X9	1;1;1;1;1	1;1;1;1;1	1;1;1;1;1	tr|A0A6I8TEL2|A0A6I8TEL2_AEDAE Ferritin OS=Aedes aegypti OX=7159 GN=5569124 PE=3 SV=1;tr|Q9NDI4|Q9NDI4_AEDAE Ferritin OS=Aedes aegypti OX=7159 GN=ferH PE=2 SV=1;tr|Q8T4R8|Q8T4R8_AEDAE Ferritin OS=Aedes aegypti OX=7159 GN=FerH PE=2 SV=1;sp|P41822|FRI_AEDAE	5	1	1	1	3.8	3.8	3.8	23.66	208	208;209;209;209;209	0.0095785	5.7537	9308400	1				150	776	TRUE	829	1059	1181	1181			-1;-1;-1;-1;-1
Q171W5;A0A6I8TM39;A0A6I8TYG9	Q171W5;A0A6I8TM39;A0A6I8TYG9	1;1;1	1;1;1	1;1;1	tr|Q171W5|Q171W5_AEDAE AAEL007506-PA OS=Aedes aegypti OX=7159 GN=AAEL007506 PE=4 SV=1;tr|A0A6I8TM39|A0A6I8TM39_AEDAE Uncharacterized protein OS=Aedes aegypti OX=7159 GN=5569249 PE=4 SV=1;tr|A0A6I8TYG9|A0A6I8TYG9_AEDAE Uncharacterized protein OS=Aedes aegyp	3	1	1	1	0.2	0.2	0.2	390.1	3407	3407;3407;3408	0.0095602	5.7537	62178000	1				199	575	TRUE	607	743	822	822			-1;-1;-1
Q178J6	Q178J6	1	1	1	tr|Q178J6|Q178J6_AEDAE Spectrin beta chain OS=Aedes aegypti OX=7159 GN=AAEL005845 PE=3 SV=1	1	1	1	1	0.4	0.4	0.4	266.2	2299	2299	0.0095969	5.7572	7885000	1				417	582	TRUE	614	750	829	829			-1
Q17KM3	Q17KM3	1	1	1	tr|Q17KM3|Q17KM3_AEDAE 6-pyruvoyltetrahydropterin synthase OS=Aedes aegypti OX=7159 GN=AAEL001642 PE=3 SV=1	1	1	1	1	5.3	5.3	5.3	19.45	170	170	0.0096154	5.7607	4271200	1				472	1151	TRUE	1237	1584	1736	1736			-1
A0A1S4F5J1;Q17EL9	A0A1S4F5J1;Q17EL9	1;1	1;1	1;1	tr|A0A1S4F5J1|A0A1S4F5J1_AEDAE Uncharacterized protein OS=Aedes aegypti OX=7159 GN=5578869 PE=4 SV=1;tr|Q17EL9|Q17EL9_AEDAE AAEL003740-PA OS=Aedes aegypti OX=7159 GN=AAEL003740 PE=4 SV=1	2	1	1	1	0.9	0.9	0.9	92.586	801	801;890	0.0096339	5.7661	2131000	1				53	501	TRUE	531	655	728	728			-1;-1
Q17FV1;A0A0P6JSU0	Q17FV1;A0A0P6JSU0	1;1	1;1	1;1	tr|Q17FV1|Q17FV1_AEDAE Peptidylprolyl isomerase OS=Aedes aegypti OX=7159 GN=AAEL003303 PE=4 SV=1;tr|A0A0P6JSU0|A0A0P6JSU0_AEDAE FK506-binding protein OS=Aedes aegypti OX=7159 PE=2 SV=1	2	1	1	1	4.2	4.2	4.2	31.662	289	289;379	0.0096525	5.7717	16705000	1				29	862	TRUE	917	1166	1292	1292			-1;-1
A0A5B9H6W0;A0A1S4G890	A0A5B9H6W0;A0A1S4G890	1;1	1;1	1;1	tr|A0A5B9H6W0|A0A5B9H6W0_AEDAE Cytochrome c oxidase subunit 1 OS=Aedes aegypti OX=7159 GN=cox1 PE=3 SV=1;tr|A0A1S4G890|A0A1S4G890_AEDAE Cytochrome c oxidase subunit 1 OS=Aedes aegypti OX=7159 GN=33307557 PE=3 SV=1	2	1	1	1	6.6	6.6	6.6	56.761	512	512;512	0.0077369	5.7801	10690000	2				114	1228	TRUE	1318	1683;1684	1844;1845	1844			-1;-1
Q175Q3	Q175Q3	1	1	1	tr|Q175Q3|Q175Q3_AEDAE Asparagine--tRNA ligase OS=Aedes aegypti OX=7159 GN=5568150 PE=3 SV=1	1	1	1	1	2	2	2	63.571	553	553	0.0077519	5.7905	7024200	1				408	725	TRUE	773	969	1079	1079			-1
Q17GL0;A0A1S4F3D0	Q17GL0;A0A1S4F3D0	1;1	1;1	1;1	tr|Q17GL0|Q17GL0_AEDAE AAEL002978-PA OS=Aedes aegypti OX=7159 GN=AAEL002978 PE=3 SV=1;tr|A0A1S4F3D0|A0A1S4F3D0_AEDAE Leucyl aminopeptidase, putative OS=Aedes aegypti OX=7159 GN=5576737 PE=3 SV=1	2	1	1	1	1.4	1.4	1.4	56.092	516	516;516	0.007767	5.8109	18217000	1				48	15	TRUE	15	22	29	29			-1;-1
Q0IEE4	Q0IEE4	1	1	1	tr|Q0IEE4|Q0IEE4_AEDAE ATP synthase subunit O, mitochondrial OS=Aedes aegypti OX=7159 GN=5573968 PE=3 SV=1	1	1	1	1	4.3	4.3	4.3	22.603	210	210	0.0077821	5.8119	51511000	1				288	201	TRUE	215	267	308	308			-1
Q1HQE4;A0A0N8ESA5	Q1HQE4;A0A0N8ESA5	1;1	1;1	1;1	tr|Q1HQE4|Q1HQE4_AEDAE 40S ribosomal protein S26 OS=Aedes aegypti OX=7159 GN=5576215 PE=2 SV=1;tr|A0A0N8ESA5|A0A0N8ESA5_AEDAE 40S ribosomal protein S26 OS=Aedes aegypti OX=7159 PE=2 SV=1	2	1	1	1	7.8	7.8	7.8	13.28	115	115;152	0.0077973	5.8282	146050000	1				11	936	TRUE	1002	1264	1397	1397			-1;-1
Q17N69;A0A6I8T3X0	Q17N69;A0A6I8T3X0	1;1	1;1	1;1	sp|Q17N69|LIS1_AEDAE Lissencephaly-1 homolog OS=Aedes aegypti OX=7159 GN=AAEL000770 PE=3 SV=2;tr|A0A6I8T3X0|A0A6I8T3X0_AEDAE Lissencephaly-1 homolog OS=Aedes aegypti OX=7159 GN=5566612 PE=3 SV=1	2	1	1	1	3.7	3.7	3.7	46.183	409	409;411	0.0078125	5.8576	398450000	1				120	844	TRUE	899	1140	1265	1265			-1;-1
Q16MW4;A0A1S4FVU5	Q16MW4;A0A1S4FVU5	1;1	1;1	1;1	tr|Q16MW4|Q16MW4_AEDAE Elongation factor Tu, mitochondrial OS=Aedes aegypti OX=7159 GN=AAEL012167 PE=3 SV=1;tr|A0A1S4FVU5|A0A1S4FVU5_AEDAE Elongation factor Tu, mitochondrial OS=Aedes aegypti OX=7159 GN=5575924 PE=3 SV=1	2	1	1	1	1.5	1.5	1.5	49.383	452	452;452	0.0078278	5.8582	3468800	1				98	280	TRUE	304	377	429	429			-1;-1
Q17CP2	Q17CP2	1	1	1	tr|Q17CP2|Q17CP2_AEDAE AP-2 complex subunit alpha OS=Aedes aegypti OX=7159 GN=5564871 PE=3 SV=1	1	1	1	1	1.6	1.6	1.6	104.4	933	933	0.0078431	5.8633	7266400	1				437	805	TRUE	858	1095	1220	1220			-1
Q177C9	Q177C9	1	1	1	tr|Q177C9|Q177C9_AEDAE Histone acetyltransferase type B catalytic subunit OS=Aedes aegypti OX=7159 GN=5567592 PE=3 SV=1	1	1	1	1	1.7	1.7	1.7	47.883	410	410	0.0078585	5.8747	8399300	1				413	1312	TRUE	1408	1805	1986	1986			-1
Q5MM89;Q1HR73	Q5MM89;Q1HR73	2;2	1;1	1;1	tr|Q5MM89|Q5MM89_AEDAE ADP ribosylation factor 79F OS=Aedes aegypti OX=7159 PE=2 SV=1;tr|Q1HR73|Q1HR73_AEDAE AAEL007065-PA OS=Aedes aegypti OX=7159 GN=5568690 PE=2 SV=1	2	2	1	1	14.3	4.4	4.4	20.688	182	182;182	0.007874	5.8902	5207700	1				521	551;898	False;True	582;957	716;1215	792;1348	792;1348	158	110	-1;-1
A0A6I8U7E0;A0A6I8U419;A0A6I8TTM8;A0A6I8U6N7;A0A6I8U908;Q176P0	A0A6I8U7E0;A0A6I8U419;A0A6I8TTM8;A0A6I8U6N7;A0A6I8U908;Q176P0	1;1;1;1;1;1	1;1;1;1;1;1	1;1;1;1;1;1	tr|A0A6I8U7E0|A0A6I8U7E0_AEDAE Acetyl-CoA carboxylase OS=Aedes aegypti OX=7159 GN=5567854 PE=4 SV=1;tr|A0A6I8U419|A0A6I8U419_AEDAE Acetyl-CoA carboxylase OS=Aedes aegypti OX=7159 GN=5567854 PE=4 SV=1;tr|A0A6I8TTM8|A0A6I8TTM8_AEDAE Acetyl-CoA carboxylase OS	6	1	1	1	0.5	0.5	0.5	260.16	2309	2309;2353;2400;2426;2446;2529	0.0078895	5.8909	4387400	1				220	66	TRUE	70	90	102	102			-1;-1;-1;-1;-1;-1
Q16I00;A0A6I8TQV2	Q16I00;A0A6I8TQV2	1;1	1;1	1;1	tr|Q16I00|Q16I00_AEDAE AAEL013845-PA OS=Aedes aegypti OX=7159 GN=AAEL013845 PE=4 SV=1;tr|A0A6I8TQV2|A0A6I8TQV2_AEDAE Endoplasmic reticulum resident protein (ERp44), putative OS=Aedes aegypti OX=7159 GN=5578806 PE=4 SV=1	2	1	1	1	2	2	2	46.152	401	401;413	0.0079051	5.8914	6825400	1				211	1365	TRUE	1463	1869	2051	2051			-1;-1
A0A6I8T8G6;Q17EC7;A0A1S4F5T3	A0A6I8T8G6;Q17EC7;A0A1S4F5T3	1;1;1	1;1;1	1;1;1	tr|A0A6I8T8G6|A0A6I8T8G6_AEDAE Dynamin-like 120 kDa protein, form S1 OS=Aedes aegypti OX=7159 GN=5579109 PE=4 SV=1;tr|Q17EC7|Q17EC7_AEDAE Dynamin-like 120 kDa protein, form S1 OS=Aedes aegypti OX=7159 GN=AAEL003829 PE=4 SV=1;tr|A0A1S4F5T3|A0A1S4F5T3_AEDAE	3	1	1	1	0.9	0.9	0.9	112.49	971	971;986;986	0.0079208	5.9058	15506000	1				54	1350	TRUE	1447	1851	2033	2033			-1;-1;-1
Q16H96;Q2KQA1;Q16UQ2;Q1HRA6	Q16H96;Q2KQA1;Q16UQ2;Q1HRA6	1;1;1;1	1;1;1;1	1;1;1;1	tr|Q16H96|Q16H96_AEDAE Pyrroline-5-carboxylate reductase OS=Aedes aegypti OX=7159 GN=AAEL014101 PE=3 SV=1;tr|Q2KQA1|Q2KQA1_AEDAE Pyrroline-5-carboxylate reductase (Fragment) OS=Aedes aegypti OX=7159 GN=P5CR-2 PE=2 SV=1;tr|Q16UQ2|Q16UQ2_AEDAE Pyrroline-5-ca	4	1	1	1	5.8	5.8	5.8	17.884	171	171;215;266;276	0.0059524	5.9138	7001600	1				311	1326	TRUE	1423	1823	2005	2005			-1;-1;-1;-1
Q17JC2;A0A6I8T683	Q17JC2;A0A6I8T683	1;1	1;1	1;1	tr|Q17JC2|Q17JC2_AEDAE Histidine--tRNA ligase OS=Aedes aegypti OX=7159 GN=5573411 PE=3 SV=1;tr|A0A6I8T683|A0A6I8T683_AEDAE Histidine--tRNA ligase OS=Aedes aegypti OX=7159 GN=5573411 PE=3 SV=1	2	1	1	1	1.8	1.8	1.8	58.001	514	514;561	0.0059642	5.9154	9110100	1				125	1386	TRUE	1485	1893	2076	2076			-1;-1
Q16XW8;Q16PS9	Q16XW8;Q16PS9	1;1	1;1	1;1	tr|Q16XW8|Q16XW8_AEDAE AAEL008729-PA OS=Aedes aegypti OX=7159 GN=AAEL008729 PE=4 SV=1;tr|Q16PS9|Q16PS9_AEDAE AAEL011532-PA OS=Aedes aegypti OX=7159 GN=5574939 PE=4 SV=1	2	1	1	1	2.2	2.2	2.2	53.724	496	496;496	0.0059761	5.9274	3355700	1				352	0	TRUE	0	0	0	0			-1;-1
Q17DD1	Q17DD1	1	1	1	tr|Q17DD1|Q17DD1_AEDAE Small nuclear ribonucleoprotein Sm D1 OS=Aedes aegypti OX=7159 GN=AAEL001382 PE=3 SV=1	1	1	1	1	8.7	8.7	8.7	13.894	126	126	0.005988	5.9432	9843400	0				442	219	TRUE	238	297	339	339			-1
Q175U3	Q175U3	1	1	1	tr|Q175U3|Q175U3_AEDAE AAEL006542-PA OS=Aedes aegypti OX=7159 GN=5568116 PE=3 SV=1	1	1	1	1	1.7	1.7	1.7	55.337	484	484	0.006012	5.9593	13901000	1				409	162	TRUE	176	224	257	257			-1
Q17A50;A0A1S4FAR7	Q17A50;A0A1S4FAR7	1;1	1;1	1;1	tr|Q17A50|Q17A50_AEDAE Annexin OS=Aedes aegypti OX=7159 GN=AAEL005408 PE=3 SV=1;tr|A0A1S4FAR7|A0A1S4FAR7_AEDAE Annexin OS=Aedes aegypti OX=7159 GN=5566470 PE=3 SV=1	2	1	1	1	2.8	2.8	2.8	36.007	321	321;321	0.0060241	5.9697	22509000	1				65	1004	TRUE	1079	1368	1510	1510			-1;-1
F8UVW5;Q16FX0;A0A1S4G257	F8UVW5;Q16FX0;A0A1S4G257	1;1;1	1;1;1	1;1;1	tr|F8UVW5|F8UVW5_AEDAE Cytochrome P450 9J26 (Fragment) OS=Aedes aegypti OX=7159 GN=CYP9J26 PE=2 SV=1;tr|Q16FX0|Q16FX0_AEDAE AAEL014609-PA (Fragment) OS=Aedes aegypti OX=7159 GN=CYP9J26 PE=3 SV=1;tr|A0A1S4G257|A0A1S4G257_AEDAE Cytochrome P450 OS=Aedes aegyp	3	1	1	1	1.9	1.9	1.9	60.086	522	522;535;535	0.0060362	5.9708	10507000	1				111	917	TRUE	983	1243	1376	1376			-1;-1;-1
Q0IED0;Q0IED1;Q0IEC9;A0A6I8TLN9;Q0IEC8	Q0IED0;Q0IED1;Q0IEC9;A0A6I8TLN9;Q0IEC8	1;1;1;1;1	1;1;1;1;1	1;1;1;1;1	tr|Q0IED0|Q0IED0_AEDAE AAEL010814-PC OS=Aedes aegypti OX=7159 GN=5573976 PE=3 SV=1;tr|Q0IED1|Q0IED1_AEDAE AAEL010814-PB OS=Aedes aegypti OX=7159 GN=5573976 PE=3 SV=1;tr|Q0IEC9|Q0IEC9_AEDAE AAEL010814-PD OS=Aedes aegypti OX=7159 GN=5573976 PE=3 SV=1;tr|A0A6	5	1	1	1	1.8	1.8	1.8	42.218	384	384;388;389;391;393	0.0060484	5.9744	82992000	1				196	1379	TRUE	1478	1885	2068	2068			-1;-1;-1;-1;-1
Q1HQN3;Q176C3	Q1HQN3;Q176C3	1;1	1;1	1;1	tr|Q1HQN3|Q1HQN3_AEDAE Proteasome subunit beta OS=Aedes aegypti OX=7159 PE=2 SV=1;tr|Q176C3|Q176C3_AEDAE Proteasome subunit beta OS=Aedes aegypti OX=7159 GN=5567996 PE=3 SV=1	2	1	1	1	3.1	3.1	3.1	24.701	228	228;228	0.0040404	5.9836	8931600	1				410	1041	TRUE	1119	1422	1566	1566			-1;-1
Q0IEU1	Q0IEU1	1	1	1	tr|Q0IEU1|Q0IEU1_AEDAE Complex I-ESSS OS=Aedes aegypti OX=7159 GN=5569898 PE=3 SV=1	1	1	1	1	4.5	4.5	4.5	17.535	157	157	0.0040568	5.9847	123580000	1				290	255	TRUE	276	341	384	384			-1
Q17AC0	Q17AC0	1	1	1	tr|Q17AC0|Q17AC0_AEDAE U6 snRNA-associated Sm-like protein LSm4 OS=Aedes aegypti OX=7159 GN=5566398 PE=3 SV=1	1	1	1	1	4.5	4.5	4.5	16.584	154	154	0.0040486	5.9847	8827600	1				429	828	TRUE	883	1121	1246	1246			-1
Q16FZ1;Q1HRM9	Q16FZ1;Q1HRM9	1;1	1;1	1;1	tr|Q16FZ1|Q16FZ1_AEDAE 60S acidic ribosomal protein P2 OS=Aedes aegypti OX=7159 GN=AAEL014583 PE=3 SV=1;tr|Q1HRM9|Q1HRM9_AEDAE 60S acidic ribosomal protein P2 OS=Aedes aegypti OX=7159 GN=AAEL014583 PE=2 SV=1	2	1	1	1	10	10	10	9.8011	100	100;112	0.004065	5.9894	10991000	1				307	1163	TRUE	1250	1597	1749	1749			-1;-1
A0A6I8T4V0;A0A6I8T5X1;Q17JP0;A0A0P6IVG3	A0A6I8T4V0;A0A6I8T5X1;Q17JP0;A0A0P6IVG3	1;1;1;1	1;1;1;1	1;1;1;1	tr|A0A6I8T4V0|A0A6I8T4V0_AEDAE Four and a half lim domains OS=Aedes aegypti OX=7159 GN=5573016 PE=4 SV=1;tr|A0A6I8T5X1|A0A6I8T5X1_AEDAE Four and a half lim domains OS=Aedes aegypti OX=7159 GN=5573016 PE=4 SV=1;tr|Q17JP0|Q17JP0_AEDAE AAEL001946-PA OS=Aedes	4	1	1	1	2.9	2.9	2.9	27.596	243	243;286;351;554	0.0040733	5.9938	36322000	1				17	369	TRUE	396	488	549	549			-1;-1;-1;-1
Q16JF9;Q16JG1;Q16S79;Q16JG6;A0A6I8TNI9	Q16JF9;Q16JG1;Q16S79;Q16JG6;A0A6I8TNI9	1;1;1;1;1	1;1;1;1;1	1;1;1;1;1	tr|Q16JF9|Q16JF9_AEDAE AAEL013352-PA OS=Aedes aegypti OX=7159 GN=5577713 PE=3 SV=1;tr|Q16JG1|Q16JG1_AEDAE AAEL013346-PA OS=Aedes aegypti OX=7159 GN=5577711 PE=3 SV=1;tr|Q16S79|Q16S79_AEDAE AAEL010670-PA OS=Aedes aegypti OX=7159 GN=AAEL010670 PE=3 SV=1;tr|Q	5	1	1	1	4.1	4.1	4.1	21.381	193	193;195;197;198;198	0.0040816	6.0026	4536300	1				202	1124	TRUE	1207	1547	1698	1698			-1;-1;-1;-1;-1
Q16R55	Q16R55	1	1	1	tr|Q16R55|Q16R55_AEDAE AAEL011078-PA (Fragment) OS=Aedes aegypti OX=7159 GN=CTLGA1 PE=4 SV=1	1	1	1	1	5.1	5.1	5.1	22.83	198	198	0.0040984	6.0267	12365000	1				362	946	TRUE	1013	1289	1428	1428			-1
Q0IFJ8;A0A1S4F8B5	Q0IFJ8;A0A1S4F8B5	1;1	1;1	1;1	tr|Q0IFJ8|Q0IFJ8_AEDAE AAEL004685-PA OS=Aedes aegypti OX=7159 GN=AAEL004685 PE=3 SV=1;tr|A0A1S4F8B5|A0A1S4F8B5_AEDAE Succinate semialdehyde dehydrogenase OS=Aedes aegypti OX=7159 GN=5565255 PE=3 SV=1	2	1	1	1	3.1	3.1	3.1	56.113	514	514;514	0.0041068	6.0364	4032700	1				59	460	TRUE	488	603	672	672			-1;-1
Q1HQG3;Q16S56;A0A6I8TJU9	Q1HQG3;Q16S56;A0A6I8TJU9	1;1;1	1;1;1	1;1;1	tr|Q1HQG3|Q1HQG3_AEDAE Acetyl-CoA acetyltransferase OS=Aedes aegypti OX=7159 PE=2 SV=1;tr|Q16S56|Q16S56_AEDAE AAEL010697-PA OS=Aedes aegypti OX=7159 GN=AAEL010697 PE=3 SV=1;tr|A0A6I8TJU9|A0A6I8TJU9_AEDAE Uncharacterized protein OS=Aedes aegypti OX=7159 GN=	3	1	1	1	1.8	1.8	1.8	41.653	398	398;398;398	0.0041152	6.0413	4362100	1				187	983	TRUE	1056	1340	1480	1480			-1;-1;-1
Q5MM88	Q5MM88	1	1	1	tr|Q5MM88|Q5MM88_AEDAE Cytochrome b-c1 complex subunit 7 OS=Aedes aegypti OX=7159 GN=5569738 PE=2 SV=1	1	1	1	1	10	10	10	13.262	110	110	0.0041237	6.052	26642000	1				547	692	TRUE	736	925	1035	1035			-1
Q16TR9;J9EAN8	Q16TR9;J9EAN8	1;1	1;1	1;1	tr|Q16TR9|Q16TR9_AEDAE AAEL010145-PA OS=Aedes aegypti OX=7159 GN=AAEL010145 PE=3 SV=1;tr|J9EAN8|J9EAN8_AEDAE AAEL010145-PC OS=Aedes aegypti OX=7159 GN=5572931 PE=3 SV=1	2	1	1	1	8	8	8	37.789	323	323;326	0.0041322	6.0533	11489000	1				276	435	TRUE	463	571	640	640			-1;-1
Q16Z16;A0A6I8TTH4;A0A6I8TUF0	Q16Z16;A0A6I8TTH4;A0A6I8TUF0	1;1;1	1;1;1	1;1;1	tr|Q16Z16|Q16Z16_AEDAE AAEL008340-PA (Fragment) OS=Aedes aegypti OX=7159 GN=AAEL008340 PE=4 SV=1;tr|A0A6I8TTH4|A0A6I8TTH4_AEDAE Uncharacterized protein OS=Aedes aegypti OX=7159 GN=5570456 PE=4 SV=1;tr|A0A6I8TUF0|A0A6I8TUF0_AEDAE Uncharacterized protein OS=	3	1	1	1	1.1	1.1	1.1	132.75	1182	1182;1265;1271	0.0041494	6.0879	7302700	1				218	1376	TRUE	1475	1882	2065	2065			-1;-1;-1
Q2KQA0;Q173T1;A0A1S4FFD3	Q2KQA0;Q173T1;A0A1S4FFD3	1;1;1	1;1;1	1;1;1	tr|Q2KQA0|Q2KQA0_AEDAE Pyrroline-5-carboxylate reductase OS=Aedes aegypti OX=7159 GN=P5CR-3 PE=2 SV=1;tr|Q173T1|Q173T1_AEDAE Pyrroline-5-carboxylate reductase OS=Aedes aegypti OX=7159 GN=AAEL007033 PE=3 SV=1;tr|A0A1S4FFD3|A0A1S4FFD3_AEDAE Pyrroline-5-carbo	3	1	1	1	4.8	4.8	4.8	28.62	272	272;272;272	0.004158	6.1056	42055000	1				74	511	TRUE	541	668	743	743			-1;-1;-1
A0A6I8U2T3;A0A6I8U676;A0A6I8U2T8;A0A6I8U1E1;A0A6I8U3Z3;A0A6I8TQX4;A0A6I8U3Z7;A0A6I8U669	A0A6I8U2T3;A0A6I8U676;A0A6I8U2T8;A0A6I8U1E1;A0A6I8U3Z3;A0A6I8TQX4;A0A6I8U3Z7;A0A6I8U669	1;1;1;1;1;1;1;1	1;1;1;1;1;1;1;1	1;1;1;1;1;1;1;1	tr|A0A6I8U2T3|A0A6I8U2T3_AEDAE Uncharacterized protein OS=Aedes aegypti OX=7159 GN=5579960 PE=3 SV=1;tr|A0A6I8U676|A0A6I8U676_AEDAE Uncharacterized protein OS=Aedes aegypti OX=7159 GN=5579960 PE=3 SV=1;tr|A0A6I8U2T8|A0A6I8U2T8_AEDAE Uncharacterized protein	8	1	1	1	0.7	0.7	0.7	206.16	1793	1793;1809;1829;1845;2004;2040;2042;2078	0.0041667	6.1083	915450000	3				212	615	TRUE	651	807	898;899;900	899			-1;-1;-1;-1;-1;-1;-1;-1
Q1HRL9;Q16SG6;Q0C781	Q1HRL9;Q16SG6;Q0C781	1;1;1	1;1;1	1;1;1	tr|Q1HRL9|Q1HRL9_AEDAE 40S ribosomal protein S25 OS=Aedes aegypti OX=7159 GN=Aael_AAEL010573 PE=2 SV=1;tr|Q16SG6|Q16SG6_AEDAE 40S ribosomal protein S25 OS=Aedes aegypti OX=7159 GN=AAEL010573 PE=3 SV=1;tr|Q0C781|Q0C781_AEDAE 40S ribosomal protein S25 OS=Aed	3	1	1	1	8.4	8.4	8.4	13.397	119	119;151;201	0.0041754	6.1087	7507300	1				286	786	TRUE	839	1071	1194	1194			-1;-1;-1
Q1HRQ6	Q1HRQ6	1	1	1	tr|Q1HRQ6|Q1HRQ6_AEDAE 40S ribosomal protein S15/S22 OS=Aedes aegypti OX=7159 GN=5571564 PE=2 SV=1	1	1	1	1	6.9	6.9	6.9	14.772	130	130	0.0041841	6.1104	25100000	1				536	664	TRUE	705	879	983	983			-1
Q178A9;P49128;D9YSS9	Q178A9;P49128	14;12;6	1;1;0	1;1;0	tr|Q178A9|Q178A9_AEDAE AAEL005961-PA OS=Aedes aegypti OX=7159 GN=5567310 PE=3 SV=1;sp|P49128|ACT1_AEDAE Actin-1 OS=Aedes aegypti OX=7159 GN=ACT-1 PE=2 SV=2	3	14	1	1	48.7	2.9	2.9	41.642	376	376;376;213	0.0041929	6.1222	2043800	0				416	138;139;206;209;284;508;536;599;680;1008;1170;1240;1259;1422	False;False;False;False;False;False;True;False;False;False;False;False;False;False	147;148;220;221;225;226;308;538;567;631;724;1083;1257;1331;1353;1521;1522	176;177;178;179;272;273;274;280;281;382;662;663;664;665;700;771;909;910;911;912;1373;1604;1605;1606;1698;1699;1700;1701;1702;1703;1704;1705;1706;1707;1734;1735;1930;1931	191;192;193;194;195;196;197;198;199;200;201;202;203;204;205;206;207;208;313;314;315;321;322;434;735;736;737;738;739;740;776;850;851;1014;1015;1016;1017;1018;1515;1756;1757;1758;1859;1860;1861;1862;1863;1864;1865;1866;1867;1868;1869;1870;1871;1872;1904;1905;1906;2117;2118	194;199;315;322;434;739;776;850;1015;1515;1757;1870;1906;2118	122;123;124;125	48;83;191;306	-1;-1;-1
Q1HR40	Q1HR40	1	1	1	tr|Q1HR40|Q1HR40_AEDAE AAEL008257-PA OS=Aedes aegypti OX=7159 GN=5570318 PE=2 SV=1	1	1	1	1	3.8	3.8	3.8	42.224	398	398	0.0042017	6.1325	10643000	1				510	432	TRUE	460	568	637	637			-1
Q16RE9	Q16RE9	1	1	1	tr|Q16RE9|Q16RE9_AEDAE AAEL010977-PA OS=Aedes aegypti OX=7159 GN=5574167 PE=4 SV=1	1	1	1	1	2.5	2.5	2.5	68.632	602	602	0.0042194	6.1821	6273100	1				363	330	TRUE	355	439	496	496			-1
Q177R9;A0A6I8TCD5;A0A0N8ES27	Q177R9;A0A6I8TCD5;A0A0N8ES27	1;1;1	1;1;1	1;1;1	tr|Q177R9|Q177R9_AEDAE AAEL006056-PA OS=Aedes aegypti OX=7159 GN=AAEL006056 PE=3 SV=1;tr|A0A6I8TCD5|A0A6I8TCD5_AEDAE Nuclear protein localization OS=Aedes aegypti OX=7159 GN=5567399 PE=3 SV=1;tr|A0A0N8ES27|A0A0N8ES27_AEDAE Nuclear protein localization OS=A	3	1	1	1	2.1	2.1	2.1	70.239	619	619;635;636	0.0042283	6.2275	6486600	1				7	1251	TRUE	1342	1718	1885	1885			-1;-1;-1
Q16QH4;Q16MQ9	Q16QH4;Q16MQ9	1;1	1;1	1;1	tr|Q16QH4|Q16QH4_AEDAE AAEL011291-PA OS=Aedes aegypti OX=7159 GN=AAEL011291 PE=3 SV=1;tr|Q16MQ9|Q16MQ9_AEDAE Aminopeptidase OS=Aedes aegypti OX=7159 GN=5575967 PE=3 SV=1	2	1	1	1	1.2	1.2	1.2	73.958	640	640;947	0.0042463	6.2708	9527900	1				338	1227	TRUE	1317	1682	1843	1843			-1;-1
A0A6I8TA89	A0A6I8TA89	1	1	1	tr|A0A6I8TA89|A0A6I8TA89_AEDAE NRF domain-containing protein OS=Aedes aegypti OX=7159 GN=5565491 PE=4 SV=1	1	1	1	1	1.1	1.1	1.1	147.65	1296	1296	0.0042553	6.2713	4258200	1				151	573	TRUE	605	741	820	820			-1
Q16ZH3	Q16ZH3	1	1	1	tr|Q16ZH3|Q16ZH3_AEDAE 60S ribosomal protein L6 OS=Aedes aegypti OX=7159 GN=5570244 PE=3 SV=1	1	1	1	1	3	3	3	30.229	264	264	0.0042644	6.2715	12100000	1				395	522	TRUE	552	683	758	758			-1
A0A1S4FAW4;Q179Z9	A0A1S4FAW4;Q179Z9	1;1	1;1	1;1	tr|A0A1S4FAW4|A0A1S4FAW4_AEDAE CAP-ZIP_m domain-containing protein OS=Aedes aegypti OX=7159 GN=5566517 PE=4 SV=1;tr|Q179Z9|Q179Z9_AEDAE AAEL005450-PA OS=Aedes aegypti OX=7159 GN=AAEL005450 PE=4 SV=1	2	1	1	1	1	1	1	157.39	1425	1425;1431	0.0042735	6.2908	19854000	1				66	1109	TRUE	1192	1526	1676	1676			-1;-1
Q1HQS1	Q1HQS1	1	1	1	tr|Q1HQS1|Q1HQS1_AEDAE V-type proton ATPase subunit OS=Aedes aegypti OX=7159 GN=5574244 PE=2 SV=1	1	1	1	1	3.2	3.2	3.2	39.696	348	348	0.0042827	6.3064	35598000	1				493	905	TRUE	967	1226	1359	1359			-1
Q16Q55	Q16Q55	1	1	1	tr|Q16Q55|Q16Q55_AEDAE Glutaminyl-tRNA synthetase OS=Aedes aegypti OX=7159 GN=5580157 PE=3 SV=1	1	1	1	1	1	1	1	88.102	782	782	0.0042918	6.3192	5343400	1				355	747	TRUE	796	995	1107	1107			-1
Q177M1;Q177M3;Q16XA1	Q177M1;Q177M3;Q16XA1	1;1;1	1;1;1	1;1;1	tr|Q177M1|Q177M1_AEDAE AAEL006091-PA OS=Aedes aegypti OX=7159 GN=5567448 PE=4 SV=1;tr|Q177M3|Q177M3_AEDAE AAEL006091-PB OS=Aedes aegypti OX=7159 GN=5567448 PE=4 SV=1;tr|Q16XA1|Q16XA1_AEDAE AAEL008959-PA OS=Aedes aegypti OX=7159 GN=5571322 PE=4 SV=1	3	1	1	1	5.3	5.3	5.3	23.547	209	209;210;219	0.0021505	6.3409	8958200	1				385	836	TRUE	891	1129	1254	1254			-1;-1;-1
Q16TZ0	Q16TZ0	1	1	1	tr|Q16TZ0|Q16TZ0_AEDAE DNA replication licensing factor MCM4 OS=Aedes aegypti OX=7159 GN=5564603 PE=3 SV=1	1	1	1	1	2.2	2.2	2.2	97.794	877	877	0.0021552	6.3441	4887200	1				374	86	TRUE	91	114	128	128			-1
Q1HRI5	Q1HRI5	1	1	1	tr|Q1HRI5|Q1HRI5_AEDAE Complex I-15 kDa OS=Aedes aegypti OX=7159 GN=AAEL011992 PE=2 SV=1	1	1	1	1	6.9	6.9	6.9	11.575	101	101	0.0021598	6.3502	5833800	1				528	1118	TRUE	1201	1539	1690	1690			-1
Q179V5;A0A6I8TKZ5;Q16Q13	Q179V5;A0A6I8TKZ5;Q16Q13	1;1;1	1;1;1	1;1;1	tr|Q179V5|Q179V5_AEDAE AAEL005486-PA OS=Aedes aegypti OX=7159 GN=AAEL005486 PE=4 SV=1;tr|A0A6I8TKZ5|A0A6I8TKZ5_AEDAE Uncharacterized protein OS=Aedes aegypti OX=7159 GN=5566569 PE=4 SV=1;tr|Q16Q13|Q16Q13_AEDAE AAEL011459-PA OS=Aedes aegypti OX=7159 GN=AAEL	3	1	1	1	3	3	3	48.943	436	436;441;447	0.0021645	6.3505	26526000	1				193	276	TRUE	300	372	424	424			-1;-1;-1
Q17P91	Q17P91	1	1	1	tr|Q17P91|Q17P91_AEDAE AAEL000460-PA OS=Aedes aegypti OX=7159 GN=110678058 PE=3 SV=1	1	1	1	1	2.2	2.2	2.2	49.299	445	445	0.0021692	6.3811	6940700	1				485	1396	TRUE	1495	1903	2087	2087			-1
Q16LS4	Q16LS4	1	1	1	tr|Q16LS4|Q16LS4_AEDAE DNA replication licensing factor MCM6 OS=Aedes aegypti OX=7159 GN=5580252 PE=3 SV=1	1	1	1	1	1.6	1.6	1.6	91.853	810	810	0.0021739	6.3813	12000000	1				333	1235	TRUE	1326	1693	1854	1854			-1
Q17D52	Q17D52	1	1	1	tr|Q17D52|Q17D52_AEDAE AAEL004309-PA OS=Aedes aegypti OX=7159 GN=5564558 PE=4 SV=1	1	1	1	1	2	2	2	39.974	348	348	0.0021786	6.3918	19877000	1				440	985	TRUE	1059	1344	1484	1484			-1
Q1HR24	Q1HR24	1	1	1	sp|Q1HR24|RS14_AEDAE 40S ribosomal protein S14 OS=Aedes aegypti OX=7159 GN=RpS14 PE=2 SV=1	1	1	1	1	8.6	8.6	8.6	16.255	151	151	0.0021834	6.395	71166000	1				503	569	TRUE	601	735	811	811			-1
Q17JV8	Q17JV8	1	1	1	tr|Q17JV8|Q17JV8_AEDAE Arp2/3 complex 34 kDa subunit OS=Aedes aegypti OX=7159 GN=5572799 PE=3 SV=1	1	1	1	1	3.9	3.9	3.9	35.168	304	304	0.0021882	6.3968	6234900	1				467	310	TRUE	335	417	472	472			-1
Q17A41;A0A6I8TC50;Q17A44;Q17A43;Q17A42;A0A6I8TC69;A0A6I8T818;A0A6I8TBF0;A0A6I8TBB5;A0A6I8TB02;A0A6I8TAY8	Q17A41;A0A6I8TC50;Q17A44;Q17A43;Q17A42;A0A6I8TC69;A0A6I8T818;A0A6I8TBF0;A0A6I8TBB5;A0A6I8TB02;A0A6I8TAY8	1;1;1;1;1;1;1;1;1;1;1	1;1;1;1;1;1;1;1;1;1;1	1;1;1;1;1;1;1;1;1;1;1	tr|Q17A41|Q17A41_AEDAE 2-hydroxyacid dehydrogenase OS=Aedes aegypti OX=7159 GN=5566474 PE=3 SV=1;tr|A0A6I8TC50|A0A6I8TC50_AEDAE 2-hydroxyacid dehydrogenase OS=Aedes aegypti OX=7159 GN=5566474 PE=3 SV=1;tr|Q17A44|Q17A44_AEDAE 2-hydroxyacid dehydrogenase OS=	11	1	1	1	1.9	1.9	1.9	44.158	411	411;429;434;437;443;450;450;452;453;455;458	0.0021978	6.4047	3620700	1				137	589	TRUE	621	758	837	837			-1;-1;-1;-1;-1;-1;-1;-1;-1;-1;-1
Q95P56;Q16S64;A0A6I8TLG8	Q95P56;Q16S64;A0A6I8TLG8	1;1;1	1;1;1	1;1;1	tr|Q95P56|Q95P56_AEDAE BR3C3 (Fragment) OS=Aedes aegypti OX=7159 PE=2 SV=1;tr|Q16S64|Q16S64_AEDAE AAEL010698-PA (Fragment) OS=Aedes aegypti OX=7159 GN=AAEL010698 PE=4 SV=1;tr|A0A6I8TLG8|A0A6I8TLG8_AEDAE Importin beta-4 OS=Aedes aegypti OX=7159 GN=5573704 P	3	1	1	1	6	6	6	28.252	248	248;1070;1088	0.0022026	6.4079	5320800	1				195	1082	TRUE	1161	1486	1635	1635			-1;-1;-1
Q17JY6;Q1HRQ0	Q17JY6;Q1HRQ0	1;1	1;1	1;1	tr|Q17JY6|Q17JY6_AEDAE 60S ribosomal protein L34 (Fragment) OS=Aedes aegypti OX=7159 GN=AAEL001849 PE=3 SV=1;tr|Q1HRQ0|Q1HRQ0_AEDAE 60S ribosomal protein L34 OS=Aedes aegypti OX=7159 GN=AAEL009341 PE=2 SV=1	2	1	1	1	6.5	6.5	6.5	13.956	123	123;131	0.0022124	6.4161	28606000	1				468	40	TRUE	42	56	66	66			-1;-1
Q17EA1	Q17EA1	1	1	1	tr|Q17EA1|Q17EA1_AEDAE AAEL003881-PA OS=Aedes aegypti OX=7159 GN=5579170 PE=4 SV=1	1	1	1	1	10.1	10.1	10.1	8.9822	79	79	0.0022173	6.4478	22099000	1				449	1158	TRUE	1244	1591	1743	1743			-1
Q16XK1	Q16XK1	1	1	1	tr|Q16XK1|Q16XK1_AEDAE AAEL008849-PA OS=Aedes aegypti OX=7159 GN=5571153 PE=4 SV=1	1	1	1	1	2.3	2.3	2.3	43.488	398	398	0.0022222	6.4769	27461000	1				386	235	TRUE	255	318	360	360			-1
Q0IF77;A0A1S4FDN6	Q0IF77;A0A1S4FDN6	1;1	1;1	1;1	tr|Q0IF77|Q0IF77_AEDAE Leucyl-tRNA synthetase OS=Aedes aegypti OX=7159 GN=AAEL006415 PE=3 SV=1;tr|A0A1S4FDN6|A0A1S4FDN6_AEDAE Leucyl-tRNA synthetase OS=Aedes aegypti OX=7159 GN=5567972 PE=3 SV=1	2	1	1	1	1.4	1.4	1.4	134.87	1182	1182;1182	0.0022272	6.481	5081000	0				69	1195	TRUE	1283	1637	1789	1789			-1;-1
Q0IEV9;Q1HRP2	Q0IEV9;Q1HRP2	1;1	1;1	1;1	tr|Q0IEV9|Q0IEV9_AEDAE AAEL007771-PA OS=Aedes aegypti OX=7159 GN=AAEL007771 PE=3 SV=1;tr|Q1HRP2|Q1HRP2_AEDAE 60S ribosomal protein L22 OS=Aedes aegypti OX=7159 GN=5569582 PE=2 SV=1	2	1	1	1	8	8	8	17.51	150	150;151	0.0022321	6.4979	4215300	1				291	1363	TRUE	1461	1867	2049	2049			-1;-1
Q17AG1;A0A6I8TB60	Q17AG1;A0A6I8TB60	1;1	1;1	1;1	tr|Q17AG1|Q17AG1_AEDAE AAEL005305-PA OS=Aedes aegypti OX=7159 GN=AAEL005305 PE=4 SV=1;tr|A0A6I8TB60|A0A6I8TB60_AEDAE J domain-containing protein OS=Aedes aegypti OX=7159 GN=5566316 PE=4 SV=1	2	1	1	1	5.1	5.1	5.1	28.952	254	254;349	0.0022472	6.5224	2969000	1				153	269	TRUE	292	364	414	414			-1;-1
Q16ZS2;Q16ZS3;Q16IF2;A0A1S4FZX7	Q16ZS2;Q16ZS3;Q16IF2;A0A1S4FZX7	1;1;1;1	1;1;1;1	1;1;1;1	tr|Q16ZS2|Q16ZS2_AEDAE AAEL008076-PA (Fragment) OS=Aedes aegypti OX=7159 GN=AAEL008076 PE=3 SV=1;tr|Q16ZS3|Q16ZS3_AEDAE AAEL008098-PA OS=Aedes aegypti OX=7159 GN=PIWI2 PE=3 SV=1;tr|Q16IF2|Q16IF2_AEDAE AAEL013692-PA OS=Aedes aegypti OX=7159 GN=PIWI3 PE=3 SV	4	1	1	1	1.8	1.8	1.8	77.857	674	674;875;882;882	0.0022523	6.5345	6654500	1				109	94	TRUE	99	123	137	137			-1;-1;-1;-1
Q8WQK7	Q8WQK7	1	1	1	tr|Q8WQK7|Q8WQK7_AEDAE 40S ribosomal protein S24 OS=Aedes aegypti OX=7159 GN=AAEL014292 PE=2 SV=1	1	1	1	1	11.5	11.5	11.5	15.064	130	130	0.0022573	6.5406	5508400	1				552	1155	TRUE	1241	1588	1740	1740			-1
Q16WV4	Q16WV4	1	1	1	tr|Q16WV4|Q16WV4_AEDAE Complex I-SGDH OS=Aedes aegypti OX=7159 GN=5571450 PE=3 SV=1	1	1	1	1	6.3	6.3	6.3	22.001	189	189	0.0022624	6.541	11390000	1				382	1419	TRUE	1518	1927	2114	2114			-1
Q173T8;A0A1S4FFD5	Q173T8;A0A1S4FFD5	1;1	1;1	1;1	tr|Q173T8|Q173T8_AEDAE DNA replication licensing factor MCM2 OS=Aedes aegypti OX=7159 GN=AAEL007007 PE=3 SV=1;tr|A0A1S4FFD5|A0A1S4FFD5_AEDAE DNA replication licensing factor MCM2 OS=Aedes aegypti OX=7159 GN=5568669 PE=3 SV=1	2	1	1	1	1.2	1.2	1.2	100.67	886	886;886	0.0022676	6.5411	10614000	1				75	657	TRUE	698	872	975	975			-1;-1
Q1HR28	Q1HR28	1	1	1	tr|Q1HR28|Q1HR28_AEDAE 40S ribosomal protein S28 OS=Aedes aegypti OX=7159 GN=5568465 PE=2 SV=1	1	1	1	1	18.5	18.5	18.5	7.3915	65	65	0.0022727	6.5462	23359000	1				504	272	TRUE	295	367	419	419			-1
A0A6I8T400;A0A6I8T4I8;Q17LW8;A0A6I8T4D8	A0A6I8T400;A0A6I8T4I8;Q17LW8;A0A6I8T4D8	1;1;1;1	1;1;1;1	1;1;1;1	tr|A0A6I8T400|A0A6I8T400_AEDAE Threonyl-tRNA synthetase OS=Aedes aegypti OX=7159 GN=5569078 PE=3 SV=1;tr|A0A6I8T4I8|A0A6I8T4I8_AEDAE Threonyl-tRNA synthetase OS=Aedes aegypti OX=7159 GN=5569078 PE=3 SV=1;tr|Q17LW8|Q17LW8_AEDAE Threonyl-tRNA synthetase OS=A	4	1	1	1	1.7	1.7	1.7	79.843	694	694;706;716;754	0.0022831	6.5495	25676000	1				121	925	TRUE	991	1252	1385	1385			-1;-1;-1;-1
A0A0P6J5T2;A0A6I8U5Q4;A0A6I8U937	A0A0P6J5T2;A0A6I8U5Q4;A0A6I8U937	1;1;1	1;1;1	1;1;1	tr|A0A0P6J5T2|A0A0P6J5T2_AEDAE Putative hydroxysteroid 17-beta dehydrogenase 11 OS=Aedes aegypti OX=7159 PE=2 SV=1;tr|A0A6I8U5Q4|A0A6I8U5Q4_AEDAE Uncharacterized protein OS=Aedes aegypti OX=7159 GN=5569925 PE=3 SV=1;tr|A0A6I8U937|A0A6I8U937_AEDAE Uncharact	3	1	1	1	3.5	3.5	3.5	34.692	314	314;314;366	0.0022936	6.5533	30754000	1				27	453	TRUE	481	593	662	662			-1;-1;-1
Q16IW1	Q16IW1	1	1	1	tr|Q16IW1|Q16IW1_AEDAE AAEL013528-PA OS=Aedes aegypti OX=7159 GN=TPX1 PE=4 SV=1	1	1	1	1	4.7	4.7	4.7	25.88	232	232	0.0022883	6.5533	14521000	1				318	1018	TRUE	1094	1386	1528	1528			-1
Q17B09	Q17B09	1	1	1	tr|Q17B09|Q17B09_AEDAE AAEL005127-PA OS=Aedes aegypti OX=7159 GN=5566028 PE=3 SV=1	1	1	1	1	9.6	9.6	9.6	14.412	136	136	0.0022989	6.5571	12822000	1				432	990	TRUE	1064	1352	1494	1494			-1
Q16HD0	Q16HD0	1	1	1	tr|Q16HD0|Q16HD0_AEDAE Calcium load-activated calcium channel OS=Aedes aegypti OX=7159 GN=AAEL012123 PE=3 SV=1	1	1	1	1	8.2	8.2	8.2	20.883	183	183	0.0023041	6.5687	5091200	1				312	824	TRUE	879	1117	1242	1242			-1
Q17DI1;A0A6I8T6Y2;A0A6I8TA10;A0A6I8T959	Q17DI1;A0A6I8T6Y2;A0A6I8TA10;A0A6I8T959	1;1;1;1	1;1;1;1	1;1;1;1	tr|Q17DI1|Q17DI1_AEDAE AAEL004209-PA OS=Aedes aegypti OX=7159 GN=AAEL004209 PE=4 SV=1;tr|A0A6I8T6Y2|A0A6I8T6Y2_AEDAE Opioid-binding protein/cell adhesion molecule, putative OS=Aedes aegypti OX=7159 GN=5564333 PE=4 SV=1;tr|A0A6I8TA10|A0A6I8TA10_AEDAE Opioid	4	1	1	1	2.7	2.7	2.7	46.364	410	410;505;525;527	0.0023095	6.5705	53845000	1				129	823	TRUE	878	1116	1241	1241			-1;-1;-1;-1
Q17GE1;A0A1S4F3P7	Q17GE1;A0A1S4F3P7	1;1	1;1	1;1	tr|Q17GE1|Q17GE1_AEDAE AAEL003106-PA (Fragment) OS=Aedes aegypti OX=7159 GN=AAEL003106 PE=3 SV=1;tr|A0A1S4F3P7|A0A1S4F3P7_AEDAE Clathrin coat associated protein ap-50 OS=Aedes aegypti OX=7159 GN=5577071 PE=3 SV=1	2	1	1	1	1.6	1.6	1.6	49.56	435	435;438	0.0023148	6.5715	4720200	1				49	1331	TRUE	1428	1829	2011	2011			-1;-1
Q1HQV5;Q16X08	Q1HQV5;Q16X08	1;1	1;1	1;1	tr|Q1HQV5|Q1HQV5_AEDAE Aldehyde dehydrogenase OS=Aedes aegypti OX=7159 GN=5571397 PE=2 SV=1;tr|Q16X08|Q16X08_AEDAE AAEL009029-PA OS=Aedes aegypti OX=7159 GN=AAEL009029 PE=3 SV=1	2	1	1	1	1.4	1.4	1.4	56.619	516	516;516	0	6.5837	25230000	1				384	1053	TRUE	1132	1438	1583	1583			-1;-1
Q17EL5;Q16GD5	Q17EL5;Q16GD5	1;1	1;1	1;1	tr|Q17EL5|Q17EL5_AEDAE AAEL003711-PA OS=Aedes aegypti OX=7159 GN=AAEL003711 PE=4 SV=1;tr|Q16GD5|Q16GD5_AEDAE AAEL014419-PA OS=Aedes aegypti OX=7159 GN=5564386 PE=4 SV=1	2	1	1	1	8.9	8.9	8.9	13.261	124	124;126	0	6.5892	65287000	1				309	33	TRUE	35	47	57	57			-1;-1
Q6U1Z5;Q0IEM1	Q6U1Z5;Q0IEM1	1;1	1;1	1;1	tr|Q6U1Z5|Q6U1Z5_AEDAE 40S ribosomal protein S7 OS=Aedes aegypti OX=7159 GN=S7 PE=2 SV=1;tr|Q0IEM1|Q0IEM1_AEDAE 40S ribosomal protein S7 OS=Aedes aegypti OX=7159 GN=5572090 PE=3 SV=1	2	1	1	1	5.7	5.7	5.7	22.106	192	192;192	0	6.593	63249000	1				289	234	TRUE	254	317	359	359			-1;-1
Q17MG9	Q17MG9	1	1	1	tr|Q17MG9|Q17MG9_AEDAE S-formylglutathione hydrolase OS=Aedes aegypti OX=7159 GN=5579885 PE=3 SV=1	1	1	1	1	6	6	6	31.36	283	283	0	6.5935	4370400	1				479	1382	TRUE	1481	1889	2072	2072			-1
Q17B00	Q17B00	1	1	1	tr|Q17B00|Q17B00_AEDAE ER membrane protein complex subunit 10 OS=Aedes aegypti OX=7159 GN=5566060 PE=3 SV=1	1	1	1	1	5.2	5.2	5.2	25.657	230	230	0	6.5986	5192200	1				431	722	TRUE	770	965	1075	1075			-1
Q0IFA3	Q0IFA3	1	1	1	tr|Q0IFA3|Q0IFA3_AEDAE AAEL006431-PA OS=Aedes aegypti OX=7159 GN=AAEL006431 PE=4 SV=1	1	1	1	1	5.5	5.5	5.5	23.009	201	201	0	6.6076	8735600	1				293	200	TRUE	214	266	307	307			-1
Q16Y94	Q16Y94	1	1	1	tr|Q16Y94|Q16Y94_AEDAE AAEL008620-PA OS=Aedes aegypti OX=7159 GN=5570847 PE=1 SV=1	1	1	1	1	3.5	3.5	3.5	35.21	311	311	0	6.6111	13889000	1				391	1224	TRUE	1314	1679	1840	1840			-1
Q16MS3;Q16MS5;Q16MS4	Q16MS3;Q16MS5;Q16MS4	1;1;1	1;1;1	1;1;1	tr|Q16MS3|Q16MS3_AEDAE Myosin light chain alkali OS=Aedes aegypti OX=7159 GN=AAEL012207 PE=4 SV=1;tr|Q16MS5|Q16MS5_AEDAE Myosin light chain alkali OS=Aedes aegypti OX=7159 GN=5580231 PE=4 SV=1;tr|Q16MS4|Q16MS4_AEDAE Myosin light chain alkali OS=Aedes aegyp	3	1	1	1	10.8	10.8	10.8	13.6	120	120;157;159	0	6.613	238510000	1				339	85	TRUE	90	113	127	127			-1;-1;-1
Q16NR7	Q16NR7	1	1	1	tr|Q16NR7|Q16NR7_AEDAE AAEL011890-PA OS=Aedes aegypti OX=7159 GN=AAEL011890 PE=4 SV=1	1	1	1	1	5	5	5	24.037	221	221	0	6.6251	29231000	1				342	1294	TRUE	1390	1784	1963	1963			-1
Q17F78	Q17F78	1	1	1	tr|Q17F78|Q17F78_AEDAE AAEL003497-PA OS=Aedes aegypti OX=7159 GN=5578269 PE=3 SV=1	1	1	1	1	2.1	2.1	2.1	49.623	430	430	0	6.6398	6389600	1				452	459	TRUE	487	602	671	671			-1
A0A6I8U4H9	A0A6I8U4H9	1	1	1	tr|A0A6I8U4H9|A0A6I8U4H9_AEDAE Uncharacterized protein OS=Aedes aegypti OX=7159 GN=110674119 PE=3 SV=1	1	1	1	1	3	3	3	58.501	504	504	0	6.6493	3987600	1				235	173	TRUE	187	235	269	269			-1
Q5K6H4;Q16LN3	Q5K6H4;Q16LN3	1;1	1;1	1;1	tr|Q5K6H4|Q5K6H4_AEDAE Aspartate aminotransferase OS=Aedes aegypti OX=7159 PE=2 SV=1;tr|Q16LN3|Q16LN3_AEDAE Aspartate aminotransferase OS=Aedes aegypti OX=7159 GN=5576532 PE=3 SV=1	2	1	1	1	2.9	2.9	2.9	45.39	408	408;408	0	6.6572	58949000	1				332	471	TRUE	499	616	685	685			-1;-1
Q16PE8	Q16PE8	1	1	1	tr|Q16PE8|Q16PE8_AEDAE AAEL011653-PA OS=Aedes aegypti OX=7159 GN=5575114 PE=3 SV=1	1	1	1	1	2.5	2.5	2.5	48.45	433	433	0	6.665	37024000	1				349	1361	TRUE	1459	1865	2047	2047			-1
Q16QE3	Q16QE3	1	1	1	tr|Q16QE3|Q16QE3_AEDAE AAEL011320-PA OS=Aedes aegypti OX=7159 GN=5574674 PE=3 SV=1	1	1	1	1	17.1	17.1	17.1	7.933	70	70	0	6.6701	11123000	1				357	1337	TRUE	1434	1837	2019	2019			-1
Q0IFN4;A0A0P6ITV8	Q0IFN4;A0A0P6ITV8	1;1	1;1	1;1	tr|Q0IFN4|Q0IFN4_AEDAE AAEL004490-PA (Fragment) OS=Aedes aegypti OX=7159 GN=AAEL004490 PE=3 SV=1;tr|A0A0P6ITV8|A0A0P6ITV8_AEDAE Putative prohibitins and stomatins of the pid superfamily protein OS=Aedes aegypti OX=7159 GN=5564922 PE=2 SV=1	2	1	1	1	5.2	5.2	5.2	31.646	286	286;373	0	6.6757	39415000	2				14	614	TRUE	650	805;806	896;897	897			-1;-1
Q1HQU5	Q1HQU5	1	1	1	tr|Q1HQU5|Q1HQU5_AEDAE AAEL009808-PA OS=Aedes aegypti OX=7159 GN=5572478 PE=2 SV=1	1	1	1	1	4.5	4.5	4.5	27.904	246	246	0	6.682	5903900	1				496	1327	TRUE	1424	1824	2006	2006			-1
Q1HR58	Q1HR58	1	1	1	tr|Q1HR58|Q1HR58_AEDAE 40S ribosomal protein S27 OS=Aedes aegypti OX=7159 PE=2 SV=1	1	1	1	1	9.5	9.5	9.5	9.4221	84	84	0	6.688	11270000	1				514	856	TRUE	911	1159	1285	1285			-1
Q17KD0	Q17KD0	1	1	1	tr|Q17KD0|Q17KD0_AEDAE AAEL001708-PA OS=Aedes aegypti OX=7159 GN=5572075 PE=4 SV=1	1	1	1	1	13.7	13.7	13.7	10.11	95	95	0	6.6904	10010000	2				470	1271	TRUE	1365	1750;1751	1921;1922	1921			-1
Q17AF2	Q17AF2	1	1	1	tr|Q17AF2|Q17AF2_AEDAE AAEL005319-PA OS=Aedes aegypti OX=7159 GN=AAEL005319 PE=3 SV=1	1	1	1	1	0.4	0.4	0.4	522.84	4604	4604	0	6.7195	2614800	1				430	319	TRUE	344	426	482	482			-1
Q1HQQ5;Q16QZ7	Q1HQQ5;Q16QZ7	2;2	1;1	1;1	tr|Q1HQQ5|Q1HQQ5_AEDAE Tyrosine 3-monooxygenase/tryptophan 5-monooxygenase activation protein epsilon polypeptide OS=Aedes aegypti OX=7159 PE=2 SV=1;tr|Q16QZ7|Q16QZ7_AEDAE 14-3-3 protein sigma, gamma, zeta, beta/alpha OS=Aedes aegypti OX=7159 GN=5574404 PE	2	2	1	1	10.2	5.8	5.8	25.896	226	226;258	0	6.7282	113410000	1				361	226;316	False;True	245;246;341	308;309;423	350;351;478	351;478	42	189	-1;-1
Q16Z91;A0A1S4FJ35	Q16Z91;A0A1S4FJ35	1;1	1;1	1;1	tr|Q16Z91|Q16Z91_AEDAE AAEL008259-PA OS=Aedes aegypti OX=7159 GN=AAEL008259 PE=4 SV=1;tr|A0A1S4FJ35|A0A1S4FJ35_AEDAE Uncharacterized protein OS=Aedes aegypti OX=7159 GN=110678888 PE=4 SV=1	2	1	1	1	3.1	3.1	3.1	33.459	295	295;295	0	6.7477	14776000	1				82	1102	TRUE	1185	1517	1667	1667			-1;-1
Q17F70	Q17F70	1	1	1	tr|Q17F70|Q17F70_AEDAE AAEL003503-PA OS=Aedes aegypti OX=7159 GN=5578276 PE=4 SV=1	1	1	1	1	4.8	4.8	4.8	23.588	208	208	0	6.755	5882800	1				451	388	TRUE	415	512	577	577			-1
Q16RM8;Q1HQV3;A0A0N8ES37	Q16RM8;Q1HQV3;A0A0N8ES37	1;1;1	1;1;1	1;1;1	tr|Q16RM8|Q16RM8_AEDAE AAEL010901-PA OS=Aedes aegypti OX=7159 GN=AAEL010901 PE=4 SV=1;tr|Q1HQV3|Q1HQV3_AEDAE Truncated ER mannose-binding lectin (Fragment) OS=Aedes aegypti OX=7159 PE=2 SV=1;tr|A0A0N8ES37|A0A0N8ES37_AEDAE Putative mannose lectin ergic-53 i	3	1	1	1	3.2	3.2	3.2	34.561	308	308;398;520	0	6.7776	14215000	1				8	26	TRUE	28	39	47	47			-1;-1;-1
Q16G96;Q17DD6;A0A6I8TZK5	Q16G96;Q17DD6;A0A6I8TZK5	1;1;1	1;1;1	1;1;1	tr|Q16G96|Q16G96_AEDAE AAEL014456-PA OS=Aedes aegypti OX=7159 GN=AAEL014456 PE=4 SV=1;tr|Q17DD6|Q17DD6_AEDAE AAEL004264-PA OS=Aedes aegypti OX=7159 GN=AAEL004264 PE=4 SV=1;tr|A0A6I8TZK5|A0A6I8TZK5_AEDAE Uncharacterized protein OS=Aedes aegypti OX=7159 GN=5	3	1	1	1	8.3	8.3	8.3	19.522	169	169;286;286	0	6.7802	3834400	1				227	1367	TRUE	1465	1871	2053	2053			-1;-1;-1
Q17I51	Q17I51	1	1	1	tr|Q17I51|Q17I51_AEDAE AAEL002493-PA OS=Aedes aegypti OX=7159 GN=AAEL002493 PE=3 SV=1	1	1	1	1	3.3	3.3	3.3	36.351	331	331	0	6.7961	13921000	2				461	679	TRUE	723	907;908	1012;1013	1013			-1
A0A0P6IVM2;A0A1S4F806;A0A6I8T693;Q16RY4;Q16RY2;Q16RY3;Q17II7;Q16T16;A0A1S4FQG3;Q16XX4	A0A0P6IVM2;A0A1S4F806;A0A6I8T693;Q16RY4;Q16RY2;Q16RY3;Q17II7;Q16T16;A0A1S4FQG3;Q16XX4	2;2;1;1;1;1;1;1;1;1	1;1;0;0;0;0;0;0;0;0	1;1;0;0;0;0;0;0;0;0	tr|A0A0P6IVM2|A0A0P6IVM2_AEDAE Putative academ-1 adi (Fragment) OS=Aedes aegypti OX=7159 PE=2 SV=1;tr|A0A1S4F806|A0A1S4F806_AEDAE Uncharacterized protein OS=Aedes aegypti OX=7159 GN=5564860 PE=3 SV=1;tr|A0A6I8T693|A0A6I8T693_AEDAE RNA helicase OS=Aedes aeg	10	2	1	1	2.6	1.2	1.2	85.455	782	782;796;411;434;473;594;639;741;741;911	0	6.7962	28112000	1				18	382;900	True;False	409;959;960	505;1217;1218	569;1350;1351	569;1350	2	450	-1;-1;-1;-1;-1;-1;-1;-1;-1;-1
Q17HZ7	Q17HZ7	1	1	1	tr|Q17HZ7|Q17HZ7_AEDAE 26S protease regulatory subunit 6a OS=Aedes aegypti OX=7159 GN=5574980 PE=3 SV=1	1	1	1	1	2.3	2.3	2.3	47.754	428	428	0	6.8044	21701000	1				460	1270	TRUE	1364	1749	1920	1920			-1
T1EAP6;Q16XT2	T1EAP6;Q16XT2	1;1	1;1	1;1	tr|T1EAP6|T1EAP6_ANOAQ Putative proteasome subunit beta type aedes aegypti proteasome subunit beta type (Fragment) OS=Anopheles aquasalis OX=42839 PE=2 SV=1;tr|Q16XT2|Q16XT2_AEDAE AAEL008770-PA OS=Aedes aegypti OX=7159 GN=5571045 PE=4 SV=1	2	1	1	1	4.4	4.4	4.4	25.047	226	226;231	0	6.8089	15469000	2				389	852	TRUE	907	1148;1149	1273;1274	1273			-1;-1
Q16R72;A0A6I8TJY8	Q16R72;A0A6I8TJY8	1;1	1;1	1;1	tr|Q16R72|Q16R72_AEDAE AAEL011055-PA OS=Aedes aegypti OX=7159 GN=5574282 PE=3 SV=1;tr|A0A6I8TJY8|A0A6I8TJY8_AEDAE Chaperone protein DNAj OS=Aedes aegypti OX=7159 GN=5574282 PE=3 SV=1	2	1	1	1	2	2	2	53.952	491	491;584	0	6.8152	6929900	1				188	1156	TRUE	1242	1589	1741	1741			-1;-1
Q17D89	Q17D89	1	1	1	tr|Q17D89|Q17D89_AEDAE Serine/threonine-protein phosphatase OS=Aedes aegypti OX=7159 GN=5564487 PE=3 SV=1	1	1	1	1	6.2	6.2	6.2	35.039	304	304	0	6.8163	2167200	1				441	1197	TRUE	1285	1641	1795	1795			-1
Q1HR57	Q1HR57	1	1	1	tr|Q1HR57|Q1HR57_AEDAE AAEL001872-PA (Fragment) OS=Aedes aegypti OX=7159 GN=VDAC PE=2 SV=1	1	1	1	1	3.2	3.2	3.2	30.696	282	282	0	6.8212	1190600000	3				513	270	TRUE	293	365	415;416;417	415			-1
Q16TY4	Q16TY4	1	1	1	tr|Q16TY4|Q16TY4_AEDAE Proteasome subunit alpha type OS=Aedes aegypti OX=7159 GN=5572867 PE=3 SV=1	1	1	1	1	3.4	3.4	3.4	28.857	261	261	0	6.8229	30357000	1				373	1241	TRUE	1332	1708	1873	1873			-1
A0A6I8T9G1;A0A6I8T9F0;Q17CZ9;A0A1S4F7E9	A0A6I8T9G1;A0A6I8T9F0;Q17CZ9;A0A1S4F7E9	1;1;1;1	1;1;1;1	1;1;1;1	tr|A0A6I8T9G1|A0A6I8T9G1_AEDAE Phosphatidylinositol 4-kinase type 2 OS=Aedes aegypti OX=7159 GN=5564652 PE=3 SV=1;tr|A0A6I8T9F0|A0A6I8T9F0_AEDAE Phosphatidylinositol 4-kinase type 2 OS=Aedes aegypti OX=7159 GN=5564652 PE=3 SV=1;tr|Q17CZ9|Q17CZ9_AEDAE Phosp	4	1	1	1	1.9	1.9	1.9	59.537	522	522;542;556;556	0	6.8283	5529400	1				56	876	TRUE	932	1181	1307	1307			-1;-1;-1;-1
Q17Q08;A0A1S4EV42	Q17Q08;A0A1S4EV42	1;1	1;1	1;1	tr|Q17Q08|Q17Q08_AEDAE AAEL000159-PA OS=Aedes aegypti OX=7159 GN=AAEL000159 PE=3 SV=1;tr|A0A1S4EV42|A0A1S4EV42_AEDAE Nipsnap OS=Aedes aegypti OX=7159 GN=5570055 PE=3 SV=1	2	1	1	1	5.9	5.9	5.9	32.092	273	273;273	0	6.8334	12331000	2				32	1030	TRUE	1108	1402;1403	1546;1547	1546			-1;-1
Q178Y3	Q178Y3	45	1	1	tr|Q178Y3|Q178Y3_AEDAE AAEL005733-PA OS=Aedes aegypti OX=7159 GN=AAEL005733 PE=3 SV=1	1	45	1	1	23.9	0.5	0.5	222.22	1945	1945	0	6.8338	327540000	1				421	53;54;72;98;100;111;113;155;197;233;266;290;291;292;301;314;315;413;419;485;570;598;701;727;738;849;854;859;903;908;943;949;979;991;1000;1014;1022;1046;1049;1171;1211;1213;1277;1342;1374	False;False;False;False;False;False;False;False;False;False;False;False;False;False;False;False;False;True;False;False;False;False;False;False;False;False;False;False;False;False;False;False;False;False;False;False;False;False;False;False;False;False;False;False;False	55;56;57;76;104;106;118;120;168;211;253;288;289;315;316;317;326;339;340;441;447;515;602;630;746;775;787;904;909;914;964;965;970;1009;1016;1052;1065;1075;1090;1098;1125;1128;1258;1259;1300;1302;1372;1439;1473	69;70;71;72;73;97;128;130;131;144;146;213;262;263;316;359;360;391;392;393;394;405;421;422;547;554;637;638;736;737;738;769;770;939;972;986;1145;1155;1156;1157;1162;1222;1223;1229;1280;1281;1282;1283;1284;1285;1292;1336;1353;1364;1380;1391;1429;1430;1433;1607;1608;1609;1610;1662;1663;1665;1759;1842;1843;1880	80;81;82;83;84;109;142;144;145;158;159;161;246;299;300;301;302;303;304;358;408;409;410;443;444;445;446;447;448;460;476;477;615;623;710;711;812;813;814;815;816;817;848;849;1049;1083;1098;1270;1280;1281;1282;1283;1288;1355;1356;1362;1417;1418;1419;1420;1421;1422;1423;1424;1431;1475;1476;1495;1506;1522;1533;1573;1574;1575;1578;1759;1760;1761;1762;1823;1824;1826;1933;2024;2025;2062;2063	80;84;109;142;144;158;161;246;303;358;409;443;444;446;460;476;477;615;623;710;812;848;1049;1083;1098;1270;1280;1288;1356;1362;1423;1431;1475;1495;1506;1522;1533;1573;1578;1762;1823;1826;1933;2024;2062	60;62;63;64;65;66	289;290;378;717;718;775	-1
A0A6I8T8N4;Q17E34;A0A6I8T6N5;A0A6I8T8W6;A0A6I8T8X0;A0A6I8T6N7;A0A6I8T8N9;A0A6I8T8M7;A0A6I8T9G0;A0A6I8T9G5	A0A6I8T8N4;Q17E34;A0A6I8T6N5;A0A6I8T8W6;A0A6I8T8X0;A0A6I8T6N7;A0A6I8T8N9;A0A6I8T8M7;A0A6I8T9G0;A0A6I8T9G5	1;1;1;1;1;1;1;1;1;1	1;1;1;1;1;1;1;1;1;1	1;1;1;1;1;1;1;1;1;1	tr|A0A6I8T8N4|A0A6I8T8N4_AEDAE Calpain 4, 6, 7, invertebrate OS=Aedes aegypti OX=7159 GN=5579651 PE=3 SV=1;tr|Q17E34|Q17E34_AEDAE AAEL003952-PA OS=Aedes aegypti OX=7159 GN=AAEL003952 PE=3 SV=1;tr|A0A6I8T6N5|A0A6I8T6N5_AEDAE Calpain 4, 6, 7, invertebrate OS	10	1	1	1	0.9	0.9	0.9	86.087	752	752;794;826;833;846;848;861;875;929;942	0	6.8355	7506600	1				127	843	TRUE	898	1139	1264	1264			-1;-1;-1;-1;-1;-1;-1;-1;-1;-1
Q17IG8	Q17IG8	1	1	1	tr|Q17IG8|Q17IG8_AEDAE AAEL002362-PA OS=Aedes aegypti OX=7159 GN=5574354 PE=4 SV=1	1	1	1	1	3.2	3.2	3.2	35.531	313	313	0	6.8385	13054000	1				463	637	TRUE	675	840	938	938			-1
A0A6I8TMM2;Q16PZ7	A0A6I8TMM2;Q16PZ7	1;1	1;1	1;1	tr|A0A6I8TMM2|A0A6I8TMM2_AEDAE Dynein light chain OS=Aedes aegypti OX=7159 GN=5574870 PE=3 SV=1;tr|Q16PZ7|Q16PZ7_AEDAE Dynein light chain OS=Aedes aegypti OX=7159 GN=AAEL011478 PE=3 SV=1	2	1	1	1	12.4	12.4	12.4	10.372	89	89;128	0	6.8418	7112400	1				200	928	TRUE	994	1255	1388	1388			-1;-1
A0A6I8TJZ2	A0A6I8TJZ2	2	1	1	tr|A0A6I8TJZ2|A0A6I8TJZ2_AEDAE Lethal(2)essential for life protein, l2efl OS=Aedes aegypti OX=7159 GN=5577708 PE=3 SV=1	1	2	1	1	11.4	4.3	4.3	21.784	184	184	0	6.8443	51897000	1				189	1136;1169	True;False	1221;1256	1563;1603	1715;1755	1715;1755			-1
Q1HQN1	Q1HQN1	1	1	1	tr|Q1HQN1|Q1HQN1_AEDAE Proteasome subunit alpha type OS=Aedes aegypti OX=7159 GN=5564545 PE=2 SV=1	1	1	1	1	4.1	4.1	4.1	26.929	242	242	0	6.8587	29340000	1				491	503	TRUE	533	657	730	730			-1
Q1HRT2;Q16HV0;Q16U86;Q16HV9;A0A1S4G0N6	Q1HRT2;Q16HV0;Q16U86;Q16HV9;A0A1S4G0N6	1;1;1;1;1	1;1;1;1;1	1;1;1;1;1	tr|Q1HRT2|Q1HRT2_AEDAE AAEL004809-PA OS=Aedes aegypti OX=7159 GN=AAEL004809 PE=2 SV=1;tr|Q16HV0|Q16HV0_AEDAE AAEL013895-PA OS=Aedes aegypti OX=7159 GN=5565507 PE=4 SV=1;tr|Q16U86|Q16U86_AEDAE AAEL009985-PA OS=Aedes aegypti OX=7159 GN=AAEL009985 PE=4 SV=1;t	5	1	1	1	7.1	7.1	7.1	16.441	155	155;155;158;158;158	0	6.8718	13189000	1				110	509	TRUE	539	666	741	741			-1;-1;-1;-1;-1
Q0IG45;A0A1S4F520	Q0IG45;A0A1S4F520	1;1	1;1	1;1	tr|Q0IG45|Q0IG45_AEDAE AAEL003514-PA OS=Aedes aegypti OX=7159 GN=AAEL003514 PE=3 SV=1;tr|A0A1S4F520|A0A1S4F520_AEDAE Centromere/microtubule binding protein cbf5 OS=Aedes aegypti OX=7159 GN=5578343 PE=3 SV=1	2	1	1	1	3	3	3	58.421	527	527;527	0	6.8869	7031000	1				52	1221	TRUE	1311	1675	1836	1836			-1;-1
Q16SP8;Q16G69;A0A6I8U8L9	Q16SP8;Q16G69;A0A6I8U8L9	1;1;1	1;1;1	1;1;1	tr|Q16SP8|Q16SP8_AEDAE AAEL010530-PA OS=Aedes aegypti OX=7159 GN=AAEL010530 PE=3 SV=1;tr|Q16G69|Q16G69_AEDAE AAEL014504-PA OS=Aedes aegypti OX=7159 GN=AAEL014504 PE=3 SV=1;tr|A0A6I8U8L9|A0A6I8U8L9_AEDAE Uncharacterized protein OS=Aedes aegypti OX=7159 GN=5	3	1	1	1	6.2	6.2	6.2	24.203	208	208;208;227	0	6.8872	3872400	1				245	562	TRUE	593	727	803	803			-1;-1;-1
Q16VJ9	Q16VJ9	1	1	1	tr|Q16VJ9|Q16VJ9_AEDAE Cytochrome c oxidase assembly factor 3 OS=Aedes aegypti OX=7159 GN=5572121 PE=3 SV=1	1	1	1	1	9.7	9.7	9.7	10.91	93	93	0	6.889	15700000	1				380	775	TRUE	828	1058	1180	1180			-1
Q1HQI8	Q1HQI8	1	1	1	tr|Q1HQI8|Q1HQI8_AEDAE MICOS complex subunit OS=Aedes aegypti OX=7159 PE=2 SV=1	1	1	1	1	5.2	5.2	5.2	25.207	233	233	0	6.9042	33887000	1				488	240	TRUE	260	325	367	367			-1
Q17EW6;A0A0P6ITH6;A0A1S4F5E8	Q17EW6;A0A0P6ITH6;A0A1S4F5E8	1;1;1	1;1;1	1;1;1	tr|Q17EW6|Q17EW6_AEDAE AAEL003697-PA OS=Aedes aegypti OX=7159 GN=SRPN17 PE=3 SV=2;tr|A0A0P6ITH6|A0A0P6ITH6_AEDAE Putative serine proteinase inhibitor (Fragment) OS=Aedes aegypti OX=7159 PE=2 SV=1;tr|A0A1S4F5E8|A0A1S4F5E8_AEDAE Serine Protease Inhibitor (se	3	1	1	1	2.4	2.4	2.4	38.657	340	340;471;608	0	6.9169	5387500	1				13	538	TRUE	569	703	779	779			-1;-1;-1
Q16LK8;Q1HQW5;A0A6I8U913;A0A0P6IWM1	Q16LK8;Q1HQW5;A0A6I8U913;A0A0P6IWM1	1;1;1;1	1;1;1;1	1;1;1;1	tr|Q16LK8|Q16LK8_AEDAE AAEL012614-PA OS=Aedes aegypti OX=7159 GN=AAEL012614 PE=3 SV=1;tr|Q1HQW5|Q1HQW5_AEDAE Isocitrate dehydrogenase [NADP] OS=Aedes aegypti OX=7159 GN=5566298 PE=2 SV=1;tr|A0A6I8U913|A0A6I8U913_AEDAE Isocitrate dehydrogenase [NADP] OS=Aed	4	1	1	1	2.8	2.8	2.8	36.979	323	323;409;443;443	0	6.9205	94792000	1				19	934	TRUE	1000	1262	1395	1395			-1;-1;-1;-1
A0A6I8THV8;A0A6I8TJP6;Q16V91;Q16V92	A0A6I8THV8;A0A6I8TJP6;Q16V91;Q16V92	1;1;1;1	1;1;1;1	1;1;1;1	tr|A0A6I8THV8|A0A6I8THV8_AEDAE Importin N-terminal domain-containing protein OS=Aedes aegypti OX=7159 GN=5580009 PE=3 SV=1;tr|A0A6I8TJP6|A0A6I8TJP6_AEDAE Importin N-terminal domain-containing protein OS=Aedes aegypti OX=7159 GN=5580009 PE=3 SV=1;tr|Q16V91|	4	1	1	1	0.8	0.8	0.8	125.38	1092	1092;1097;1102;1106	0	6.9219	2962300	1				175	398	TRUE	425	527	593	593			-1;-1;-1;-1
A0A6I8TLW0;Q16N35;Q0IFT7	A0A6I8TLW0;Q16N35	9;9;1	1;1;0	1;1;0	tr|A0A6I8TLW0|A0A6I8TLW0_AEDAE Tubulin alpha chain OS=Aedes aegypti OX=7159 GN=5575826 PE=3 SV=1;tr|Q16N35|Q16N35_AEDAE Tubulin alpha chain OS=Aedes aegypti OX=7159 GN=AAEL012101 PE=3 SV=1	3	9	1	1	31	3.6	3.6	49.895	449	449;449;456	0	6.9328	40658000	2				198	42;136;140;231;351;595;780;940;1023	False;False;False;False;False;True;False;False;False	44;144;145;149;251;377;627;833;1006;1099	58;172;173;174;180;181;182;314;465;466;467;468;765;766;1064;1065;1272;1273;1392	68;187;188;189;209;210;211;356;525;526;527;528;844;845;1186;1187;1188;1405;1406;1407;1408;1534	68;189;210;356;525;844;1186;1407;1534	53	377	-1;-1;-1
Q16KC4;Q17Q29	Q16KC4;Q17Q29	1;1	1;1	1;1	tr|Q16KC4|Q16KC4_AEDAE Complex I-B14 OS=Aedes aegypti OX=7159 GN=AAEL013043 PE=3 SV=1;tr|Q17Q29|Q17Q29_AEDAE Complex I-B14 OS=Aedes aegypti OX=7159 GN=5567793 PE=2 SV=1	2	1	1	1	15.3	15.3	15.3	10.232	85	85;124	0	6.9641	42282000	2				325	144	TRUE	154	191;192	221;222	221			-1;-1
Q171B3	Q171B3	1	1	1	tr|Q171B3|Q171B3_AEDAE AAEL007698-PA OS=Aedes aegypti OX=7159 GN=PIWI4 PE=3 SV=1	1	1	1	1	1.3	1.3	1.3	98.582	860	860	0	6.9672	16904000	1				397	1184	TRUE	1272	1626	1778	1778			-1
Q17HX1	Q17HX1	1	1	1	tr|Q17HX1|Q17HX1_AEDAE AAEL002572-PA OS=Aedes aegypti OX=7159 GN=5580173 PE=4 SV=1	1	1	1	1	5.7	5.7	5.7	22.833	210	210	0	6.9716	9587600	1				459	105	TRUE	112	137	151	151			-1
A0A6I8U2F8;A0A6I8U0F8;A0A6I8U4L8;A0A6I8U0F9;A0A6I8TPR1	A0A6I8U2F8;A0A6I8U0F8;A0A6I8U4L8;A0A6I8U0F9;A0A6I8TPR1	1;1;1;1;1	1;1;1;1;1	1;1;1;1;1	tr|A0A6I8U2F8|A0A6I8U2F8_AEDAE Uncharacterized protein OS=Aedes aegypti OX=7159 GN=5566824 PE=4 SV=1;tr|A0A6I8U0F8|A0A6I8U0F8_AEDAE Uncharacterized protein OS=Aedes aegypti OX=7159 GN=5566824 PE=4 SV=1;tr|A0A6I8U4L8|A0A6I8U4L8_AEDAE Uncharacterized protein	5	1	1	1	0.5	0.5	0.5	186.35	1689	1689;1794;1990;2007;2039	0	6.9722	50064000	1				206	477	TRUE	506	623	693	693			-1;-1;-1;-1;-1
Q17L80	Q17L80	1	1	1	tr|Q17L80|Q17L80_AEDAE AAEL001427-PA OS=Aedes aegypti OX=7159 GN=AAEL001427 PE=4 SV=1	1	1	1	1	3.1	3.1	3.1	30.897	287	287	0	6.9922	13230000	1				473	1208	TRUE	1297	1659	1819	1819			-1
Q0PHP3	Q0PHP3	8	1	1	tr|Q0PHP3|Q0PHP3_AEDAE Tubulin beta chain OS=Aedes aegypti OX=7159 GN=B2t PE=3 SV=1	1	8	1	1	19.3	2	2	49.689	445	445	0	7.0154	11560000	1				300	91;141;386;448;655;694;709;1414	False;False;False;False;False;False;False;True	96;150;151;413;476;696;738;755;756;1513	120;183;184;185;186;187;188;510;588;868;869;928;929;949;950;1922	134;212;213;214;215;216;217;218;574;575;657;971;972;1038;1039;1059;1060;2109	134;217;574;657;972;1039;1059;2109	4;5;99	73;257;293	-1
A0A6I8TFD1;A0A6I8TFD8;Q170J7;A0A6I8TEZ6;A0A6I8TAF0;A0A6I8TAE8;A0A6R5HGP7	A0A6I8TFD1;A0A6I8TFD8;Q170J7;A0A6I8TEZ6;A0A6I8TAF0;A0A6I8TAE8;A0A6R5HGP7	1;1;1;1;1;1;1	1;1;1;1;1;1;1	1;1;1;1;1;1;1	tr|A0A6I8TFD1|A0A6I8TFD1_AEDAE Moesin/ezrin/radixin homolog 1 OS=Aedes aegypti OX=7159 GN=5569750 PE=4 SV=1;tr|A0A6I8TFD8|A0A6I8TFD8_AEDAE Moesin/ezrin/radixin homolog 1 OS=Aedes aegypti OX=7159 GN=5569750 PE=4 SV=1;sp|Q170J7|MOEH_AEDAE Moesin/ezrin/radixi	7	1	1	1	1.6	1.6	1.6	68.337	577	577;580;583;584;589;590;593	0	7.0271	8818200	1				152	831	TRUE	886	1124	1249	1249			-1;-1;-1;-1;-1;-1;-1
Q17LY0	Q17LY0	1	1	1	tr|Q17LY0|Q17LY0_AEDAE Alanine--tRNA ligase OS=Aedes aegypti OX=7159 GN=5569067 PE=3 SV=1	1	1	1	1	1.2	1.2	1.2	108.12	966	966	0	7.0499	24259000	1				476	1164	TRUE	1251	1598	1750	1750			-1
Q1HRS9;A0A6I8TWL7	Q1HRS9;A0A6I8TWL7	1;1	1;1	1;1	tr|Q1HRS9|Q1HRS9_AEDAE 40S ribosomal protein S20 OS=Aedes aegypti OX=7159 GN=5572088 PE=2 SV=1;tr|A0A6I8TWL7|A0A6I8TWL7_AEDAE 40S ribosomal protein S20 OS=Aedes aegypti OX=7159 GN=110678198 PE=3 SV=1	2	1	1	1	10	10	10	13.393	120	120;150	0	7.0516	7416800	1				225	602	TRUE	634	774	854	854			-1;-1
Q173X5	Q173X5	1	1	1	tr|Q173X5|Q173X5_AEDAE AAEL007023-PA OS=Aedes aegypti OX=7159 GN=5568633 PE=4 SV=1	1	1	1	1	1.8	1.8	1.8	77.797	719	719	0	7.0567	12697000	1				404	1366	TRUE	1464	1870	2052	2052			-1
Q16ZW2;Q1HQS7;A0A6I8TFN9	Q16ZW2;Q1HQS7;A0A6I8TFN9	1;1;1	1;1;1	1;1;1	tr|Q16ZW2|Q16ZW2_AEDAE Bleomycin hydrolase OS=Aedes aegypti OX=7159 GN=AAEL008041 PE=3 SV=1;tr|Q1HQS7|Q1HQS7_AEDAE Bleomycin hydrolase OS=Aedes aegypti OX=7159 GN=5569945 PE=2 SV=1;tr|A0A6I8TFN9|A0A6I8TFN9_AEDAE Bleomycin hydrolase OS=Aedes aegypti OX=7159	3	1	1	1	3.3	3.3	3.3	45.511	396	396;455;468	0	7.0699	12251000	1				169	103	TRUE	110	135	149	149			-1;-1;-1
J9HU29;A0A6I8UA62;A0A6I8U6I1	J9HU29;A0A6I8UA62;A0A6I8U6I1	1;1;1	1;1;1	1;1;1	tr|J9HU29|J9HU29_AEDAE AAEL017153-PA OS=Aedes aegypti OX=7159 GN=AaeL_AAEL017153 PE=3 SV=1;tr|A0A6I8UA62|A0A6I8UA62_AEDAE Uncharacterized protein OS=Aedes aegypti OX=7159 GN=23687573 PE=3 SV=1;tr|A0A6I8U6I1|A0A6I8U6I1_AEDAE Uncharacterized protein OS=Aedes	3	1	1	1	1.3	1.3	1.3	131.22	1165	1165;1638;1656	0	7.0727	102770000	1				241	650	TRUE	690	862	965	965			-1;-1;-1
Q16JI4	Q16JI4	1	1	1	tr|Q16JI4|Q16JI4_AEDAE Signal sequence receptor subunit delta OS=Aedes aegypti OX=7159 GN=5577687 PE=3 SV=1	1	1	1	1	6.4	6.4	6.4	18.214	171	171	0	7.0813	79353000	1				322	740	TRUE	789	988	1100	1100			-1
Q17JZ9;A0A1S4EZZ0	Q17JZ9;A0A1S4EZZ0	1;1	1;1	1;1	tr|Q17JZ9|Q17JZ9_AEDAE AAEL001851-PA OS=Aedes aegypti OX=7159 GN=AAEL001851 PE=4 SV=1;tr|A0A1S4EZZ0|A0A1S4EZZ0_AEDAE Uncharacterized protein OS=Aedes aegypti OX=7159 GN=5572647 PE=4 SV=1	2	1	1	1	1.7	1.7	1.7	60.965	543	543;543	0	7.1011	11457000	1				39	1273	TRUE	1367	1753	1924	1924			-1;-1
Q16MG7	Q16MG7	1	1	1	tr|Q16MG7|Q16MG7_AEDAE AAEL012310-PA OS=Aedes aegypti OX=7159 GN=5576078 PE=3 SV=1	1	1	1	1	2.2	2.2	2.2	47.023	418	418	0	7.1755	4880900	1				337	658	TRUE	699	873	976	976			-1
T1E9V5;Q17HP8	T1E9V5;Q17HP8	1;1	1;1	1;1	tr|T1E9V5|T1E9V5_ANOAQ Putative serine protease aedes aegypti serine protease (Fragment) OS=Anopheles aquasalis OX=42839 PE=2 SV=1;tr|Q17HP8|Q17HP8_AEDAE AAEL002595-PA OS=Aedes aegypti OX=7159 GN=5575329 PE=3 SV=1	2	1	1	1	2.6	2.6	2.6	38.797	350	350;428	0	7.1906	4947900	1				457	46	TRUE	48	62	72	72			-1;-1
Q17JZ6	Q17JZ6	1	1	1	tr|Q17JZ6|Q17JZ6_AEDAE NADH dehydrogenase [ubiquinone] 1 beta subcomplex subunit 10 OS=Aedes aegypti OX=7159 GN=5572650 PE=3 SV=1	1	1	1	1	6.7	6.7	6.7	19.428	165	165	0	7.2076	5169400	1				469	915	TRUE	981	1241	1374	1374	142	76	-1
Q0IEG4;A0A6I8U2W6;Q1HRJ7	Q0IEG4;A0A6I8U2W6;Q1HRJ7	1;1;1	1;1;1	1;1;1	tr|Q0IEG4|Q0IEG4_AEDAE AAEL010754-PA OS=Aedes aegypti OX=7159 GN=AAEL010754 PE=3 SV=1;tr|A0A6I8U2W6|A0A6I8U2W6_AEDAE Uncharacterized protein OS=Aedes aegypti OX=7159 GN=110674291 PE=3 SV=1;tr|Q1HRJ7|Q1HRJ7_AEDAE Mitochondrial ATP synthase F chain OS=Aedes	3	1	1	1	10.5	10.5	10.5	10.012	86	86;106;107	0	7.2174	14432000	1				231	1299	TRUE	1395	1790	1969	1969			-1;-1;-1
Q1HQW4	Q1HQW4	1	1	1	tr|Q1HQW4|Q1HQW4_AEDAE AAEL007293-PA OS=Aedes aegypti OX=7159 GN=AAEL007293 PE=2 SV=1	1	1	1	1	3.7	3.7	3.7	40.667	353	353	0	7.2184	5761700	1				498	959	TRUE	1030	1308	1447	1447			-1
Q16XB2;A0A6I8TTT7	Q16XB2;A0A6I8TTT7	1;1	1;1	1;1	tr|Q16XB2|Q16XB2_AEDAE Serine/threonine-protein phosphatase (Fragment) OS=Aedes aegypti OX=7159 GN=AAEL008930 PE=3 SV=1;tr|A0A6I8TTT7|A0A6I8TTT7_AEDAE Serine/threonine-protein phosphatase OS=Aedes aegypti OX=7159 GN=5571230 PE=3 SV=1	2	1	1	1	1.6	1.6	1.6	55.269	491	491;509	0	7.2348	23574000	1				221	571	TRUE	603	739	818	818			-1;-1
Q1HRB1;Q17A49;Q17A47;Q17A48	Q1HRB1;Q17A49;Q17A47;Q17A48	1;1;1;1	1;1;1;1	1;1;1;1	tr|Q1HRB1|Q1HRB1_AEDAE Annexin OS=Aedes aegypti OX=7159 PE=2 SV=1;tr|Q17A49|Q17A49_AEDAE Annexin OS=Aedes aegypti OX=7159 GN=AAEL005407 PE=3 SV=1;tr|Q17A47|Q17A47_AEDAE Annexin OS=Aedes aegypti OX=7159 GN=AAEL005407 PE=3 SV=1;tr|Q17A48|Q17A48_AEDAE Annexin	4	1	1	1	3.1	3.1	3.1	35.811	321	321;321;321;322	0	7.2552	14779000	2				427	808	TRUE	861;862	1098;1099	1223;1224	1224	133	157	-1;-1;-1;-1
Q17H63;Q17H64;A0A6I8T786	Q17H63;Q17H64;A0A6I8T786	1;1;1	1;1;1	1;1;1	tr|Q17H63|Q17H63_AEDAE AAEL002781-PA OS=Aedes aegypti OX=7159 GN=AAEL002781 PE=3 SV=1;tr|Q17H64|Q17H64_AEDAE AAEL002781-PB OS=Aedes aegypti OX=7159 GN=5576099 PE=3 SV=1;tr|A0A6I8T786|A0A6I8T786_AEDAE Galactokinase OS=Aedes aegypti OX=7159 GN=5576099 PE=3 S	3	1	1	1	5.2	5.2	5.2	33.618	306	306;398;409	0	7.3062	5745000	1				132	967	TRUE	1038	1316	1455	1455			-1;-1;-1
A0A6I8U5Z1	A0A6I8U5Z1	1	1	1	tr|A0A6I8U5Z1|A0A6I8U5Z1_AEDAE Uncharacterized protein OS=Aedes aegypti OX=7159 GN=110677732 PE=4 SV=1	1	1	1	1	6.4	6.4	6.4	23.46	234	234	0	7.317	347220000	4				240	10	TRUE	10	13;14	17;18;19;20	19			-1
Q1HRE2	Q1HRE2	1	1	1	tr|Q1HRE2|Q1HRE2_AEDAE AAEL002436-PA (Fragment) OS=Aedes aegypti OX=7159 GN=AAEL002436 PE=2 SV=1	1	1	1	1	5.5	5.5	5.5	30.281	275	275	0	7.3258	2589600	1				527	891	TRUE	949	1207	1340	1340			-1
Q16QS3	Q16QS3	1	1	1	tr|Q16QS3|Q16QS3_AEDAE Phosphate carrier protein, mitochondrial OS=Aedes aegypti OX=7159 GN=5574516 PE=3 SV=1	1	1	1	1	3.4	3.4	3.4	38.619	354	354	0	7.3452	74786000	2				359	652	TRUE	692;693	864;865	967;968	968	116	186	-1
A0A0P6IZN4	A0A0P6IZN4	1	1	1	tr|A0A0P6IZN4|A0A0P6IZN4_AEDAE Putative nuclear transport receptor ranbp7/ranbp8 importin beta superfamily OS=Aedes aegypti OX=7159 PE=2 SV=1	1	1	1	1	1.6	1.6	1.6	120.48	1054	1054	0	7.3903	6592300	1				23	246	TRUE	267	332	374	374			-1
A0A1S4FHF8;Q171B2	A0A1S4FHF8;Q171B2	1;1	1;1	1;1	tr|A0A1S4FHF8|A0A1S4FHF8_AEDAE Malate dehydrogenase OS=Aedes aegypti OX=7159 GN=5569520 PE=3 SV=1;tr|Q171B2|Q171B2_AEDAE Malate dehydrogenase OS=Aedes aegypti OX=7159 GN=AAEL007707 PE=3 SV=1	2	1	1	1	3.3	3.3	3.3	35.684	333	333;338	0	7.4047	15167000	1				79	1339	TRUE	1436	1839	2021	2021			-1;-1
Q16UH5	Q16UH5	1	1	1	tr|Q16UH5|Q16UH5_AEDAE Proteasome subunit alpha type OS=Aedes aegypti OX=7159 GN=5572582 PE=3 SV=1	1	1	1	1	4.1	4.1	4.1	27.679	246	246	0	7.4093	23514000	1				377	524	TRUE	554	685	760	760			-1
Q17JE4	Q17JE4	1	1	1	tr|Q17JE4|Q17JE4_AEDAE Alpha-MPP OS=Aedes aegypti OX=7159 GN=5573395 PE=3 SV=1	1	1	1	1	1.5	1.5	1.5	60.085	546	546	0	7.4237	13211000	1				466	1133	TRUE	1216	1557	1709	1709			-1
A0A6I8TFG8	A0A6I8TFG8	1	1	1	tr|A0A6I8TFG8|A0A6I8TFG8_AEDAE Collagen IV NC1 domain-containing protein OS=Aedes aegypti OX=7159 GN=110676862 PE=4 SV=1	1	1	1	1	0.8	0.8	0.8	182.54	1805	1805	0	7.4344	12703000	1				165	429	TRUE	457	565	634	634			-1
Q1HR69	Q1HR69	2	1	1	tr|Q1HR69|Q1HR69_AEDAE AAEL017349-PA OS=Aedes aegypti OX=7159 GN=23687769 PE=2 SV=1	1	2	1	1	3.8	2.1	2.1	72.286	655	655	0	7.4344	115190000	3				519	671;1278	True;False	715;1373	890;891;892;1760	994;995;996;1934	994;1934			-1
Q17E35;A0A1S4F673;A0A6I8T9L7;A0A6I8T6R5;A0A6I8T905;A0A6I8T8T2	Q17E35;A0A1S4F673;A0A6I8T9L7;A0A6I8T6R5;A0A6I8T905;A0A6I8T8T2	1;1;1;1;1;1	1;1;1;1;1;1	1;1;1;1;1;1	tr|Q17E35|Q17E35_AEDAE AAEL003965-PA OS=Aedes aegypti OX=7159 GN=AAEL003965 PE=3 SV=1;tr|A0A1S4F673|A0A1S4F673_AEDAE Calpain 4, 6, 7, invertebrate OS=Aedes aegypti OX=7159 GN=5579650 PE=3 SV=1;tr|A0A6I8T9L7|A0A6I8T9L7_AEDAE Calpain 4, 6, 7, invertebrate OS	6	1	1	1	1	1	1	91.13	799	799;799;803;813;816;817	0	7.4568	24565000	1				55	1348	TRUE	1445	1849	2031	2031			-1;-1;-1;-1;-1;-1
Q17EK1;A0A6I8TSG7	Q17EK1;A0A6I8TSG7	1;1	1;1	1;1	tr|Q17EK1|Q17EK1_AEDAE AAEL003783-PA OS=Aedes aegypti OX=7159 GN=AAEL003783 PE=4 SV=1;tr|A0A6I8TSG7|A0A6I8TSG7_AEDAE Uncharacterized protein OS=Aedes aegypti OX=7159 GN=5578987 PE=4 SV=1	2	1	1	1	2.1	2.1	2.1	38.091	335	335;706	0	7.4642	18854000	1				214	631	TRUE	669	832	929	929			-1;-1
T1E7J6;Q1HR30	T1E7J6;Q1HR30	1;1	1;1	1;1	tr|T1E7J6|T1E7J6_ANOAQ Putative gtp-binding protein sar1 aedes aegypti vesicle coat complex copii gtp OS=Anopheles aquasalis OX=42839 PE=2 SV=1;tr|Q1HR30|Q1HR30_AEDAE AAEL010012-PA OS=Aedes aegypti OX=7159 GN=5572735 PE=2 SV=1	2	1	1	1	6.7	6.7	6.7	21.95	193	193;193	0	7.482	24228000	2				505	400	TRUE	427	529;530	595;596	596			-1;-1
Q176E8;Q1PA54;A0A6I8TCW5;A0A6I8T8X7	Q176E8;Q1PA54;A0A6I8TCW5;A0A6I8T8X7	1;1;1;1	1;1;1;1	1;1;1;1	tr|Q176E8|Q176E8_AEDAE AAEL006389-PA (Fragment) OS=Aedes aegypti OX=7159 GN=AAEL006389 PE=3 SV=1;tr|Q1PA54|Q1PA54_AEDAE Cathepsin L OS=Aedes aegypti OX=7159 GN=CAT-L3 PE=2 SV=1;tr|A0A6I8TCW5|A0A6I8TCW5_AEDAE Cathepsin l OS=Aedes aegypti OX=7159 GN=5567942	4	1	1	1	1.5	1.5	1.5	61.211	538	538;548;548;551	0	7.52	26460000	1				141	980	TRUE	1053	1337	1477	1477			-1;-1;-1;-1
A0A6I8TRP0;A0A6I8U272;Q176Z3;A0A6I8U3X0;A0A6I8U723;A0A6I8U526;A0A0N8ERZ1	A0A6I8TRP0;A0A6I8U272;Q176Z3;A0A6I8U3X0;A0A6I8U723;A0A6I8U526;A0A0N8ERZ1	1;1;1;1;1;1;1	1;1;1;1;1;1;1	1;1;1;1;1;1;1	tr|A0A6I8TRP0|A0A6I8TRP0_AEDAE FERM domain-containing protein OS=Aedes aegypti OX=7159 GN=5567636 PE=4 SV=1;tr|A0A6I8U272|A0A6I8U272_AEDAE FERM domain-containing protein OS=Aedes aegypti OX=7159 GN=5567636 PE=4 SV=1;tr|Q176Z3|Q176Z3_AEDAE AAEL006222-PA OS=	7	1	1	1	0.8	0.8	0.8	229.15	2114	2114;2174;2748;2757;2837;2866;2890	0	7.531	5918400	1				6	203	TRUE	217	269	310	310			-1;-1;-1;-1;-1;-1;-1
Q17J62;Q5QC98	Q17J62;Q5QC98	1;1	1;1	1;1	tr|Q17J62|Q17J62_AEDAE AAEL002119-PA OS=Aedes aegypti OX=7159 GN=5573600 PE=4 SV=1;tr|Q5QC98|Q5QC98_AEDAE Ras-related protein R-Ras2 OS=Aedes aegypti OX=7159 GN=R-Ras2 PE=2 SV=1	2	1	1	1	5.9	5.9	5.9	23.217	203	203;228	0	7.5335	33104000	1				465	1362	TRUE	1460	1866	2048	2048			-1;-1
Q16MG5	Q16MG5	1	1	1	tr|Q16MG5|Q16MG5_AEDAE AAEL012312-PA OS=Aedes aegypti OX=7159 GN=5576082 PE=3 SV=1	1	1	1	1	3.8	3.8	3.8	47.986	443	443	0	7.536	36807000	2				336	3	TRUE	3	3;4	3;4	3			-1
Q1HRK8	Q1HRK8	1	1	1	tr|Q1HRK8|Q1HRK8_AEDAE AP complex subunit sigma OS=Aedes aegypti OX=7159 GN=5564281 PE=2 SV=1	1	1	1	1	4.9	4.9	4.9	16.977	142	142	0	7.5449	5942400	1				531	367	TRUE	394	486	547	547			-1
Q16FL0	Q16FL0	1	1	1	tr|Q16FL0|Q16FL0_AEDAE AAEL013676-PA OS=Aedes aegypti OX=7159 GN=AAEL013676 PE=3 SV=1	1	1	1	1	3.2	3.2	3.2	45.536	403	403	0	7.549	21168000	1				305	563	TRUE	594	728	804	804			-1
A0A6I8U9D4	A0A6I8U9D4	1	1	1	tr|A0A6I8U9D4|A0A6I8U9D4_AEDAE Uncharacterized protein OS=Aedes aegypti OX=7159 GN=110676231 PE=4 SV=1	1	1	1	1	1.5	1.5	1.5	86.827	866	866	0	7.5572	36741000	1				246	483	TRUE	513	633	705	705			-1
Q17LF3;Q17LF4	Q17LF3;Q17LF4	1;1	1;1	1;1	tr|Q17LF3|Q17LF3_AEDAE Coronin OS=Aedes aegypti OX=7159 GN=5570333 PE=3 SV=1;tr|Q17LF4|Q17LF4_AEDAE Coronin OS=Aedes aegypti OX=7159 GN=5570333 PE=3 SV=1	2	1	1	1	2.5	2.5	2.5	61.44	567	567;574	0	7.6466	12479000	2				474	1204	TRUE	1293	1654;1655	1814;1815	1814			-1;-1
Q16LL0;A0A1S4FX45	Q16LL0;A0A1S4FX45	1;1	1;1	1;1	tr|Q16LL0|Q16LL0_AEDAE Proton-translocating NAD(P)(+) transhydrogenase OS=Aedes aegypti OX=7159 GN=AAEL012616 PE=3 SV=1;tr|A0A1S4FX45|A0A1S4FX45_AEDAE Proton-translocating NAD(P)(+) transhydrogenase OS=Aedes aegypti OX=7159 GN=5576555 PE=3 SV=1	2	1	1	1	1.6	1.6	1.6	111.78	1066	1066;1066	0	7.705	5345700	1				100	117	TRUE	124	151	166	166			-1;-1
Q16TN9	Q16TN9	1	1	1	tr|Q16TN9|Q16TN9_AEDAE AAEL010180-PA OS=Aedes aegypti OX=7159 GN=5572962 PE=4 SV=1	1	1	1	1	3.9	3.9	3.9	23.481	204	204	0	7.708	34999000	1				371	368	TRUE	395	487	548	548			-1
Q8WSI5;Q16P46	Q8WSI5;Q16P46	1;1	1;1	1;1	tr|Q8WSI5|Q8WSI5_AEDAE Prophenol oxidase OS=Aedes aegypti OX=7159 GN=ProPO3 PE=2 SV=1;tr|Q16P46|Q16P46_AEDAE AAEL011763-PA OS=Aedes aegypti OX=7159 GN=PPO3 PE=4 SV=1	2	1	1	1	2.6	2.6	2.6	78.638	687	687;688	0	7.7681	4039600	1				345	449	TRUE	477	589	658	658			-1;-1
Q2KQ98	Q2KQ98	5	1	1	tr|Q2KQ98|Q2KQ98_AEDAE Glutamate dehydrogenase (NAD(P)(+)) OS=Aedes aegypti OX=7159 GN=GDH PE=2 SV=1	1	5	1	1	12	2.9	2.9	61.033	552	552	0	7.7944	31483000	1				544	318;360;433;502;950	True;False;False;False;False	343;387;461;532;1017	425;479;569;656;1293	481;540;638;729;1432	481;540;638;729;1432			-1
Q1HRE7;Q17JL7;A0A1S4F0I0	Q1HRE7;Q17JL7;A0A1S4F0I0	1;1;1	1;1;1	1;1;1	tr|Q1HRE7|Q1HRE7_AEDAE Bacteria-responsive protein 1 AgBR1 OS=Aedes aegypti OX=7159 PE=2 SV=1;tr|Q17JL7|Q17JL7_AEDAE AAEL001965-PA OS=Aedes aegypti OX=7159 GN=AAEL001965 PE=3 SV=1;tr|A0A1S4F0I0|A0A1S4F0I0_AEDAE Imaginal disc growth factor OS=Aedes aegypti	3	1	1	1	1.8	1.8	1.8	48.47	439	439;441;441	0	7.7971	90544000	1				41	264	TRUE	286	357	406	406			-1;-1;-1
Q171U3;A0A0P6J107	Q171U3;A0A0P6J107	1;1	1;1	1;1	tr|Q171U3|Q171U3_AEDAE Electron transfer flavoprotein-ubiquinone oxidoreductase OS=Aedes aegypti OX=7159 GN=AAEL007526 PE=4 SV=1;tr|A0A0P6J107|A0A0P6J107_AEDAE Electron transfer flavoprotein-ubiquinone oxidoreductase OS=Aedes aegypti OX=7159 PE=2 SV=1	2	1	1	1	3.4	3.4	3.4	64.081	588	588;605	0	7.8417	3737400	1				26	857	TRUE	912	1160	1286	1286			-1;-1
A0A6I8U7K7;A0A6I8U4M5	A0A6I8U7K7;A0A6I8U4M5	1;1	1;1	1;1	tr|A0A6I8U7K7|A0A6I8U7K7_AEDAE PDZ domain-containing protein OS=Aedes aegypti OX=7159 GN=5566151 PE=4 SV=1;tr|A0A6I8U4M5|A0A6I8U4M5_AEDAE PDZ domain-containing protein OS=Aedes aegypti OX=7159 GN=5566151 PE=4 SV=1	2	1	1	1	3.6	3.6	3.6	46.061	414	414;424	0	7.8457	9942000	1				236	866	TRUE	921	1170	1296	1296			-1;-1
Q172Z9	Q172Z9	1	1	1	tr|Q172Z9|Q172Z9_AEDAE AAEL007209-PA OS=Aedes aegypti OX=7159 GN=5568914 PE=3 SV=1	1	1	1	1	3.8	3.8	3.8	21.233	186	186	0	7.9715	4358900	1				402	899	TRUE	958	1216	1349	1349			-1
Q1HRR9;Q16P59	Q1HRR9;Q16P59	1;1	1;1	1;1	tr|Q1HRR9|Q1HRR9_AEDAE Peptidyl-prolyl cis-trans isomerase OS=Aedes aegypti OX=7159 PE=2 SV=1;tr|Q16P59|Q16P59_AEDAE Peptidyl-prolyl cis-trans isomerase OS=Aedes aegypti OX=7159 GN=110680755 PE=3 SV=1	2	1	1	1	9.1	9.1	9.1	17.966	164	164;206	0	8.0206	28716000	1				346	547	TRUE	578	712	788	788			-1;-1
Q172T1	Q172T1	1	1	1	tr|Q172T1|Q172T1_AEDAE AAEL007297-PA OS=Aedes aegypti OX=7159 GN=AAEL007297 PE=3 SV=1	1	1	1	1	2.8	2.8	2.8	52.427	460	460	0	8.129	26030000	1				401	27	TRUE	29	40	48	48			-1
Q16QY3;A0A6I8TVL2;A0A6I8TWN5	Q16QY3;A0A6I8TVL2;A0A6I8TWN5	1;1;1	1;1;1	1;1;1	tr|Q16QY3|Q16QY3_AEDAE Succinyl-CoA:3-ketoacid-coenzyme A transferase OS=Aedes aegypti OX=7159 GN=AAEL011137 PE=3 SV=1;tr|A0A6I8TVL2|A0A6I8TVL2_AEDAE Succinyl-CoA:3-ketoacid-coenzyme A transferase OS=Aedes aegypti OX=7159 GN=5574420 PE=3 SV=1;tr|A0A6I8TWN5	3	1	1	1	3.1	3.1	3.1	49.552	456	456;518;520	0	8.2616	6626800	1				223	896	TRUE	955	1213	1346	1346			-1;-1;-1
Q17GD7	Q17GD7	1	1	1	tr|Q17GD7|Q17GD7_AEDAE AAEL003110-PA OS=Aedes aegypti OX=7159 GN=AAEL003110 PE=4 SV=1	1	1	1	1	0.9	0.9	0.9	102.49	919	919	0	8.3043	35282000	1				453	816	TRUE	871	1109	1234	1234			-1
Q16ZD9;Q16QM3;A0A6I8U5G9	Q16ZD9;Q16QM3;A0A6I8U5G9	1;1;1	1;1;1	1;1;1	tr|Q16ZD9|Q16ZD9_AEDAE SURF1-like protein (Fragment) OS=Aedes aegypti OX=7159 GN=AAEL008235 PE=3 SV=1;tr|Q16QM3|Q16QM3_AEDAE SURF1-like protein OS=Aedes aegypti OX=7159 GN=AAEL011244 PE=3 SV=1;tr|A0A6I8U5G9|A0A6I8U5G9_AEDAE SURF1-like protein OS=Aedes aegy	3	1	1	1	6.1	6.1	6.1	26.333	229	229;288;288	0	8.3595	12647000	1				237	427	TRUE	455	563	632	632			-1;-1;-1
Q1HQH2	Q1HQH2	1	1	1	tr|Q1HQH2|Q1HQH2_AEDAE ATP synthase subunit e, mitochondrial OS=Aedes aegypti OX=7159 GN=5572696 PE=2 SV=1	1	1	1	1	9.8	9.8	9.8	9.1585	82	82	0	8.3819	1371400000	4				487	24	TRUE	26	35;36;37	42;43;44;45	42			-1
A0A6I8TR31;A0A6I8TQ97;J9HT92	A0A6I8TR31;A0A6I8TQ97;J9HT92	1;1;1	1;1;1	1;1;1	tr|A0A6I8TR31|A0A6I8TR31_AEDAE Tr-type G domain-containing protein OS=Aedes aegypti OX=7159 GN=23687788 PE=3 SV=1;tr|A0A6I8TQ97|A0A6I8TQ97_AEDAE Tr-type G domain-containing protein OS=Aedes aegypti OX=7159 GN=23687788 PE=3 SV=1;tr|J9HT92|J9HT92_AEDAE AAEL0	3	1	1	1	3.3	3.3	3.3	54.548	490	490;501;591	0	8.5086	15137000	1				208	476	TRUE	505	622	692	692			-1;-1;-1
Q16NJ0;A0A6I8TLH7;Q16NI9;B6DRB0;A0A6I8TE78	Q16NJ0;A0A6I8TLH7;Q16NI9;B6DRB0;A0A6I8TE78	1;1;1;1;1	1;1;1;1;1	1;1;1;1;1	tr|Q16NJ0|Q16NJ0_AEDAE AAEL011949-PA OS=Aedes aegypti OX=7159 GN=AAEL011949 PE=4 SV=1;tr|A0A6I8TLH7|A0A6I8TLH7_AEDAE Transferrin OS=Aedes aegypti OX=7159 GN=5575625 PE=4 SV=1;tr|Q16NI9|Q16NI9_AEDAE AAEL011949-PB OS=Aedes aegypti OX=7159 GN=AAEL011949 PE=4	5	1	1	1	1.8	1.8	1.8	88.986	784	784;801;806;823;823	0	8.5583	6391900	1				160	166	TRUE	180	228	261	261			-1;-1;-1;-1;-1
Q17DS2;Q17DS3;A0A0P6IZV0	Q17DS2;Q17DS3;A0A0P6IZV0	1;1;1	1;1;1	1;1;1	tr|Q17DS2|Q17DS2_AEDAE AAEL004060-PA OS=Aedes aegypti OX=7159 GN=AAEL004060 PE=3 SV=1;tr|Q17DS3|Q17DS3_AEDAE AAEL004060-PB OS=Aedes aegypti OX=7159 GN=5564053 PE=3 SV=1;tr|A0A0P6IZV0|A0A0P6IZV0_AEDAE Putative mitochondrial atp synthase epsilon chain OS=Aed	3	1	1	1	26.8	26.8	26.8	6.5264	56	56;59;71	0	8.6153	386990000	1				24	6	TRUE	6	7	7	7			-1;-1;-1
Q16UB8;A0A6I8TK86	Q16UB8;A0A6I8TK86	1;1	1;1	1;1	tr|Q16UB8|Q16UB8_AEDAE AAEL009955-PA OS=Aedes aegypti OX=7159 GN=AAEL009955 PE=4 SV=1;tr|A0A6I8TK86|A0A6I8TK86_AEDAE Uncharacterized protein OS=Aedes aegypti OX=7159 GN=5572681 PE=4 SV=1	2	1	1	1	0.3	0.3	0.3	367.47	3321	3321;3343	0	8.6357	20161000	1				190	41	TRUE	43	57	67	67			-1;-1
Q173M7	Q173M7	1	1	1	sp|Q173M7|EIF3A_AEDAE Eukaryotic translation initiation factor 3 subunit A OS=Aedes aegypti OX=7159 GN=eIF3-S10 PE=3 SV=1	1	1	1	1	0.9	0.9	0.9	133.3	1133	1133	0	8.8331	20765000	1				403	73	TRUE	77	98	110	110			-1
Q1HR41	Q1HR41	1	1	1	tr|Q1HR41|Q1HR41_AEDAE 40S ribosomal protein S10 OS=Aedes aegypti OX=7159 GN=5573413 PE=2 SV=1	1	1	1	1	9.4	9.4	9.4	17.977	159	159	0	9.102	8704500	1				511	552	TRUE	583	717	793	793			-1
Q16NS4;A0A6I8TLC6	Q16NS4;A0A6I8TLC6	1;1	1;1	1;1	tr|Q16NS4|Q16NS4_AEDAE AAEL011870-PA OS=Aedes aegypti OX=7159 GN=5575495 PE=3 SV=1;tr|A0A6I8TLC6|A0A6I8TLC6_AEDAE Rap55 OS=Aedes aegypti OX=7159 GN=5575495 PE=3 SV=1	2	1	1	1	2.4	2.4	2.4	55.935	507	507;511	0	9.1131	17725000	1				194	1391	TRUE	1490	1898	2082	2082			-1;-1
Q1HQX6;Q17DL1	Q1HQX6;Q17DL1	1;1	1;1	1;1	tr|Q1HQX6|Q1HQX6_AEDAE Molecular co-chaperone STI1 OS=Aedes aegypti OX=7159 PE=2 SV=1;tr|Q17DL1|Q17DL1_AEDAE AAEL004148-PA OS=Aedes aegypti OX=7159 GN=5564161 PE=4 SV=1	2	1	1	1	4.8	4.8	4.8	37.846	331	331;331	0	9.1233	8086500	1				446	76	TRUE	80	101	114	114			-1;-1
Q176Q6;Q1HQX4;A0A6I8TZL9	Q176Q6;Q1HQX4;A0A6I8TZL9	1;1;1	1;1;1	1;1;1	tr|Q176Q6|Q176Q6_AEDAE AAEL006303-PA OS=Aedes aegypti OX=7159 GN=AAEL006303 PE=3 SV=1;tr|Q1HQX4|Q1HQX4_AEDAE Transmembrane trafficking protein OS=Aedes aegypti OX=7159 PE=2 SV=1;tr|A0A6I8TZL9|A0A6I8TZL9_AEDAE GOLD domain-containing protein OS=Aedes aegypti	3	1	1	1	8.8	8.8	8.8	20.679	181	181;208;212	0	9.2981	21327000	2				228	724	TRUE	772	967;968	1077;1078	1077			-1;-1;-1
A0A6I8TDJ8;A0A6I8TEY6;A0A6I8T9N2;A0A6I8TE16;A0A6I8TEY0;A0A6I8TDJ4;A0A6I8T9M7;A0A1S4FFG0	A0A6I8TDJ8;A0A6I8TEY6;A0A6I8T9N2;A0A6I8TE16;A0A6I8TEY0;A0A6I8TDJ4;A0A6I8T9M7;A0A1S4FFG0	1;1;1;1;1;1;1;1	1;1;1;1;1;1;1;1	1;1;1;1;1;1;1;1	tr|A0A6I8TDJ8|A0A6I8TDJ8_AEDAE Tropomodulin OS=Aedes aegypti OX=7159 GN=5568680 PE=4 SV=1;tr|A0A6I8TEY6|A0A6I8TEY6_AEDAE Tropomodulin OS=Aedes aegypti OX=7159 GN=5568680 PE=4 SV=1;tr|A0A6I8T9N2|A0A6I8T9N2_AEDAE Tropomodulin OS=Aedes aegypti OX=7159 GN=5568	8	1	1	1	3.8	3.8	3.8	44.266	391	391;394;402;407;454;454;455;464	0	9.3772	5341400	1				76	28	TRUE	30	41	49	49			-1;-1;-1;-1;-1;-1;-1;-1
Q16TR2;A0A6I8TJ19;A0A0P6K0N0	Q16TR2;A0A6I8TJ19;A0A0P6K0N0	1;1;1	1;1;1	1;1;1	tr|Q16TR2|Q16TR2_AEDAE AAEL010153-PA OS=Aedes aegypti OX=7159 GN=AAEL010153 PE=4 SV=1;tr|A0A6I8TJ19|A0A6I8TJ19_AEDAE SAM domain-containing protein OS=Aedes aegypti OX=7159 GN=5572940 PE=3 SV=1;tr|A0A0P6K0N0|A0A0P6K0N0_AEDAE Putative vigilin OS=Aedes aegypt	3	1	1	1	2.4	2.4	2.4	84.345	765	765;844;844	0	9.3788	7072500	1				30	771	TRUE	823	1053	1175	1175			-1;-1;-1
A0A6I8TKE6	A0A6I8TKE6	6	1	1	tr|A0A6I8TKE6|A0A6I8TKE6_AEDAE Paramyosin, long form OS=Aedes aegypti OX=7159 GN=5574161 PE=4 SV=1	1	6	1	1	10.4	2	2	74.834	645	645	0	9.4279	19006000	1				191	545;651;1036;1040;1061;1166	False;False;False;False;False;True	576;691;1114;1118;1140;1253	710;863;1414;1415;1420;1421;1448;1600	786;966;1558;1559;1564;1565;1593;1752	786;966;1559;1564;1593;1752			-1
Q175J7;A0A1S4FE42	Q175J7;A0A1S4FE42	1;1	1;1	1;1	tr|Q175J7|Q175J7_AEDAE AAEL006634-PA OS=Aedes aegypti OX=7159 GN=AAEL006634 PE=3 SV=1;tr|A0A1S4FE42|A0A1S4FE42_AEDAE Acetyl-coa acetyltransferase, mitochondrial (acetoacetyl-coa thiolase) OS=Aedes aegypti OX=7159 GN=5568202 PE=3 SV=1	2	1	1	1	2.4	2.4	2.4	43.262	409	409;409	0	9.6325	31214000	1				70	512	TRUE	542	669	744	744			-1;-1
Q16KL2;Q1HRK1	Q16KL2;Q1HRK1	1;1	1;1	1;1	tr|Q16KL2|Q16KL2_AEDAE 60S ribosomal protein L11 OS=Aedes aegypti OX=7159 GN=5577034 PE=3 SV=1;tr|Q1HRK1|Q1HRK1_AEDAE 60S ribosomal protein L11 OS=Aedes aegypti OX=7159 PE=2 SV=1	2	1	1	1	4.4	4.4	4.4	21.051	183	183;196	0	9.8524	8240500	1				329	987	TRUE	1061	1346	1486	1486			-1;-1
Q16YE9;A0A1S4FJU4	Q16YE9;A0A1S4FJU4	1;1	1;1	1;1	tr|Q16YE9|Q16YE9_AEDAE AAEL008565-PA OS=Aedes aegypti OX=7159 GN=AAEL008565 PE=3 SV=1;tr|A0A1S4FJU4|A0A1S4FJU4_AEDAE Metalloprotease m41 ftsh OS=Aedes aegypti OX=7159 GN=5570786 PE=3 SV=1	2	1	1	1	2.9	2.9	2.9	84.144	771	771;811	0	9.9297	7284000	2				83	944	TRUE	1010;1011	1286;1287	1425;1426	1426	22	202	-1;-1
J9HI66;Q17BL1	J9HI66;Q17BL1	1;1	1;1	1;1	tr|J9HI66|J9HI66_AEDAE Beta-hexosaminidase OS=Aedes aegypti OX=7159 GN=5565699 PE=3 SV=1;tr|Q17BL1|Q17BL1_AEDAE Beta-hexosaminidase OS=Aedes aegypti OX=7159 GN=5565699 PE=3 SV=1	2	1	1	1	2.2	2.2	2.2	61.899	540	540;542	0	9.9492	14845000	2				282	1308	TRUE	1404	1800;1801	1979;1980	1979			-1;-1
Q1HR90;Q17I04;A0A1S4F1W0	Q1HR90;Q17I04;A0A1S4F1W0	1;1;1	1;1;1	1;1;1	tr|Q1HR90|Q1HR90_AEDAE Thioredoxin/protein disulfide isomerase OS=Aedes aegypti OX=7159 PE=2 SV=1;tr|Q17I04|Q17I04_AEDAE AAEL002501-PA OS=Aedes aegypti OX=7159 GN=AAEL002501 PE=4 SV=1;tr|A0A1S4F1W0|A0A1S4F1W0_AEDAE Protein disulfide isomerase OS=Aedes aegy	3	1	1	1	2.5	2.5	2.5	44.453	397	397;397;397	0	10.039	12092000	1				42	194	TRUE	208	258	293	293			-1;-1;-1
Q17HW3	Q17HW3	1	1	1	tr|Q17HW3|Q17HW3_AEDAE Triosephosphate isomerase OS=Aedes aegypti OX=7159 GN=5580166 PE=3 SV=1	1	1	1	1	4.5	4.5	4.5	26.322	247	247	0	10.052	28689000	1				458	250	TRUE	271	336	378	378			-1
Q1HR76	Q1HR76	1	1	1	tr|Q1HR76|Q1HR76_AEDAE 60S ribosomal protein L37 OS=Aedes aegypti OX=7159 GN=5577566 PE=2 SV=1	1	1	1	1	20.2	20.2	20.2	9.9839	89	89	0	10.379	9029600	1				522	1353	TRUE	1451	1855	2037	2037			-1
Q16W74;A0A1S4FLY4	Q16W74;A0A1S4FLY4	1;1	1;1	1;1	tr|Q16W74|Q16W74_AEDAE CCT-alpha OS=Aedes aegypti OX=7159 GN=AAEL009320 PE=3 SV=1;tr|A0A1S4FLY4|A0A1S4FLY4_AEDAE CCT-alpha OS=Aedes aegypti OX=7159 GN=5571783 PE=3 SV=1	2	1	1	1	2.3	2.3	2.3	59.613	557	557;557	0	10.508	40194000	1				86	1161	TRUE	1248	1595	1747	1747			-1;-1
A0A1S4FII7;A0A6I8TFR1;A0A6I8TAK4	A0A1S4FII7;A0A6I8TFR1;A0A6I8TAK4	2;2;1	2;2;1	2;2;1	tr|A0A1S4FII7|A0A1S4FII7_AEDAE TrkB protein, putative OS=Aedes aegypti OX=7159 GN=5569989 PE=4 SV=1;tr|A0A6I8TFR1|A0A6I8TFR1_AEDAE TrkB protein, putative OS=Aedes aegypti OX=7159 GN=5569989 PE=4 SV=1;tr|A0A6I8TAK4|A0A6I8TAK4_AEDAE TrkB protein, putative OS	3	2	2	2	0.9	0.9	0.9	265.88	2327	2327;1976;1058	0	10.638	9811300	2				80	370;666	True;True	397;708	489;883	550;987	550;987			-1;-1;-1
A0A6I8THL2;Q0IEL8	A0A6I8THL2;Q0IEL8	2;2	2;2	2;2	tr|A0A6I8THL2|A0A6I8THL2_AEDAE Glucose-6-phosphate 1-dehydrogenase OS=Aedes aegypti OX=7159 GN=5572093 PE=3 SV=1;tr|Q0IEL8|Q0IEL8_AEDAE Glucose-6-phosphate 1-dehydrogenase OS=Aedes aegypti OX=7159 GN=AAEL009507 PE=3 SV=1	2	2	2	2	4.4	4.4	4.4	57.639	496	496;554	0	10.799	22915000	2				174	446;579	True;True	474;611	586;747	655;826	655;826			-1;-1
Q16IZ1;Q0VIL8;A0A1S4FZ87;Q16G28;Q16P45;A0A1S4FU48	Q16IZ1;Q0VIL8;A0A1S4FZ87;Q16G28;Q16P45;A0A1S4FU48	2;2;2;1;1;1	2;2;2;1;1;1	2;2;2;1;1;1	tr|Q16IZ1|Q16IZ1_AEDAE AAEL013492-PA OS=Aedes aegypti OX=7159 GN=PPO5 PE=4 SV=1;tr|Q0VIL8|Q0VIL8_AEDAE Prophenoloxidase 5 OS=Aedes aegypti OX=7159 GN=PO5 PE=2 SV=1;tr|A0A1S4FZ87|A0A1S4FZ87_AEDAE Prophenoloxidase OS=Aedes aegypti OX=7159 GN=5578065 PE=4 SV=	6	2	2	2	2.2	2.2	2.2	79.006	685	685;685;685;681;689;689	0	10.98	27486000	2				106	93;806	True;True	98;859	122;1096	136;1221	136;1221			-1;-1;-1;-1;-1;-1
Q16J86	Q16J86	3	1	1	tr|Q16J86|Q16J86_AEDAE Catalase OS=Aedes aegypti OX=7159 GN=CAT1B PE=3 SV=1	1	3	1	1	7.1	2.8	2.8	56.898	505	505	0	11.202	337960000	1				319	21;394;454	True;False;False	21;421;482	28;518;594	35;583;663	35;583;663			-1
Q1HRM5	Q1HRM5	2	2	2	tr|Q1HRM5|Q1HRM5_AEDAE 40S ribosomal protein S23 OS=Aedes aegypti OX=7159 GN=5576653 PE=2 SV=1	1	2	2	2	22.4	22.4	22.4	16.119	143	143	0	11.225	7510000	3				533	182;691	True;True	196;735	245;923;924	280;1033;1034	280;1034			-1
Q1HQV6	Q1HQV6	1	1	1	tr|Q1HQV6|Q1HQV6_AEDAE NADH dehydrogenase [ubiquinone] 1 alpha subcomplex subunit 10, mitochondrial OS=Aedes aegypti OX=7159 GN=5577026 PE=2 SV=1	1	1	1	1	5.4	5.4	5.4	47.112	407	407	0	11.24	10281000	1				497	1429	TRUE	1531	1942	2129	2129			-1
Q176W5;A0A6I8U5P4	Q176W5;A0A6I8U5P4	2;2	2;2	2;2	tr|Q176W5|Q176W5_AEDAE AAEL006242-PA OS=Aedes aegypti OX=7159 GN=AAEL006242 PE=3 SV=1;tr|A0A6I8U5P4|A0A6I8U5P4_AEDAE Uncharacterized protein OS=Aedes aegypti OX=7159 GN=5567647 PE=3 SV=1	2	2	2	2	0.5	0.5	0.5	476.73	4155	4155;4327	0	11.3	29832000	2				239	592;721	True;True	624;769	761;964	840;1074	840;1074	67	1665	-1;-1
A0A6R8H194;Q16UF8	A0A6R8H194;Q16UF8	2;2	2;2	2;2	tr|A0A6R8H194|A0A6R8H194_AEDAE Eukaryotic translation initiation factor 3 subunit D OS=Aedes aegypti OX=7159 GN=110681498 PE=3 SV=1;sp|Q16UF8|EIF3D_AEDAE Eukaryotic translation initiation factor 3 subunit D OS=Aedes aegypti OX=7159 GN=eIF3-S7 PE=3 SV=1	2	2	2	2	4.7	4.7	4.7	68.283	616	616;619	0	11.353	23427000	2				251	167;418	True;True	181;446	229;553	262;622	262;622			-1;-1
Q17EA3	Q17EA3	1	1	1	tr|Q17EA3|Q17EA3_AEDAE Proteasome subunit alpha type OS=Aedes aegypti OX=7159 GN=5579168 PE=3 SV=1	1	1	1	1	7.5	7.5	7.5	27.685	253	253	0	11.374	5185500	1				450	1149	TRUE	1235	1581	1733	1733			-1
Q16Z73	Q16Z73	1	1	1	tr|Q16Z73|Q16Z73_AEDAE AAEL008289-PA OS=Aedes aegypti OX=7159 GN=AAEL008289 PE=4 SV=1	1	1	1	1	9.5	9.5	9.5	22.817	211	211	0	11.396	16790000	2				393	110	TRUE	117	142;143	156;157	157			-1
Q16LE8;Q16KI0	Q16LE8;Q16KI0	1;1	1;1	1;1	tr|Q16LE8|Q16LE8_AEDAE Glucose-6-phosphate isomerase OS=Aedes aegypti OX=7159 GN=AAEL012665 PE=3 SV=1;tr|Q16KI0|Q16KI0_AEDAE Glucose-6-phosphate isomerase OS=Aedes aegypti OX=7159 GN=5577095 PE=3 SV=1	2	1	1	1	3.8	3.8	3.8	46.948	416	416;561	0	11.404	8941600	2				326	665	TRUE	706;707	880;881;882	984;985;986	985	105	71	-1;-1
Q1HQT6	Q1HQT6	1	1	1	tr|Q1HQT6|Q1HQT6_AEDAE AAEL012035-PA OS=Aedes aegypti OX=7159 GN=5575718 PE=2 SV=1	1	1	1	1	5.8	5.8	5.8	25.686	226	226	0	11.43	20418000	2				494	734	TRUE	783	981;982	1093;1094	1093			-1
Q8WRS8;A0A1S4FQW9	Q8WRS8;A0A1S4FQW9	1;1	1;1	1;1	tr|Q8WRS8|Q8WRS8_AEDAE Ribonucleoside-diphosphate reductase OS=Aedes aegypti OX=7159 GN=RNR1 PE=2 SV=1;tr|A0A1S4FQW9|A0A1S4FQW9_AEDAE Ribonucleoside-diphosphate reductase OS=Aedes aegypti OX=7159 GN=5573651 PE=3 SV=1	2	1	1	1	3.9	3.9	3.9	95.721	844	844;844	0	11.47	3803300	1				92	964	TRUE	1035	1313	1452	1452			-1;-1
Q16WX6	Q16WX6	1	1	1	tr|Q16WX6|Q16WX6_AEDAE Complex I-B17 OS=Aedes aegypti OX=7159 GN=5571429 PE=3 SV=1	1	1	1	1	9.3	9.3	9.3	18.801	162	162	0	11.507	17480000	2				383	127	TRUE	134;135	162;163	177;178	178	118	11	-1
Q16LP4;Q16LP5;Q16F38	Q16LP4;Q16LP5;Q16F38	2;2;2	2;2;2	2;2;2	tr|Q16LP4|Q16LP4_AEDAE Pyruvate kinase OS=Aedes aegypti OX=7159 GN=AAEL012576 PE=3 SV=1;tr|Q16LP5|Q16LP5_AEDAE Pyruvate kinase OS=Aedes aegypti OX=7159 GN=AAEL012576 PE=3 SV=1;tr|Q16F38|Q16F38_AEDAE Pyruvate kinase OS=Aedes aegypti OX=7159 GN=5565629 PE=1	3	2	2	2	8.2	8.2	8.2	55.544	513	513;519;529	0	11.524	45168000	2				303	1;947	True;True	1;1014	1;1290	1;1429	1;1429			-1;-1;-1
Q16UI5	Q16UI5	1	1	1	tr|Q16UI5|Q16UI5_AEDAE AAEL009882-PA OS=Aedes aegypti OX=7159 GN=AAEL009882 PE=4 SV=1	1	1	1	1	4	4	4	48.347	429	429	0	11.596	11839000	1				378	425	TRUE	453	561	630	630			-1
Q1HRS6;Q5QC96	Q1HRS6;Q5QC96	2;2	2;2	2;2	tr|Q1HRS6|Q1HRS6_AEDAE 40S ribosomal protein S4 OS=Aedes aegypti OX=7159 PE=2 SV=1;tr|Q5QC96|Q5QC96_AEDAE 40S ribosomal protein S4 OS=Aedes aegypti OX=7159 GN=40sRpS4 PE=2 SV=1	2	2	2	2	7.6	7.6	7.6	29.605	262	262;270	0	11.654	163470000	3				539	317;1332	True;True	342;1429	424;1830	479;480;2012	479;2012			-1;-1
Q17HZ9;A0A1S4F1X0;Q17I00;A0A1S4F1Y3	Q17HZ9;A0A1S4F1X0;Q17I00;A0A1S4F1Y3	2;2;2;2	2;2;2;2	2;2;2;2	tr|Q17HZ9|Q17HZ9_AEDAE Serine hydroxymethyltransferase OS=Aedes aegypti OX=7159 GN=AAEL002510 PE=3 SV=1;tr|A0A1S4F1X0|A0A1S4F1X0_AEDAE Serine hydroxymethyltransferase OS=Aedes aegypti OX=7159 GN=5574978 PE=3 SV=1;tr|Q17I00|Q17I00_AEDAE Serine hydroxymethyl	4	2	2	2	3.4	3.4	3.4	52.253	475	475;475;573;573	0	11.666	27291000	2				43	52;762	True;True	54;812	68;1037	79;1159	79;1159			-1;-1;-1;-1
Q16IL3	Q16IL3	3	2	2	tr|Q16IL3|Q16IL3_AEDAE Pyruvate dehydrogenase E1 component subunit alpha OS=Aedes aegypti OX=7159 GN=AAEL013613 PE=4 SV=1	1	3	2	2	9	5.4	5.4	42.092	387	387	0	11.689	21623000	1				315	996;1064;1427	True;True;False	1071;1143;1528;1529	1360;1451;1938;1939;1940	1502;1596;2125;2126;2127	1502;1596;2125	17	284	-1
Q16EH0;Q16NS9;A0A6I8U9W3	Q16EH0;Q16NS9;A0A6I8U9W3	2;2;2	2;2;2	2;2;2	tr|Q16EH0|Q16EH0_AEDAE FACT complex subunit OS=Aedes aegypti OX=7159 GN=AAEL015182 PE=3 SV=1;tr|Q16NS9|Q16NS9_AEDAE FACT complex subunit OS=Aedes aegypti OX=7159 GN=AAEL011876 PE=3 SV=1;tr|A0A6I8U9W3|A0A6I8U9W3_AEDAE FACT complex subunit OS=Aedes aegypti O	3	2	2	2	2.6	2.6	2.6	97.663	856	856;1097;1116	0	11.709	24887000	2				248	199;632	True;True	213;670	265;833	306;930	306;930			-1;-1;-1
Q16YL3	Q16YL3	2	2	2	tr|Q16YL3|Q16YL3_AEDAE RNA helicase OS=Aedes aegypti OX=7159 GN=5570686 PE=3 SV=1	1	2	2	2	5.5	5.5	5.5	50.4	439	439	0	11.836	7988700	2				392	1016;1341	True;True	1092;1438	1383;1841	1525;2023	1525;2023			-1
A0A6I8U583;A0A0P6ISE4	A0A6I8U583;A0A0P6ISE4	2;2	2;2	2;2	tr|A0A6I8U583|A0A6I8U583_AEDAE Coatomer subunit gamma OS=Aedes aegypti OX=7159 GN=110677031 PE=3 SV=1;tr|A0A0P6ISE4|A0A0P6ISE4_AEDAE Coatomer subunit gamma OS=Aedes aegypti OX=7159 PE=2 SV=1	2	2	2	2	2.7	2.7	2.7	97.366	878	878;878	0	11.837	12795000	2				12	1154;1305	True;True	1240;1401	1587;1797	1739;1976	1739;1976			-1;-1
Q174U3;Q174U2;Q16RU9	Q174U3;Q174U2;Q16RU9	2;2;1	2;2;1	2;2;1	tr|Q174U3|Q174U3_AEDAE 60S ribosomal protein L18a OS=Aedes aegypti OX=7159 GN=5579919 PE=3 SV=1;tr|Q174U2|Q174U2_AEDAE 60S ribosomal protein L18a OS=Aedes aegypti OX=7159 GN=AAEL006785 PE=3 SV=1;tr|Q16RU9|Q16RU9_AEDAE AAEL010830-PA (Fragment) OS=Aedes aegy	3	2	2	2	8.5	8.5	8.5	21.23	177	177;148;142	0	11.877	21775000	2				407	57;927	True;True	60;993	77;1254	88;1387	88;1387			-1;-1;-1
Q9GNE2	Q9GNE2	2	2	2	sp|Q9GNE2|RL23_AEDAE 60S ribosomal protein L23 OS=Aedes aegypti OX=7159 GN=RpL23-A PE=2 SV=1	1	2	2	2	18.6	18.6	18.6	14.874	140	140	0	11.911	17267000	1				554	821;952	True;True	876;1019	1114;1295	1239;1434	1239;1434			-1
Q8T4S5;Q8T4S3;Q9GSZ4;Q8T4S6;Q8T4S2;Q8T4S1;Q17BS0;A0A6I8TAA6;Q8T4S4	Q8T4S5;Q8T4S3;Q9GSZ4;Q8T4S6;Q8T4S2;Q8T4S1;Q17BS0;A0A6I8TAA6;Q8T4S4	2;2;2;2;2;2;1;1;1	2;2;2;2;2;2;1;1;1	2;2;2;2;2;2;1;1;1	tr|Q8T4S5|Q8T4S5_AEDAE Dopachrome conversion enzyme OS=Aedes aegypti OX=7159 GN=DCE PE=2 SV=1;tr|Q8T4S3|Q8T4S3_AEDAE Dopachrome conversion enzyme OS=Aedes aegypti OX=7159 GN=DCE PE=2 SV=1;tr|Q9GSZ4|Q9GSZ4_AEDAE Dopachrome conversion enzyme OS=Aedes aegypti	9	2	2	2	4.9	4.9	4.9	35.242	308	308;462;463;463;463;463;432;448;463	0	11.929	43710000	2				550	878;1289	True;True	934;1384	1183;1774	1309;1951	1309;1951			-1;-1;-1;-1;-1;-1;-1;-1;-1
Q17BP4	Q17BP4	2	2	2	tr|Q17BP4|Q17BP4_AEDAE AAEL004902-PA OS=Aedes aegypti OX=7159 GN=5565652 PE=4 SV=1	1	2	2	2	11.7	11.7	11.7	23.708	213	213	0	11.98	21380000	2				434	278;404	True;True	302;432	375;535	427;601	427;601			-1
Q16P83;Q16P82	Q16P83;Q16P82	2;2	2;2	2;2	tr|Q16P83|Q16P83_AEDAE Succinate--CoA ligase [ADP-forming] subunit beta, mitochondrial OS=Aedes aegypti OX=7159 GN=5575274 PE=3 SV=1;tr|Q16P82|Q16P82_AEDAE Succinate--CoA ligase [ADP-forming] subunit beta, mitochondrial OS=Aedes aegypti OX=7159 GN=AAEL0117	2	2	2	2	4	4	4	48.501	446	446;449	0	11.999	83019000	2				347	350;561	True;True	376;592	464;726	524;802	524;802	112	136	-1;-1
A0A6I8TDU5;Q176G2;A0A6I8T8W5;A0A6I8TCV4	A0A6I8TDU5;Q176G2;A0A6I8T8W5;A0A6I8TCV4	2;2;2;2	2;2;2;2	2;2;2;2	tr|A0A6I8TDU5|A0A6I8TDU5_AEDAE Mitochondrial solute carrier OS=Aedes aegypti OX=7159 GN=5567930 PE=3 SV=1;tr|Q176G2|Q176G2_AEDAE AAEL006362-PA OS=Aedes aegypti OX=7159 GN=5567930 PE=3 SV=1;tr|A0A6I8T8W5|A0A6I8T8W5_AEDAE Mitochondrial solute carrier OS=Aede	4	2	2	2	4.1	4.1	4.1	75.389	679	679;681;681;694	0	12.011	22997000	2				140	1152;1198	True;True	1238;1286	1585;1642	1737;1796	1737;1796			-1;-1;-1;-1
Q1HRT6	Q1HRT6	2	2	2	tr|Q1HRT6|Q1HRT6_AEDAE 60S ribosomal protein L10 OS=Aedes aegypti OX=7159 GN=110676831 PE=2 SV=1	1	2	2	2	9.1	9.1	9.1	25.439	219	219	0	12.106	40250000	3				540	118;406	True;True	125;434	152;538;539	167;605;606	167;606			-1
Q16UK8;A0A1S4FNL0;Q16UK6;Q16UK7;A0A6I8U8Z9	Q16UK8;A0A1S4FNL0;Q16UK6;Q16UK7;A0A6I8U8Z9	2;2;1;1;1	2;2;1;1;1	2;2;1;1;1	tr|Q16UK8|Q16UK8_AEDAE AAEL009872-PA OS=Aedes aegypti OX=7159 GN=AAEL009872 PE=4 SV=1;tr|A0A1S4FNL0|A0A1S4FNL0_AEDAE Alanine aminotransferase OS=Aedes aegypti OX=7159 GN=5572547 PE=4 SV=1;tr|Q16UK6|Q16UK6_AEDAE AAEL009875-PA OS=Aedes aegypti OX=7159 GN=AAE	5	2	2	2	4.4	4.4	4.4	59.52	544	544;544;422;463;539	0	12.116	35762000	2				87	623;986	True;True	659;1060	817;1345	912;1485	912;1485			-1;-1;-1;-1;-1
A0A6I8U9T8;J9HJ91	A0A6I8U9T8;J9HJ91	2;2	2;2	2;2	tr|A0A6I8U9T8|A0A6I8U9T8_AEDAE Uncharacterized protein OS=Aedes aegypti OX=7159 GN=23687391 PE=4 SV=1;tr|J9HJ91|J9HJ91_AEDAE AAEL016971-PA OS=Aedes aegypti OX=7159 GN=AaeL_AAEL016971 PE=4 SV=1	2	2	2	2	1.2	1.2	1.2	195.97	1758	1758;1804	0	12.143	4232600	2				247	600;995	True;True	632;1070	772;1359	852;1501	852;1501			-1;-1
A0A1S4F2Y4;Q0PHP2;Q17GX8;CON__ENSEMBL:ENSBTAP00000025008	A0A1S4F2Y4;Q0PHP2;Q17GX8	9;8;8;4	1;0;0;0	1;0;0;0	tr|A0A1S4F2Y4|A0A1S4F2Y4_AEDAE Tubulin beta chain OS=Aedes aegypti OX=7159 GN=5576245 PE=3 SV=1;tr|Q0PHP2|Q0PHP2_AEDAE Tubulin beta chain (Fragment) OS=Aedes aegypti OX=7159 GN=B3t PE=3 SV=1;tr|Q17GX8|Q17GX8_AEDAE Tubulin beta chain (Fragment) OS=Aedes aeg	4	9	1	1	21.1	3.7	3.7	50.815	454	454;398;435;536	0	12.203	4066500	1				46	91;286;386;629;655;694;709;766;1415	False;True;False;False;False;False;False;False;False	96;310;413;667;696;738;755;756;817;818;1514	120;384;510;830;868;869;928;929;949;950;1045;1046;1047;1048;1923	134;436;574;575;927;971;972;1038;1039;1059;1060;1167;1168;1169;1170;2110	134;436;574;927;972;1039;1059;1168;2110	4;5;6	263;273;299	-1;-1;-1;-1
Q16PM4;Q16FB1	Q16PM4;Q16FB1	2;2	2;2	2;2	tr|Q16PM4|Q16PM4_AEDAE 60S ribosomal protein L27 OS=Aedes aegypti OX=7159 GN=AAEL011587 PE=3 SV=1;tr|Q16FB1|Q16FB1_AEDAE 60S ribosomal protein L27 OS=Aedes aegypti OX=7159 GN=AAEL011587 PE=3 SV=1	2	2	2	2	20.4	20.4	20.4	11.289	98	98;136	0	12.206	17554000	2				304	1011;1360	True;True	1086;1458	1376;1864	1518;2046	1518;2046			-1;-1
Q1HRL6;Q179U9;Q5UG10	Q1HRL6;Q179U9;Q5UG10	2;2;1	2;2;1	2;2;1	tr|Q1HRL6|Q1HRL6_AEDAE AAEL005508-PA OS=Aedes aegypti OX=7159 GN=5566654 PE=2 SV=1;tr|Q179U9|Q179U9_AEDAE AAEL005508-PB OS=Aedes aegypti OX=7159 GN=AAEL005508 PE=3 SV=1;tr|Q5UG10|Q5UG10_AEDAE Mitochondrial NADH dehydrogenase ubiquinone flavoprotein 2 OS=Ae	3	2	2	2	9.6	9.6	9.6	26.529	240	240;207;180	0	12.227	27415000	2				424	410;1253	True;True	438;1344	543;1720	611;1887	611;1887	128	70	-1;-1;-1
Q1HR62	Q1HR62	2	2	2	sp|Q1HR62|RL18_AEDAE 60S ribosomal protein L18 OS=Aedes aegypti OX=7159 GN=RpL18 PE=2 SV=1	1	2	2	2	7.9	7.9	7.9	22.037	189	189	0	12.229	42795000	2				515	249;1116	True;True	270;1199	335;1537	377;1688	377;1688			-1
Q176B8;A0A6I8T919	Q176B8;A0A6I8T919	2;2	2;2	2;2	tr|Q176B8|Q176B8_AEDAE Lon protease homolog, mitochondrial OS=Aedes aegypti OX=7159 GN=5568011 PE=3 SV=1;tr|A0A6I8T919|A0A6I8T919_AEDAE Lon protease homolog, mitochondrial OS=Aedes aegypti OX=7159 GN=5568011 PE=3 SV=1	2	2	2	2	1.8	1.8	1.8	107.75	956	956;972	0	12.239	7213400	2				143	188;882	True;True	202;938	252;1188	287;1314	287;1314			-1;-1
Q16ES8;A0A1S4G3V8	Q16ES8;A0A1S4G3V8	2;2	2;2	2;2	tr|Q16ES8|Q16ES8_AEDAE AAEL015041-PA OS=Aedes aegypti OX=7159 GN=AAEL015041 PE=3 SV=1;tr|A0A1S4G3V8|A0A1S4G3V8_AEDAE Mitochondrial carrier OS=Aedes aegypti OX=7159 GN=5565994 PE=3 SV=1	2	2	2	2	4.5	4.5	4.5	37.631	331	331;331	0	12.294	17139000	2				112	492;902	True;True	522;963	645;1221	718;1354	718;1354			-1;-1
Q16ZG5;Q6SYX7;A0A4V1FMT3	Q16ZG5;Q6SYX7;A0A4V1FMT3	2;2;1	2;2;1	2;2;1	tr|Q16ZG5|Q16ZG5_AEDAE Citrate hydro-lyase OS=Aedes aegypti OX=7159 GN=5570276 PE=3 SV=1;tr|Q6SYX7|Q6SYX7_AEDAE Citrate hydro-lyase OS=Aedes aegypti OX=7159 PE=2 SV=1;tr|A0A4V1FMT3|A0A4V1FMT3_SERFO Aconitate hydratase OS=Serratia fonticola OX=47917 GN=acnA	3	2	2	2	2.9	2.9	2.9	98.743	901	901;901;890	0	12.32	9038000	2				394	495;1306	True;True	525;1402	648;1798	721;1977	721;1977			-1;-1;-1
Q17H71;A0A6I8T7J6;A0A6I8T5M9;A0A6I8T7I7;A0A6I8T6X6;A0A6I8T6X7;A0A6I8T6Y4;A0A6I8T6Z8;A0A6I8T768;A0A6I8T6X2;A0A6I8T758;A0A6I8T5M3;A0A6I8T6X1;A0A6I8T7I3;A0A6I8T5L8;A0A1S4F2Z9;A0A1S4F2U2;A0A6I8T5M6;A0A6I8T7J1;Q17H78;A0A6I8T762;A0A6I8T752;Q17H73;Q17H72;Q17H77;Q17H74;Q17H76;A0A6I8T6W7;A0A6I8T6W8;Q17H75;A0A6I8T7F9;A0A6I8T5L4;A0A6I8T6W2;A0A6I8T745;A0A6I8T7F4;A0A6I8T6W0;A0A1S4F2P0	Q17H71;A0A6I8T7J6;A0A6I8T5M9;A0A6I8T7I7;A0A6I8T6X6;A0A6I8T6X7;A0A6I8T6Y4;A0A6I8T6Z8;A0A6I8T768;A0A6I8T6X2;A0A6I8T758;A0A6I8T5M3;A0A6I8T6X1;A0A6I8T7I3;A0A6I8T5L8;A0A1S4F2Z9;A0A1S4F2U2;A0A6I8T5M6;A0A6I8T7J1;Q17H78;A0A6I8T762;A0A6I8T752;Q17H73;Q17H72;Q17H77;Q17H74;Q17H76;A0A6I8T6W7;A0A6I8T6W8;Q17H75;A0A6I8T7F9;A0A6I8T5L4;A0A6I8T6W2;A0A6I8T745;A0A6I8T7F4;A0A6I8T6W0;A0A1S4F2P0	2;2;2;2;2;2;2;2;2;2;2;2;2;2;2;2;2;2;2;2;2;2;2;2;2;2;2;2;2;2;2;2;2;2;2;2;2	2;2;2;2;2;2;2;2;2;2;2;2;2;2;2;2;2;2;2;2;2;2;2;2;2;2;2;2;2;2;2;2;2;2;2;2;2	2;2;2;2;2;2;2;2;2;2;2;2;2;2;2;2;2;2;2;2;2;2;2;2;2;2;2;2;2;2;2;2;2;2;2;2;2	tr|Q17H71|Q17H71_AEDAE AAEL002761-PF OS=Aedes aegypti OX=7159 GN=AAEL002761 PE=3 SV=1;tr|A0A6I8T7J6|A0A6I8T7J6_AEDAE Tropomyosin invertebrate OS=Aedes aegypti OX=7159 GN=5575995 PE=3 SV=1;tr|A0A6I8T5M9|A0A6I8T5M9_AEDAE Tropomyosin invertebrate OS=Aedes aeg	37	2	2	2	5.6	5.6	5.6	22.267	196	196;720;720;720;720;720;720;720;720;721;721;721;891;891;891;891;891;720;720;253;720;253;253;253;253;254;271;284;284;285;285;424;424;424;455;455;891	0	12.329	104420000	3				45	648;1060	True;True	688;1139	860;1446;1447	963;1591;1592	963;1591			-1;-1;-1;-1;-1;-1;-1;-1;-1;-1;-1;-1;-1;-1;-1;-1;-1;-1;-1;-1;-1;-1;-1;-1;-1;-1;-1;-1;-1;-1;-1;-1;-1;-1;-1;-1;-1
B7TBH6;A0A6I8U0T4;B7TBH5;A0A0P6J0Q3;A0A6I8TZ72;A0A6I8U8L3;B7TBH7;A0A6I8U2H3;B7TBH4;B7TBH3;B7TBH2;A0A6I8U928;A0A6I8TR91;A0A6I8TH31;A0A0U4HE90;A0A6R5I1F9	B7TBH6;A0A6I8U0T4;B7TBH5;A0A0P6J0Q3;A0A6I8TZ72;A0A6I8U8L3;B7TBH7;A0A6I8U2H3;B7TBH4;B7TBH3;B7TBH2;A0A6I8U928;A0A6I8TR91;A0A6I8TH31	3;3;3;3;2;2;2;2;2;2;2;2;2;2;1;1	2;2;2;2;1;1;1;1;1;1;1;1;1;1;1;0	2;2;2;2;1;1;1;1;1;1;1;1;1;1;1;0	tr|B7TBH6|B7TBH6_AEDAE Heat shock 70 Ca OS=Aedes aegypti OX=7159 GN=Hsp70Ca PE=3 SV=1;tr|A0A6I8U0T4|A0A6I8U0T4_AEDAE Uncharacterized protein OS=Aedes aegypti OX=7159 GN=110674152 PE=3 SV=1;tr|B7TBH5|B7TBH5_AEDAE Heat shock 70 Bb OS=Aedes aegypti OX=7159 GN	16	3	2	2	6.4	4.7	4.7	69.961	637	637;637;638;638;624;635;636;636;638;638;638;638;638;638;638;662	0	12.339	26682000	3				25	605;1150;1278	True;True;False	637;1236;1373	778;1582;1583;1760	858;1734;1735;1934	858;1735;1934			-1;-1;-1;-1;-1;-1;-1;-1;-1;-1;-1;-1;-1;-1;-1;-1
Q1HQM1	Q1HQM1	2	2	2	tr|Q1HQM1|Q1HQM1_AEDAE 26S protease regulatory subunit S10b OS=Aedes aegypti OX=7159 GN=5565051 PE=2 SV=1	1	2	2	2	6.9	6.9	6.9	44.395	393	393	0	12.342	23630000	2				490	327;972	True;True	352;1043	436;1322	493;1461	493;1461			-1
A0A6I8TM95;A0A6I8U6X6;Q17EE9;Q17ER7;Q0IEB9;Q177E2;Q16N56;A0A1S4FTJ0;A0A6I8U224	A0A6I8TM95;A0A6I8U6X6;Q17EE9;Q17ER7;Q0IEB9;Q177E2;Q16N56;A0A1S4FTJ0;A0A6I8U224	2;2;2;2;2;2;2;2;1	2;2;2;2;2;2;2;2;1	2;2;2;2;2;2;2;2;1	tr|A0A6I8TM95|A0A6I8TM95_AEDAE Histone domain-containing protein OS=Aedes aegypti OX=7159 GN=110674695 PE=3 SV=1;tr|A0A6I8U6X6|A0A6I8U6X6_AEDAE Histone domain-containing protein OS=Aedes aegypti OX=7159 GN=110675421 PE=3 SV=1;tr|Q17EE9|Q17EE9_AEDAE Histone	9	2	2	2	16	16	16	11.654	100	100;121;134;135;135;136;136;136;100	0	12.356	452370000	2				95	281;1426	True;True	305;1527	378;1937	430;2124	430;2124			-1;-1;-1;-1;-1;-1;-1;-1;-1
A2I858;Q1HR75	A2I858;Q1HR75	2;2	2;2	2;2	tr|A2I858|A2I858_AEDAE RNA helicase (Fragment) OS=Aedes aegypti OX=7159 GN=Aael_AAEL001216 PE=4 SV=1;tr|Q1HR75|Q1HR75_AEDAE RNA helicase OS=Aedes aegypti OX=7159 GN=5569076 PE=2 SV=1	2	2	2	2	4.1	4.1	4.1	48.327	419	419;423	0	12.379	9429200	2				252	232;621	True;True	252;657	315;814	357;909	357;909			-1;-1
Q0IFR2	Q0IFR2	2	2	2	tr|Q0IFR2|Q0IFR2_AEDAE AAEL004195-PA OS=Aedes aegypti OX=7159 GN=5564249 PE=4 SV=1	1	2	2	2	10.2	10.2	10.2	28.402	264	264	0	12.4	85795000	2				297	180;403	True;True	194;431	243;534	278;600	278;600			-1
A0A0P6IVD0	A0A0P6IVD0	2	2	2	tr|A0A0P6IVD0|A0A0P6IVD0_AEDAE Sidoreflexin OS=Aedes aegypti OX=7159 PE=2 SV=1	1	2	2	2	8.1	8.1	8.1	35.72	320	320	0	12.426	3698800	2				16	872;1329	True;True	928;1426	1177;1827	1303;2009	1303;2009			-1
Q16PR4;A0A1S4FTI5	Q16PR4;A0A1S4FTI5	2;2	2;2	2;2	tr|Q16PR4|Q16PR4_AEDAE AAEL011551-PA OS=Aedes aegypti OX=7159 GN=AAEL011551 PE=4 SV=1;tr|A0A1S4FTI5|A0A1S4FTI5_AEDAE Uncharacterized protein OS=Aedes aegypti OX=7159 GN=5574953 PE=4 SV=1	2	2	2	2	2.6	2.6	2.6	99.11	884	884;884	0	12.437	16944000	2				94	851;1179	True;True	906;1267	1147;1620	1272;1772	1272;1772			-1;-1
A0A6I8U5J2;A0A6I8U5I9;A0A6I8TQC8;A0A0P6J6K6;A0A6I8U3B7;A0A6I8U0Z8;A0A6I8U283;A0A6I8TQB8;A0A6I8U3B3;A0A6I8U278;Q16VF7	A0A6I8U5J2;A0A6I8U5I9;A0A6I8TQC8;A0A0P6J6K6;A0A6I8U3B7;A0A6I8U0Z8;A0A6I8U283;A0A6I8TQB8;A0A6I8U3B3;A0A6I8U278;Q16VF7	2;2;2;2;2;2;2;2;2;2;1	2;2;2;2;2;2;2;2;2;2;1	2;2;2;2;2;2;2;2;2;2;1	tr|A0A6I8U5J2|A0A6I8U5J2_AEDAE Uncharacterized protein OS=Aedes aegypti OX=7159 GN=5572167 PE=3 SV=1;tr|A0A6I8U5I9|A0A6I8U5I9_AEDAE Uncharacterized protein OS=Aedes aegypti OX=7159 GN=5572167 PE=3 SV=1;tr|A0A6I8TQC8|A0A6I8TQC8_AEDAE Uncharacterized protein	11	2	2	2	2.7	2.7	2.7	90.369	838	838;922;2324;2331;2499;2504;2518;2555;2688;2693;2294	0	12.462	25533000	2				28	906;962	True;True	968;1033	1227;1311	1360;1450	1360;1450			-1;-1;-1;-1;-1;-1;-1;-1;-1;-1;-1
Q16FL6	Q16FL6	2	2	2	sp|Q16FL6|EIF3L_AEDAE Eukaryotic translation initiation factor 3 subunit L OS=Aedes aegypti OX=7159 GN=AAEL009617 PE=3 SV=1	1	2	2	2	3.7	3.7	3.7	63.471	537	537	0	12.483	17969000	2				306	215;1034	True;True	233;1112	291;1412	333;1556	333;1556			-1
Q1HRT9	Q1HRT9	2	2	2	tr|Q1HRT9|Q1HRT9_AEDAE 40S ribosomal protein S5 OS=Aedes aegypti OX=7159 GN=5578313 PE=2 SV=1	1	2	2	2	10	10	10	24.636	219	219	0	12.644	44135000	1				541	1002;1330	True;True	1077;1427	1366;1828	1508;2010	1508;2010			-1
Q16N14	Q16N14	2	2	2	tr|Q16N14|Q16N14_AEDAE 26S proteasome regulatory subunit S3 OS=Aedes aegypti OX=7159 GN=5575843 PE=3 SV=1	1	2	2	2	4.3	4.3	4.3	56.337	493	493	0	12.658	42266000	2				340	663;1119	True;True	704;1202	878;1540	982;1691	982;1691			-1
Q16LW9	Q16LW9	2	2	2	tr|Q16LW9|Q16LW9_AEDAE Histone H2A OS=Aedes aegypti OX=7159 GN=5576406 PE=3 SV=1	1	2	2	2	11.7	11.7	11.7	14.52	137	137	0	12.734	45638000	2				334	49;523	True;True	51;553	65;684	76;759	76;759			-1
Q17I94;A0A6I8T6J1;A0A6I8T6D9;Q17I95;A0A6I8T582;Q17I96	Q17I94;A0A6I8T6J1;A0A6I8T6D9;Q17I95;A0A6I8T582;Q17I96	2;2;2;2;2;2	2;2;2;2;2;2	2;2;2;2;2;2	tr|Q17I94|Q17I94_AEDAE AAEL002417-PC OS=Aedes aegypti OX=7159 GN=5574604 PE=3 SV=1;tr|A0A6I8T6J1|A0A6I8T6J1_AEDAE Troponin t, invertebrate OS=Aedes aegypti OX=7159 GN=5574604 PE=3 SV=1;tr|A0A6I8T6D9|A0A6I8T6D9_AEDAE Troponin t, invertebrate OS=Aedes aegypt	6	2	2	2	6.9	6.9	6.9	43.752	362	362;368;375;376;381;382	0	12.776	44402000	2				124	130;612	True;True	138;648	166;803	181;894	181;894			-1;-1;-1;-1;-1;-1
Q17CH1;A0A6I8U3S3	Q17CH1;A0A6I8U3S3	2;2	2;2	1;1	tr|Q17CH1|Q17CH1_AEDAE AAEL004565-PA (Fragment) OS=Aedes aegypti OX=7159 GN=AAEL004565 PE=3 SV=1;tr|A0A6I8U3S3|A0A6I8U3S3_AEDAE Uncharacterized protein OS=Aedes aegypti OX=7159 GN=5565060 PE=3 SV=1	2	2	2	1	17.6	17.6	6.3	18.208	159	159;180	0	12.829	14034000	1				232	168;551	True;True	182;582	230;716	263;792	263;792			-1;-1
A0A6I8TBP2;Q58I82;A0A1S4FB16	A0A6I8TBP2;Q58I82;A0A1S4FB16	2;2;2	2;2;2	2;2;2	tr|A0A6I8TBP2|A0A6I8TBP2_AEDAE UTP--glucose-1-phosphate uridylyltransferase OS=Aedes aegypti OX=7159 GN=5566725 PE=3 SV=1;tr|Q58I82|Q58I82_AEDAE UTP--glucose-1-phosphate uridylyltransferase OS=Aedes aegypti OX=7159 GN=UGP PE=2 SV=1;tr|A0A1S4FB16|A0A1S4FB16	3	2	2	2	4.9	4.9	4.9	57.915	512	512;513;541	0	12.864	56153000	2				67	378;564	True;True	405;595	501;729	564;805	564;805			-1;-1;-1
Q58I84;Q16U43	Q58I84;Q16U43	2;2	2;2	2;2	tr|Q58I84|Q58I84_AEDAE Phosphoglucomutase 1 OS=Aedes aegypti OX=7159 GN=PGM1 PE=2 SV=1;tr|Q16U43|Q16U43_AEDAE AAEL010037-PA OS=Aedes aegypti OX=7159 GN=AAEL010037 PE=3 SV=1	2	2	2	2	4.3	4.3	4.3	60.827	561	561;561	0	12.869	20770000	1				376	245;929	True;True	266;995	331;1256	373;1389	373;1389			-1;-1
A0A6I8TBF9;Q17A21;A0A1S4FAM4;Q17A20;A0A1S4FAU2	A0A6I8TBF9;Q17A21;A0A1S4FAM4;Q17A20;A0A1S4FAU2	2;2;2;2;2	2;2;2;2;2	2;2;2;2;2	tr|A0A6I8TBF9|A0A6I8TBF9_AEDAE Uncharacterized protein OS=Aedes aegypti OX=7159 GN=5566493 PE=4 SV=1;tr|Q17A21|Q17A21_AEDAE AAEL005432-PA OS=Aedes aegypti OX=7159 GN=AAEL005432 PE=4 SV=1;tr|A0A1S4FAM4|A0A1S4FAM4_AEDAE Uncharacterized protein OS=Aedes aegyp	5	2	2	2	2.2	2.2	2.2	140.16	1219	1219;1405;1406;1427;1428	0	12.95	12299000	2				64	353;1399	True;True	379;1498	470;1906	530;2092	530;2092			-1;-1;-1;-1;-1
Q0IG02	Q0IG02	2	2	2	tr|Q0IG02|Q0IG02_AEDAE Acetyl-CoA deacylase OS=Aedes aegypti OX=7159 GN=5578926 PE=3 SV=1	1	2	2	2	4.8	4.8	4.8	51.849	479	479	0	12.989	42731000	3				298	12;422	True;True	12;450	17;18;557;558	23;24;626;627	24;626			-1
Q16S81;Q16JG7	Q16S81;Q16JG7	2;2	2;2	1;1	tr|Q16S81|Q16S81_AEDAE AAEL010659-PB OS=Aedes aegypti OX=7159 GN=5577708 PE=3 SV=1;tr|Q16JG7|Q16JG7_AEDAE AAEL010659-PA OS=Aedes aegypti OX=7159 GN=AAEL010659 PE=3 SV=1	2	2	2	1	14	14	7	21.902	186	186;194	0	13.018	60503000	2				321	1160;1169	True;True	1247;1256	1594;1603	1746;1755	1746;1755			-1;-1
Q1HR21	Q1HR21	2	2	2	tr|Q1HR21|Q1HR21_AEDAE ATP synthase subunit d, mitochondrial OS=Aedes aegypti OX=7159 GN=5564798 PE=2 SV=1	1	2	2	2	15.1	15.1	15.1	19.557	172	172	0	13.04	61548000	3				502	82;554	True;True	86;87;585	109;110;719	123;124;795	124;795	152;153	131;133	-1
Q8T9V3;Q58HB4	Q8T9V3;Q58HB4	2;1	2;1	2;1	tr|Q8T9V3|Q8T9V3_AEDAE AAEL009081-PA OS=Aedes aegypti OX=7159 GN=5571443 PE=2 SV=1;tr|Q58HB4|Q58HB4_AEDAE Putative 56.5 kDa secreted protein (Fragment) OS=Aedes aegypti OX=7159 GN=SG56.5sp PE=2 SV=1	2	2	2	2	4.9	4.9	4.9	58.292	530	530;310	0	13.04	44261000	2				551	798;1045	True;True	851;1124	1086;1427;1428	1210;1571;1572	1210;1572			-1;-1
Q16R89;Q17A73;A0A6I8T803;A0A6I8TBD0	Q16R89;Q17A73;A0A6I8T803;A0A6I8TBD0	2;2;2;2	2;2;2;2	2;2;2;2	tr|Q16R89|Q16R89_AEDAE AAEL011040-PA (Fragment) OS=Aedes aegypti OX=7159 GN=AAEL011040 PE=4 SV=1;tr|Q17A73|Q17A73_AEDAE AAEL005392-PA OS=Aedes aegypti OX=7159 GN=5574272 PE=4 SV=1;tr|A0A6I8T803|A0A6I8T803_AEDAE Dihydropyridine-sensitive l-type calcium chan	4	2	2	2	1.6	1.6	1.6	128.22	1100	1100;1173;1210;1213	0	13.043	8522400	2				136	401;1288	True;True	428;1383	531;1773	597;1950	597;1950			-1;-1;-1;-1
J9HFG0	J9HFG0	1	1	1	tr|J9HFG0|J9HFG0_AEDAE AAEL017262-PA OS=Aedes aegypti OX=7159 GN=23687682 PE=4 SV=1	1	1	1	1	4.7	4.7	4.7	29.756	255	255	0	13.056	369240000	3				278	484	TRUE	514	634;635;636	706;707;708;709	706			-1
Q17DG0	Q17DG0	2	2	2	tr|Q17DG0|Q17DG0_AEDAE Glycogen [starch] synthase OS=Aedes aegypti OX=7159 GN=5564353 PE=3 SV=1	1	2	2	2	5.3	5.3	5.3	79.596	695	695	0	13.083	34615000	2				444	36;185	True;True	38;199	51;248	61;283	61;283			-1
Q5D0W4;Q0C740;Q9U761	Q5D0W4;Q0C740;Q9U761	2;2;2	2;2;2	2;2;2	tr|Q5D0W4|Q5D0W4_AEDAE 40S ribosomal protein S6 (Fragment) OS=Aedes aegypti OX=7159 PE=3 SV=1;tr|Q0C740|Q0C740_AEDAE 40S ribosomal protein S6 OS=Aedes aegypti OX=7159 GN=RS6_AEDAE PE=3 SV=1;sp|Q9U761|RS6_AEDAE 40S ribosomal protein S6 OS=Aedes aegypti OX=7	3	2	2	2	6.8	6.8	6.8	35.406	309	309;326;346	0	13.222	150740000	2				285	191;787	True;True	205;840	255;1072	290;1195	290;1195			-1;-1;-1
A0A6I8T9J1;Q174B0;A0A6R5HDM3	A0A6I8T9J1;Q174B0;A0A6R5HDM3	2;2;2	2;2;2	2;2;2	tr|A0A6I8T9J1|A0A6I8T9J1_AEDAE Cell adhesion molecule OS=Aedes aegypti OX=7159 GN=5568537 PE=4 SV=1;tr|Q174B0|Q174B0_AEDAE AAEL006958-PA OS=Aedes aegypti OX=7159 GN=AAEL006958 PE=4 SV=1;tr|A0A6R5HDM3|A0A6R5HDM3_AEDAE Cell adhesion molecule OS=Aedes aegypti	3	2	2	2	1.3	1.3	1.3	145.18	1275	1275;1303;1308	0	13.227	16308000	2				146	395;788	True;True	422;841	519;1073	584;1196	584;1196			-1;-1;-1
Q16SE5;Q16PC7	Q16SE5;Q16PC7	2;2	2;2	2;2	tr|Q16SE5|Q16SE5_AEDAE 1,4-alpha-glucan branching enzyme OS=Aedes aegypti OX=7159 GN=5573623 PE=3 SV=1;tr|Q16PC7|Q16PC7_AEDAE 1,4-alpha-glucan branching enzyme OS=Aedes aegypti OX=7159 GN=AAEL011686 PE=3 SV=1	2	2	2	2	2.6	2.6	2.6	79.585	684	684;684	0	13.236	55225000	2				348	374;744	True;True	401;793	496;992	558;1104	558;1104			-1;-1
Q5K6H3	Q5K6H3	1	1	1	tr|Q5K6H3|Q5K6H3_AEDAE Aspartate aminotransferase OS=Aedes aegypti OX=7159 GN=mAAT PE=2 SV=1	1	1	1	1	2.8	2.8	2.8	47.262	429	429	0	13.238	16483000	1				546	994	TRUE	1068;1069	1357;1358	1499;1500	1499	163	314	-1
Q1HR70;Q0IFE0	Q1HR70;Q0IFE0	2;2	2;2	2;2	tr|Q1HR70|Q1HR70_AEDAE 60S ribosomal protein L7a OS=Aedes aegypti OX=7159 PE=2 SV=1;tr|Q0IFE0|Q0IFE0_AEDAE 60S ribosomal protein L7a OS=Aedes aegypti OX=7159 GN=AAEL005722 PE=3 SV=1	2	2	2	2	5.9	5.9	5.9	30.666	270	270;349	0	13.252	93936000	2				295	761;1425	True;True	811;1526	1036;1935;1936	1158;2122;2123	1158;2122			-1;-1
Q1HQR4	Q1HQR4	2	2	2	tr|Q1HQR4|Q1HQR4_AEDAE AAEL009317-PA OS=Aedes aegypti OX=7159 GN=5571789 PE=2 SV=1	1	2	2	2	9.8	9.8	9.8	24.304	215	215	0	13.361	13895000	2				492	67;415	True;True	71;443	91;549	103;617	103;617			-1
Q1HR08;Q16NS5	Q1HR08;Q16NS5	2;2	2;2	2;2	tr|Q1HR08|Q1HR08_AEDAE Mitochondrial cytochrome c1 OS=Aedes aegypti OX=7159 PE=2 SV=1;tr|Q16NS5|Q16NS5_AEDAE AAEL011871-PA OS=Aedes aegypti OX=7159 GN=5575492 PE=3 SV=1	2	2	2	2	16.7	16.7	16.7	27.655	251	251;306	0	13.392	40378000	3				343	9;518	True;True	9;548	11;12;677	15;16;752	15;752			-1;-1
Q16JS7;A0A1S4FYT3	Q16JS7;A0A1S4FYT3	2;2	2;2	2;2	tr|Q16JS7|Q16JS7_AEDAE Proteasome subunit beta OS=Aedes aegypti OX=7159 GN=AAEL013236 PE=3 SV=1;tr|A0A1S4FYT3|A0A1S4FYT3_AEDAE Proteasome subunit beta OS=Aedes aegypti OX=7159 GN=5577483 PE=3 SV=1	2	2	2	2	7.8	7.8	7.8	31.136	282	282;282	0	13.437	38554000	2				103	170;479	True;True	184;509	232;628	265;700	265;700			-1;-1
A0A6I8TFM2;A0A6I8TN54;Q16IN5	A0A6I8TFM2;A0A6I8TN54;Q16IN5	2;2;1	2;2;1	2;2;1	tr|A0A6I8TFM2|A0A6I8TFM2_AEDAE Integrin alpha-ps OS=Aedes aegypti OX=7159 GN=5578281 PE=3 SV=1;tr|A0A6I8TN54|A0A6I8TN54_AEDAE Integrin alpha-ps OS=Aedes aegypti OX=7159 GN=5578281 PE=3 SV=1;tr|Q16IN5|Q16IN5_AEDAE AAEL013600-PA (Fragment) OS=Aedes aegypti O	3	2	2	2	1	1	1	176.85	1636	1636;1611;780	0	13.446	34594000	2				167	1369;1435	True;True	1467;1538	1873;1950	2055;2137	2055;2137			-1;-1;-1
Q16QU2	Q16QU2	2	2	2	tr|Q16QU2|Q16QU2_AEDAE AAEL011180-PA OS=Aedes aegypti OX=7159 GN=5574458 PE=4 SV=1	1	2	2	2	7.6	7.6	7.6	30.961	290	290	0	13.482	83937000	2				360	39;1238	True;True	41;1329	55;1696	65;1857	65;1857			-1
Q17ER8;Q17ER3;Q17EF0;Q173V2;A0A6I8TYT7;Q171J5;A0A6I8TVL8;Q1DH02;A0A6I8TQN3;Q17PI8;Q16YZ0;A0A6I8T3Q2	Q17ER8;Q17ER3;Q17EF0;Q173V2;A0A6I8TYT7;Q171J5;A0A6I8TVL8;Q1DH02;A0A6I8TQN3;Q17PI8;Q16YZ0;A0A6I8T3Q2	2;2;2;2;2;2;2;1;1;1;1;1	2;2;2;2;2;2;2;1;1;1;1;1	2;2;2;2;2;2;2;1;1;1;1;1	tr|Q17ER8|Q17ER8_AEDAE Histone H2A OS=Aedes aegypti OX=7159 GN=AAEL003687 PE=3 SV=1;tr|Q17ER3|Q17ER3_AEDAE Histone H2A OS=Aedes aegypti OX=7159 GN=5578787 PE=3 SV=1;tr|Q17EF0|Q17EF0_AEDAE Histone H2A OS=Aedes aegypti OX=7159 GN=AAEL003820 PE=3 SV=1;tr|Q173	12	2	2	2	12.9	12.9	12.9	13.394	124	124;124;124;124;124;126;165;65;87;98;124;129	0	13.654	909310000	4				224	48;528	True;True	50;558	64;689	74;75;764;765	74;765			-1;-1;-1;-1;-1;-1;-1;-1;-1;-1;-1;-1
Q5QC94	Q5QC94	2	2	2	tr|Q5QC94|Q5QC94_AEDAE 40S ribosomal protein S13 OS=Aedes aegypti OX=7159 GN=40sRpS13 PE=2 SV=1	1	2	2	2	12.6	12.6	12.6	17.185	151	151	0	13.669	114920000	2				548	470;782	True;True	498;835	615;1067	684;1190	684;1190			-1
Q17CY7;A0A1S4F7G0	Q17CY7;A0A1S4F7G0	2;2	2;2	2;2	tr|Q17CY7|Q17CY7_AEDAE AAEL004390-PA OS=Aedes aegypti OX=7159 GN=HPX8B PE=4 SV=2;tr|A0A1S4F7G0|A0A1S4F7G0_AEDAE Heme peroxidase OS=Aedes aegypti OX=7159 GN=5564679 PE=4 SV=1	2	2	2	2	2.5	2.5	2.5	90.105	788	788;788	0	13.672	1110800000	4				57	176;1266	True;True	190;1360	238;239;1745	272;273;274;1916	272;1916			-1;-1
A0A6I8T9C7;Q17D87;A0A6I8T6Z9	A0A6I8T9C7;Q17D87;A0A6I8T6Z9	2;2;2	2;2;2	2;2;2	tr|A0A6I8T9C7|A0A6I8T9C7_AEDAE ATP-citrate synthase OS=Aedes aegypti OX=7159 GN=5564509 PE=3 SV=1;tr|Q17D87|Q17D87_AEDAE ATP-citrate synthase OS=Aedes aegypti OX=7159 GN=5564509 PE=3 SV=1;tr|A0A6I8T6Z9|A0A6I8T6Z9_AEDAE ATP-citrate synthase OS=Aedes aegypti	3	2	2	2	2.6	2.6	2.6	119.23	1089	1089;1127;1153	0	13.707	13729000	2				130	1079;1421	True;True	1158;1520	1471;1929	1616;2116	1616;2116			-1;-1;-1
Q16T02;A0A0N8ES60;A0A1S4FQA7	Q16T02;A0A0N8ES60;A0A1S4FQA7	2;2;2	2;2;2	2;2;2	tr|Q16T02|Q16T02_AEDAE AAEL010437-PA (Fragment) OS=Aedes aegypti OX=7159 GN=AAEL010437 PE=3 SV=1;tr|A0A0N8ES60|A0A0N8ES60_AEDAE Putative heparan n-sulfatase OS=Aedes aegypti OX=7159 PE=2 SV=1;tr|A0A1S4FQA7|A0A1S4FQA7_AEDAE Heparan n-sulfatase OS=Aedes aegy	3	2	2	2	4.9	4.9	4.9	53.295	470	470;498;518	0	13.713	60690000	2				9	227;1190	True;True	247;1278	310;1632	352;1784	352;1784			-1;-1;-1
Q16S95;A0A6I8TU49	Q16S95;A0A6I8TU49	2;2	2;2	2;2	tr|Q16S95|Q16S95_AEDAE AAEL010668-PA OS=Aedes aegypti OX=7159 GN=AAEL010668 PE=4 SV=1;tr|A0A6I8TU49|A0A6I8TU49_AEDAE PKS_ER domain-containing protein OS=Aedes aegypti OX=7159 GN=5573673 PE=4 SV=1	2	2	2	2	4.6	4.6	4.6	50.556	461	461;498	0	13.749	24370000	2				222	527;1188	True;True	557;1276	688;1630	763;1782	763;1782			-1;-1
Q179E8	Q179E8	34	2	2	tr|Q179E8|Q179E8_AEDAE AAEL005656-PA OS=Aedes aegypti OX=7159 GN=5566809 PE=3 SV=1	1	34	2	2	18.7	1.3	1.3	221.46	1940	1940	0	13.772	70832000	3				422	72;98;100;101;111;113;155;196;290;301;314;419;570;597;630;701;727;738;849;854;908;942;949;979;991;1014;1022;1046;1048;1171;1211;1309;1374;1412	False;False;False;False;False;False;False;False;False;False;False;False;False;False;True;False;False;False;False;False;False;False;False;False;False;False;False;False;False;False;False;False;False;True	76;104;106;107;108;118;120;168;210;315;326;339;447;602;629;668;746;775;787;904;909;970;1008;1016;1052;1065;1090;1098;1125;1127;1258;1259;1300;1405;1473;1511	97;128;130;131;132;133;144;146;213;260;261;391;405;421;554;736;737;738;768;831;939;972;986;1145;1155;1156;1157;1229;1275;1276;1277;1278;1279;1292;1336;1353;1380;1391;1429;1430;1432;1607;1608;1609;1610;1662;1663;1802;1880;1919;1920	109;142;144;145;146;147;158;159;161;246;295;296;297;298;443;460;476;623;812;813;814;815;816;817;847;928;1049;1083;1098;1270;1280;1281;1282;1283;1362;1411;1412;1413;1414;1415;1416;1431;1475;1476;1495;1522;1533;1573;1574;1575;1577;1759;1760;1761;1762;1823;1824;1981;1982;1983;2062;2063;2106;2107	109;142;144;147;158;161;246;297;443;460;476;623;812;847;928;1049;1083;1098;1270;1280;1362;1412;1431;1475;1495;1522;1533;1573;1577;1762;1823;1982;2062;2106	61;65;66;126	286;287;731;1223	-1
Q17KD5;A0A1S4EZR6	Q17KD5;A0A1S4EZR6	2;2	2;2	2;2	tr|Q17KD5|Q17KD5_AEDAE CCT-epsilon OS=Aedes aegypti OX=7159 GN=AAEL001715 PE=3 SV=1;tr|A0A1S4EZR6|A0A1S4EZR6_AEDAE CCT-epsilon OS=Aedes aegypti OX=7159 GN=5572071 PE=3 SV=1	2	2	2	2	4.4	4.4	4.4	59.122	540	540;543	0	13.807	24704000	2				37	1125;1378	True;True	1208;1477	1548;1884	1699;2067	1699;2067			-1;-1
Q16TF1	Q16TF1	2	2	2	tr|Q16TF1|Q16TF1_AEDAE AAEL010248-PA (Fragment) OS=Aedes aegypti OX=7159 GN=AAEL010248 PE=3 SV=1	1	2	2	2	5.9	5.9	5.9	32.775	324	324	0	13.835	41145000	2				368	514;1222	True;True	544;1312	671;1676	746;1837	746;1837			-1
Q17AS8;A0A6I8T7R7	Q17AS8;A0A6I8T7R7	2;2	2;2	2;2	tr|Q17AS8|Q17AS8_AEDAE AAEL005187-PA OS=Aedes aegypti OX=7159 GN=AAEL005187 PE=4 SV=1;tr|A0A6I8T7R7|A0A6I8T7R7_AEDAE Laminin gamma 1 chain OS=Aedes aegypti OX=7159 GN=5566123 PE=4 SV=1	2	2	2	2	1.6	1.6	1.6	180.07	1624	1624;1624	0	13.899	76369000	2				134	71;184	True;True	75;198	96;247	108;282	108;282			-1;-1
A0A6I8T8L2;Q7KF35;Q17EA0;Q6Q9G2;Q16IV1;Q17N50;A0A1S4EWZ3;A0A6I8T8U5;Q17E98;Q17E99	A0A6I8T8L2;Q7KF35;Q17EA0;Q6Q9G2;Q16IV1;Q17N50;A0A1S4EWZ3;A0A6I8T8U5;Q17E98;Q17E99	2;1;1;1;1;1;1;1;1;1	2;1;1;1;1;1;1;1;1;1	2;1;1;1;1;1;1;1;1;1	tr|A0A6I8T8L2|A0A6I8T8L2_AEDAE Ubiquitin OS=Aedes aegypti OX=7159 GN=5579172 PE=4 SV=1;tr|Q7KF35|Q7KF35_AEDAE 60S ribosomal protein L40 OS=Aedes aegypti OX=7159 GN=Ub52 PE=2 SV=1;tr|Q17EA0|Q17EA0_AEDAE AAEL003888-PA OS=Aedes aegypti OX=7159 GN=5579172 PE=4	10	2	2	2	11.1	11.1	11.1	128.37	1142	1142;128;154;156;156;305;457;532;609;761	0	13.922	55067000	4				139	321;728	True;True	346;776;777	428;973;974	484;1084;1085;1086	484;1086	32	113	-1;-1;-1;-1;-1;-1;-1;-1;-1;-1
Q1HR77	Q1HR77	2	2	2	tr|Q1HR77|Q1HR77_AEDAE Ribosomal protein L3 OS=Aedes aegypti OX=7159 PE=2 SV=1	1	2	2	2	5.3	5.3	5.3	46.781	415	415	0	13.969	81147000	3				523	70;1254	True;True	74;1345	94;95;1721	106;107;1888	106;1888			-1
Q16L72;A0A1S4FXE3	Q16L72;A0A1S4FXE3	2;2	2;2	2;2	tr|Q16L72|Q16L72_AEDAE CCT-theta OS=Aedes aegypti OX=7159 GN=AAEL012746 PE=3 SV=1;tr|A0A1S4FXE3|A0A1S4FXE3_AEDAE CCT-theta OS=Aedes aegypti OX=7159 GN=5576765 PE=3 SV=1	2	2	2	2	5.5	5.5	5.5	59.517	546	546;546	0	13.973	33196000	3				101	493;1020	True;True	523;1096	646;1388;1389	719;1530;1531	719;1530			-1;-1
Q174D6;A0A1S4FF23	Q174D6;A0A1S4FF23	2;2	2;2	2;2	tr|Q174D6|Q174D6_AEDAE Dihydrolipoyl dehydrogenase OS=Aedes aegypti OX=7159 GN=AAEL006928 PE=3 SV=1;tr|A0A1S4FF23|A0A1S4FF23_AEDAE Dihydrolipoyl dehydrogenase OS=Aedes aegypti OX=7159 GN=5568521 PE=3 SV=1	2	2	2	2	4.7	4.7	4.7	53.659	508	508;508	0	13.986	136900000	3				73	452;1070	True;True	480;1149	592;1461;1462	661;1606;1607	661;1606			-1;-1
Q1HR38	Q1HR38	2	2	2	tr|Q1HR38|Q1HR38_AEDAE ATP synthase subunit OS=Aedes aegypti OX=7159 GN=5568078 PE=2 SV=1	1	2	2	2	22.2	22.2	22.2	10.875	99	99	0	14.066	487270000	2				509	530;1279	True;True	560;1374	691;1761;1762	767;1935;1936	767;1935			-1
A0A6I8U018;A0A6I8U0Z3;A0A6I8U2Z3;A0A6I8TNL4;A0A6I8TNL8;A0A6I8TZL6;A0A6I8U2Y9;Q0IGA9	A0A6I8U018;A0A6I8U0Z3;A0A6I8U2Z3;A0A6I8TNL4;A0A6I8TNL8;A0A6I8TZL6;A0A6I8U2Y9;Q0IGA9	2;2;2;2;2;2;2;1	2;2;2;2;2;2;2;1	2;2;2;2;2;2;2;1	tr|A0A6I8U018|A0A6I8U018_AEDAE Uncharacterized protein OS=Aedes aegypti OX=7159 GN=5576900 PE=4 SV=1;tr|A0A6I8U0Z3|A0A6I8U0Z3_AEDAE Uncharacterized protein OS=Aedes aegypti OX=7159 GN=5576900 PE=4 SV=1;tr|A0A6I8U2Z3|A0A6I8U2Z3_AEDAE Uncharacterized protein	8	2	2	2	3	3	3	78.043	689	689;728;731;734;736;739;753;590	0	14.108	14998000	2				203	531;1132	True;True	561;1215	692;1556	768;1708	768;1708			-1;-1;-1;-1;-1;-1;-1;-1
Q16U24;A0A1S4FP45	Q16U24;A0A1S4FP45	2;2	2;2	2;2	tr|Q16U24|Q16U24_AEDAE 26S proteasome non-ATPase regulatory subunit 6 OS=Aedes aegypti OX=7159 GN=AAEL010048 PE=3 SV=1;tr|A0A1S4FP45|A0A1S4FP45_AEDAE 26S proteasome non-ATPase regulatory subunit 6 OS=Aedes aegypti OX=7159 GN=110678859 PE=3 SV=1	2	2	2	2	5.7	5.7	5.7	45.441	389	389;389	0	14.115	24876000	3				89	586;717	True;True	618;765	754;959;960	833;1069;1070	833;1069			-1;-1
Q17FM7;A0A6I8TSY4;Q16FP0;A0A6I8U8C1	Q17FM7;A0A6I8TSY4;Q16FP0;A0A6I8U8C1	2;2;1;1	2;2;1;1	2;2;1;1	tr|Q17FM7|Q17FM7_AEDAE NADPH--cytochrome P450 reductase OS=Aedes aegypti OX=7159 GN=AAEL003349 PE=3 SV=1;tr|A0A6I8TSY4|A0A6I8TSY4_AEDAE NADPH--cytochrome P450 reductase OS=Aedes aegypti OX=7159 GN=5577930 PE=3 SV=1;tr|Q16FP0|Q16FP0_AEDAE AAEL014689-PA OS=A	4	2	2	2	4.7	4.7	4.7	77.485	679	679;679;471;583	0	14.432	8659500	1				216	880;1180	True;True	936;1268	1186;1621	1312;1773	1312;1773			-1;-1;-1;-1
Q1HR99	Q1HR99	2	2	2	tr|Q1HR99|Q1HR99_AEDAE 60S acidic ribosomal protein P0 OS=Aedes aegypti OX=7159 GN=5573974 PE=2 SV=1	1	2	2	2	9.8	9.8	9.8	33.833	315	315	0	14.504	26307000	2				526	44;475	True;True	46;504	60;621	70;691	70;691			-1
Q0IEY3;A0A6I8TEN4	Q0IEY3;A0A6I8TEN4	2;2	2;2	2;2	sp|Q0IEY3|EIF3B_AEDAE Eukaryotic translation initiation factor 3 subunit B OS=Aedes aegypti OX=7159 GN=eIF3-S9 PE=3 SV=1;tr|A0A6I8TEN4|A0A6I8TEN4_AEDAE Eukaryotic translation initiation factor 3 subunit B OS=Aedes aegypti OX=7159 GN=5569547 PE=3 SV=1	2	2	2	2	2.6	2.6	2.6	80.116	688	688;688	0	14.518	23678000	2				163	123;260	True;True	130;282	158;353	173;402	173;402			-1;-1
Q1HR47	Q1HR47	2	2	2	sp|Q1HR47|EIF3F_AEDAE Eukaryotic translation initiation factor 3 subunit F OS=Aedes aegypti OX=7159 GN=eIF3-S5 PE=2 SV=1	1	2	2	2	9.4	9.4	9.4	31.659	287	287	0	14.548	34277000	2				512	1157;1300	True;True	1243;1396	1590;1791	1742;1970	1742;1970			-1
Q16K96	Q16K96	2	2	2	tr|Q16K96|Q16K96_AEDAE Serine/threonine-protein phosphatase OS=Aedes aegypti OX=7159 GN=5580325 PE=3 SV=1	1	2	2	2	11.7	11.7	11.7	35.54	309	309	0	14.573	19741000	2				324	833;1140	True;True	888;1225	1126;1568	1251;1720	1251;1720			-1
Q16TW3	Q16TW3	2	2	2	tr|Q16TW3|Q16TW3_AEDAE AAEL010097-PA OS=Aedes aegypti OX=7159 GN=5572898 PE=4 SV=1	1	2	2	2	3.7	3.7	3.7	67.216	599	599	0	14.939	94693000	2				372	1187;1310	True;True	1275;1406	1629;1803	1781;1984	1781;1984			-1
Q172R7;Q172R6	Q172R7;Q172R6	2;2	2;2	2;2	tr|Q172R7|Q172R7_AEDAE AAEL007282-PA OS=Aedes aegypti OX=7159 GN=AAEL007282 PE=3 SV=1;tr|Q172R6|Q172R6_AEDAE AAEL007282-PB OS=Aedes aegypti OX=7159 GN=5569005 PE=3 SV=1	2	2	2	2	6.3	6.3	6.3	63.483	558	558;592	0	14.991	13944000	3				400	308;1281	True;True	333;1376	414;415;1765	469;470;1941	470;1941	120	379	-1;-1
Q16KL0	Q16KL0	2	2	2	tr|Q16KL0|Q16KL0_AEDAE 26S proteasome regulatory subunit 7 OS=Aedes aegypti OX=7159 GN=5577035 PE=3 SV=1	1	2	2	2	5.1	5.1	5.1	48.614	434	434	0	15.039	13359000	2				328	294;1215	True;True	319;1304	396;1667	450;1828	450;1828			-1
A0A6I8U0J7;A0A0P6IXJ4	A0A6I8U0J7;A0A0P6IXJ4	2;2	2;2	2;2	tr|A0A6I8U0J7|A0A6I8U0J7_AEDAE Uncharacterized protein OS=Aedes aegypti OX=7159 GN=110677063 PE=4 SV=1;tr|A0A0P6IXJ4|A0A0P6IXJ4_AEDAE Putative cuticle protein OS=Aedes aegypti OX=7159 PE=2 SV=1	2	2	2	2	21.4	21.4	21.4	12.614	126	126;126	0	15.054	43958000	3				20	417;1026	True;True	445;1102	551;552;1395	620;621;1538	620;1538			-1;-1
Q1HR65	Q1HR65	2	2	2	sp|Q1HR65|RL17_AEDAE 60S ribosomal protein L17 OS=Aedes aegypti OX=7159 GN=RpL17 PE=2 SV=1	1	2	2	2	9.7	9.7	9.7	21.557	186	186	0	15.107	114870000	3				516	548;879	True;True	579;935	713;1184;1185	789;1310;1311	789;1310			-1
Q16M72;A0A6I8TIS5	Q16M72;A0A6I8TIS5	2;2	2;2	2;2	tr|Q16M72|Q16M72_AEDAE AAEL012400-PA OS=Aedes aegypti OX=7159 GN=AAEL012400 PE=4 SV=1;tr|A0A6I8TIS5|A0A6I8TIS5_AEDAE Uncharacterized protein OS=Aedes aegypti OX=7159 GN=5576206 PE=4 SV=1	2	2	2	2	7.9	7.9	7.9	33.605	302	302;387	0	15.158	48102000	3				182	89;1358	True;True	94;1456	118;1861;1862	132;2043;2044	132;2043			-1;-1
J9HF68;A0A1S4G6D0;J9E9A1	J9HF68;A0A1S4G6D0;J9E9A1	2;1;1	2;1;1	2;1;1	tr|J9HF68|J9HF68_AEDAE Angiotensin-converting enzyme OS=Aedes aegypti OX=7159 GN=23687871 PE=3 SV=1;tr|A0A1S4G6D0|A0A1S4G6D0_AEDAE Angiotensin-converting enzyme OS=Aedes aegypti OX=7159 GN=23687880 PE=3 SV=1;tr|J9E9A1|J9E9A1_AEDAE Angiotensin-converting en	3	2	2	2	4.6	4.6	4.6	73.751	635	635;620;641	0	15.197	32416000	2				277	951;1403	True;True	1018;1502	1294;1910	1433;2096	1433;2096			-1;-1;-1
Q16Y81	Q16Y81	2	2	2	tr|Q16Y81|Q16Y81_AEDAE AAEL008621-PA OS=Aedes aegypti OX=7159 GN=5570855 PE=3 SV=1	1	2	2	2	7	7	7	34.582	298	298	0	15.261	24249000	2				390	739;1093	True;True	788;1176	987;1507	1099;1657	1099;1657			-1
Q16HK0;Q16HK1;Q17MH7	Q16HK0;Q16HK1;Q17MH7	2;2;1	2;2;1	2;2;1	tr|Q16HK0|Q16HK0_AEDAE AAEL013997-PA OS=Aedes aegypti OX=7159 GN=5579061 PE=3 SV=1;tr|Q16HK1|Q16HK1_AEDAE AAEL013991-PA OS=Aedes aegypti OX=7159 GN=5579062 PE=3 SV=1;tr|Q17MH7|Q17MH7_AEDAE AAEL001041-PA OS=Aedes aegypti OX=7159 GN=5579878 PE=3 SV=1	3	2	2	2	5.3	5.3	5.3	37.294	340	340;340;340	0	15.283	38901000	3				313	47;904	True;True	49;966	63;1224;1225	73;1357;1358	73;1357			-1;-1;-1
Q16Z02;A0A6I8TFQ0	Q16Z02;A0A6I8TFQ0	1;1	1;1	1;1	tr|Q16Z02|Q16Z02_AEDAE AAEL008364-PA OS=Aedes aegypti OX=7159 GN=SRPN9 PE=3 SV=1;tr|A0A6I8TFQ0|A0A6I8TFQ0_AEDAE Serine Protease Inhibitor (serpin) likely cleavage at S/S OS=Aedes aegypti OX=7159 GN=5570558 PE=3 SV=1	2	1	1	1	4.3	4.3	4.3	48.077	423	423;431	0	15.325	24865000	1				170	860	TRUE	915	1163;1164	1289;1290	1289			-1;-1
Q16ZK9;A0A6I8TFZ7;A0A6I8TFH2;Q16ZL0	Q16ZK9;A0A6I8TFZ7;A0A6I8TFH2;Q16ZL0	2;2;2;2	2;2;2;2	2;2;2;2	tr|Q16ZK9|Q16ZK9_AEDAE Fumarate hydratase OS=Aedes aegypti OX=7159 GN=AAEL008167 PE=3 SV=1;tr|A0A6I8TFZ7|A0A6I8TFZ7_AEDAE Fumarate hydratase OS=Aedes aegypti OX=7159 GN=5570205 PE=3 SV=1;tr|A0A6I8TFH2|A0A6I8TFH2_AEDAE Fumarate hydratase OS=Aedes aegypti OX	4	2	2	2	6.9	6.9	6.9	46.719	435	435;471;491;503	0	15.567	28746000	2				166	61;1371	True;True	65;1469	85;1875;1876	97;2057;2058	97;2058			-1;-1;-1;-1
Q17A03	Q17A03	2	2	2	tr|Q17A03|Q17A03_AEDAE Alpha-galactosidase OS=Aedes aegypti OX=7159 GN=5566514 PE=3 SV=1	1	2	2	2	5.2	5.2	5.2	52.352	463	463	0	15.655	11570000	2				425	296;1185	True;True	321;1273	398;1627	452;1779	452;1779			-1
Q1HQT0;Q0IFI1;A0A1S4F8R1	Q1HQT0;Q0IFI1;A0A1S4F8R1	2;2;2	2;2;2	2;2;2	tr|Q1HQT0|Q1HQT0_AEDAE Mitochondrial NADH-ubuiquinone oxidoreductase 13 kDa-B subunit OS=Aedes aegypti OX=7159 PE=2 SV=1;tr|Q0IFI1|Q0IFI1_AEDAE AAEL004829-PA OS=Aedes aegypti OX=7159 GN=AAEL004829 PE=3 SV=1;tr|A0A1S4F8R1|A0A1S4F8R1_AEDAE NADH dehydrogenase	3	2	2	2	8.1	8.1	8.1	13.826	123	123;157;157	0	15.815	156950000	2				61	1077;1431	True;True	1156;1533	1469;1944	1614;2131	1614;2131			-1;-1;-1
Q17P26;Q17P27	Q17P26;Q17P27	2;2	2;2	2;2	tr|Q17P26|Q17P26_AEDAE T-complex protein 1 subunit eta OS=Aedes aegypti OX=7159 GN=AAEL000486 PE=3 SV=1;tr|Q17P27|Q17P27_AEDAE T-complex protein 1 subunit eta OS=Aedes aegypti OX=7159 GN=5578459 PE=3 SV=1	2	2	2	2	4.5	4.5	4.5	53.905	488	488;542	0	15.964	78793000	3				484	437;1121	True;True	465;1204	573;1542;1543	642;1693;1694	642;1693			-1;-1
Q16IX7;A0A1S4FZ80	Q16IX7;A0A1S4FZ80	2;2	2;2	2;2	tr|Q16IX7|Q16IX7_AEDAE AAEL013515-PA OS=Aedes aegypti OX=7159 GN=AAEL013515 PE=4 SV=1;tr|A0A1S4FZ80|A0A1S4FZ80_AEDAE Pupal cuticle protein, putative OS=Aedes aegypti OX=7159 GN=5578131 PE=4 SV=1	2	2	2	2	21.5	21.5	21.5	11.746	107	107;107	0	15.997	129290000	3				105	355;920	True;True	381;986	472;473;1246	532;533;1379	532;1379			-1;-1
Q1HR36;A0A6I8TEM3	Q1HR36;A0A6I8TEM3	2;2	2;2	1;1	sp|Q1HR36|1433Z_AEDAE 14-3-3 protein zeta OS=Aedes aegypti OX=7159 GN=14-3-3zeta PE=2 SV=1;tr|A0A6I8TEM3|A0A6I8TEM3_AEDAE 14-3-3 protein zeta OS=Aedes aegypti OX=7159 GN=5568471 PE=3 SV=1	2	2	2	1	8.5	8.5	4.4	28.227	248	248;248	0	16.149	104410000	3				162	226;1407	True;True	245;246;1506	308;309;1914	350;351;2100	351;2100	42	221	-1;-1
Q0IEB2	Q0IEB2	2	2	2	tr|Q0IEB2|Q0IEB2_AEDAE FACT complex subunit SSRP1 OS=Aedes aegypti OX=7159 GN=5574782 PE=3 SV=1	1	2	2	2	3.6	3.6	3.6	81.303	727	727	0	16.622	5797700	1				287	889;922	True;True	946;988	1204;1248	1337;1381	1337;1381			-1
Q178E4;A0A6I8TC18	Q178E4;A0A6I8TC18	2;2	2;2	2;2	tr|Q178E4|Q178E4_AEDAE 6-phosphogluconate dehydrogenase, decarboxylating OS=Aedes aegypti OX=7159 GN=AAEL005931 PE=3 SV=1;tr|A0A6I8TC18|A0A6I8TC18_AEDAE 6-phosphogluconate dehydrogenase, decarboxylating OS=Aedes aegypti OX=7159 GN=5567259 PE=3 SV=1	2	2	2	2	3.7	3.7	3.7	53.056	482	482;482	0	16.99	103160000	2				155	822;1165	True;True	877;1252	1115;1599	1240;1751	1240;1751			-1;-1
Q16IU7	Q16IU7	1	1	1	tr|Q16IU7|Q16IU7_AEDAE AAEL013535-PA OS=Aedes aegypti OX=7159 GN=5578159 PE=3 SV=1	1	1	1	1	6.3	6.3	6.3	42.85	383	383	0	17.066	6846200	1				317	181	TRUE	195	244	279	279			-1
Q16UJ3	Q16UJ3	2	2	2	tr|Q16UJ3|Q16UJ3_AEDAE 26S protease (S4) regulatory subunit, putative OS=Aedes aegypti OX=7159 GN=5572552 PE=4 SV=1	1	2	2	2	3	3	3	67.273	594	594	0	17.183	20763000	2				379	207;1390	True;True	222;1489	275;1897	316;2081	316;2081			-1
Q4F6X0;J9HFW1	Q4F6X0;J9HFW1	3;3	3;3	3;3	tr|Q4F6X0|Q4F6X0_AEDAE 40S ribosomal protein S3 OS=Aedes aegypti OX=7159 GN=5570243 PE=2 SV=1;tr|J9HFW1|J9HFW1_AEDAE AAEL008192-PB OS=Aedes aegypti OX=7159 GN=AaeL_AAEL008192 PE=3 SV=1	2	3	3	3	11.5	11.5	11.5	26.909	243	243;256	0	17.646	107970000	4				279	18;289;778	True;True;True	18;314;831	25;389;390;1061	32;441;442;1183	32;441;1183			-1;-1
A0A6I8T4Q3;Q17LN8	A0A6I8T4Q3;Q17LN8	1;1	1;1	1;1	tr|A0A6I8T4Q3|A0A6I8T4Q3_AEDAE Uncharacterized protein OS=Aedes aegypti OX=7159 GN=5569800 PE=4 SV=1;tr|Q17LN8|Q17LN8_AEDAE AAEL001319-PA OS=Aedes aegypti OX=7159 GN=AAEL001319 PE=4 SV=1	2	1	1	1	10.7	10.7	10.7	16.579	159	159;235	0	17.873	17371000	2				122	467	TRUE	495	611;612	680;681	681			-1;-1
Q17FG6;A0A6I8T7Y3	Q17FG6;A0A6I8T7Y3	3;3	3;3	3;3	tr|Q17FG6|Q17FG6_AEDAE AAEL003415-PA OS=Aedes aegypti OX=7159 GN=AAEL003415 PE=4 SV=1;tr|A0A6I8T7Y3|A0A6I8T7Y3_AEDAE Lamin OS=Aedes aegypti OX=7159 GN=5578090 PE=4 SV=1	2	3	3	3	5	5	5	63.936	558	558;579	0	17.881	58309000	4				135	700;839;1245	True;True;True	745;894;1336	938;1132;1133;1712	1048;1257;1258;1878	1048;1258;1878			-1;-1
A0A6I8U719;Q17KK5;A0A2I7ML21	A0A6I8U719;Q17KK5;A0A2I7ML21	2;2;1	2;2;1	2;2;1	tr|A0A6I8U719|A0A6I8U719_AEDAE 2-phospho-D-glycerate hydro-lyase OS=Aedes aegypti OX=7159 GN=5571664 PE=3 SV=1;tr|Q17KK5|Q17KK5_AEDAE 2-phospho-D-glycerate hydro-lyase OS=Aedes aegypti OX=7159 GN=AAEL001668 PE=3 SV=1;tr|A0A2I7ML21|A0A2I7ML21_AEDAE 2-phosph	3	2	2	2	6.8	6.8	6.8	46.923	442	442;433;234	0	17.945	526130000	4				242	14;251	True;True	14;272	20;21;337	26;27;28;379	28;379			-1;-1;-1
Q17D30	Q17D30	1	1	1	sp|Q17D30|EIF3M_AEDAE Eukaryotic translation initiation factor 3 subunit M OS=Aedes aegypti OX=7159 GN=AAEL004347 PE=3 SV=1	1	1	1	1	3.1	3.1	3.1	44.23	386	386	0	17.945	23027000	1				439	746	TRUE	795	994	1106	1106			-1
Q17IE1;Q9GSB1	Q17IE1;Q9GSB1	3;3	3;3	3;3	tr|Q17IE1|Q17IE1_AEDAE AAEL002372-PA OS=Aedes aegypti OX=7159 GN=AAEL002372 PE=3 SV=1;tr|Q9GSB1|Q9GSB1_AEDAE 40S ribosomal protein S11 OS=Aedes aegypti OX=7159 GN=RpS11 PE=2 SV=1	2	3	3	3	21.4	21.4	21.4	13.227	112	112;152	0	17.959	135930000	3				462	239;620;767	True;True;True	259;656;819	324;813;1049	366;908;1171	366;908;1171			-1;-1
Q16UJ2;A0A6R8GJR6;A0A6I8TIM5	Q16UJ2;A0A6R8GJR6;A0A6I8TIM5	1;1;1	1;1;1	1;1;1	tr|Q16UJ2|Q16UJ2_AEDAE AAEL009895-PA (Fragment) OS=Aedes aegypti OX=7159 GN=AAEL009895 PE=3 SV=1;tr|A0A6R8GJR6|A0A6R8GJR6_AEDAE Neprilysin OS=Aedes aegypti OX=7159 GN=5572559 PE=3 SV=1;tr|A0A6I8TIM5|A0A6I8TIM5_AEDAE Neprilysin OS=Aedes aegypti OX=7159 GN=5	3	1	1	1	1.6	1.6	1.6	87.406	766	766;771;798	0	17.987	10005000	1				180	672	TRUE	716	893	997	997			-1;-1;-1
Q172X3;A0A1S4FG03	Q172X3;A0A1S4FG03	2;2	2;2	2;2	tr|Q172X3|Q172X3_AEDAE AAEL007226-PA OS=Aedes aegypti OX=7159 GN=AAEL007226 PE=4 SV=1;tr|A0A1S4FG03|A0A1S4FG03_AEDAE Nidogen OS=Aedes aegypti OX=7159 GN=5568942 PE=4 SV=1	2	2	2	2	2	2	2	143.35	1298	1298;1298	0	18.114	27848000	1				77	108;189	True;True	115;203	140;253	154;288	154;288			-1;-1
A0A6I8U8L5;J9HT71;J9HJI9	A0A6I8U8L5;J9HT71;J9HJI9	2;2;1	2;2;1	2;2;1	tr|A0A6I8U8L5|A0A6I8U8L5_AEDAE Adenylosuccinate lyase OS=Aedes aegypti OX=7159 GN=23687388 PE=3 SV=1;tr|J9HT71|J9HT71_AEDAE Adenylosuccinate lyase OS=Aedes aegypti OX=7159 GN=AaeL_AAEL017333 PE=3 SV=1;tr|J9HJI9|J9HJI9_AEDAE Adenylosuccinate lyase OS=Aedes	3	2	2	2	3.5	3.5	3.5	53.989	483	483;483;736	0	18.168	4486200	2				244	845;1191	True;True	900;1279	1141;1633	1266;1785	1266;1785			-1;-1;-1
Q1HQU4;Q17GX0	Q1HQU4;Q17GX0	3;3	3;3	3;3	tr|Q1HQU4|Q1HQU4_AEDAE Saccharopine dehydrogenase domain-containing protein OS=Aedes aegypti OX=7159 PE=2 SV=1;tr|Q17GX0|Q17GX0_AEDAE AAEL002861-PA OS=Aedes aegypti OX=7159 GN=5576348 PE=4 SV=1	2	3	3	3	5.6	5.6	5.6	47.668	425	425;425	0	18.177	32283000	2				454	830;961;1373	True;True;True	885;1032;1472	1123;1310;1879	1248;1449;2061	1248;1449;2061			-1;-1
Q17GS7;A0A1S4F345	Q17GS7;A0A1S4F345	3;3	3;3	3;3	tr|Q17GS7|Q17GS7_AEDAE 26S proteasome non-ATPase regulatory subunit 1 OS=Aedes aegypti OX=7159 GN=AAEL002906 PE=3 SV=1;tr|A0A1S4F345|A0A1S4F345_AEDAE 26S proteasome non-ATPase regulatory subunit 1 OS=Aedes aegypti OX=7159 GN=5576478 PE=3 SV=1	2	3	3	3	2.7	2.7	2.7	111.39	1016	1016;1016	0	18.243	33125000	3				47	16;213;723	True;True;True	16;231;771	23;289;966	30;331;1076	30;331;1076			-1;-1
Q1HQX3	Q1HQX3	2	2	2	tr|Q1HQX3|Q1HQX3_AEDAE Calmodulin OS=Aedes aegypti OX=7159 GN=5580239 PE=2 SV=1	1	2	2	2	20.1	20.1	20.1	16.81	149	149	0	18.255	24260000	2				499	25;248	True;True	27;269	38;334	46;376	46;376			-1
Q16JE7;Q1HR82	Q16JE7;Q1HR82	3;3	3;3	3;3	tr|Q16JE7|Q16JE7_AEDAE RNA helicase OS=Aedes aegypti OX=7159 GN=AAEL013359 PE=3 SV=1;tr|Q1HR82|Q1HR82_AEDAE RNA helicase OS=Aedes aegypti OX=7159 GN=AAEL013359 PE=2 SV=1	2	3	3	3	7.2	7.2	7.2	39.15	347	347;404	0	18.399	78682000	3				320	224;1298;1316	True;True;True	243;1394;1412	306;1789;1809	348;1968;1990	348;1968;1990			-1;-1
Q16GA1;Q1HQM4	Q16GA1;Q1HQM4	3;3	3;3	3;3	tr|Q16GA1|Q16GA1_AEDAE AAEL014452-PA OS=Aedes aegypti OX=7159 GN=5564469 PE=3 SV=1;tr|Q1HQM4|Q1HQM4_AEDAE Mitochondrial medium-chain acyl-CoA dehydrogenase OS=Aedes aegypti OX=7159 PE=2 SV=1	2	3	3	3	8.6	8.6	8.6	45.571	420	420;422	0	18.668	87325000	3				308	456;684;1233	True;True;True	484;728;1324	597;916;1691	666;1026;1852	666;1026;1852			-1;-1
A0A6I8TMC7;A0A6I8TKT1;A0A6I8TKR8;A0A6I8TDQ2;A0A1S4FT62;Q1HR06;Q16QF1;Q16QE9;Q16QE8;Q16QE7;Q1DGK5	A0A6I8TMC7;A0A6I8TKT1;A0A6I8TKR8;A0A6I8TDQ2;A0A1S4FT62;Q1HR06;Q16QF1;Q16QE9;Q16QE8;Q16QE7	3;3;3;3;3;3;3;3;3;3;1	3;3;3;3;3;3;3;3;3;3;1	3;3;3;3;3;3;3;3;3;3;1	tr|A0A6I8TMC7|A0A6I8TMC7_AEDAE Annexin OS=Aedes aegypti OX=7159 GN=5574667 PE=3 SV=1;tr|A0A6I8TKT1|A0A6I8TKT1_AEDAE Annexin OS=Aedes aegypti OX=7159 GN=5574667 PE=3 SV=1;tr|A0A6I8TKR8|A0A6I8TKR8_AEDAE Annexin OS=Aedes aegypti OX=7159 GN=5574667 PE=3 SV=1;t	11	3	3	3	8.6	8.6	8.6	31.954	291	291;291;291;291;292;324;324;324;324;325;123	0	18.868	193420000	3				93	65;730;1090	True;True;True	69;779;1173	89;977;1504	101;1089;1654	101;1089;1654			-1;-1;-1;-1;-1;-1;-1;-1;-1;-1;-1
A0A0N8ERX8	A0A0N8ERX8	2	2	2	tr|A0A0N8ERX8|A0A0N8ERX8_AEDAE Putative ubiquinone oxidoreductase ndufs8/23 kDa subunit OS=Aedes aegypti OX=7159 PE=2 SV=1	1	2	2	2	9.2	9.2	9.2	24.701	217	217	0	18.911	142680000	3				5	11;389	True;True	11;416	15;16;513	21;22;578	21;578			-1
Q17ML5	Q17ML5	3	3	3	tr|Q17ML5|Q17ML5_AEDAE DNA replication licensing factor MCM7 OS=Aedes aegypti OX=7159 GN=5567850 PE=3 SV=1	1	3	3	3	5	5	5	80.79	717	717	0	18.969	22762000	3				480	97;948;1343	True;True;True	103;1015;1440	127;1291;1844	141;1430;2026	141;1430;2026			-1
Q16PI3	Q16PI3	2	2	2	tr|Q16PI3|Q16PI3_AEDAE AAEL011641-PA OS=Aedes aegypti OX=7159 GN=5575085 PE=4 SV=1	1	2	2	2	3.4	3.4	3.4	85.596	775	775	0	19.038	54355000	2				350	60;1177	True;True	64;1265	84;1617	96;1769	96;1769			-1
Q1HRU0	Q1HRU0	6	3	3	tr|Q1HRU0|Q1HRU0_AEDAE ADP/ATP translocase OS=Aedes aegypti OX=7159 GN=5565544 PE=2 SV=1	1	6	3	3	19.2	9.9	9.9	32.952	302	302	0	19.141	683790000	3				542	178;313;407;473;1182;1397	True;True;False;True;False;False	192;338;435;502;1270;1496	241;420;540;619;1623;1904	276;475;607;688;1775;2088;2089;2090	276;475;607;688;1775;2089			-1
Q1HR17;Q17HK5	Q1HR17;Q17HK5	3;3	3;3	3;3	tr|Q1HR17|Q1HR17_AEDAE 60S ribosomal protein L36 OS=Aedes aegypti OX=7159 GN=5563592 PE=2 SV=1;tr|Q17HK5|Q17HK5_AEDAE 60S ribosomal protein L36 OS=Aedes aegypti OX=7159 GN=5575450 PE=3 SV=1	2	3	3	3	24.8	24.8	24.8	13.278	113	113;113	0	19.18	40168000	3				456	265;335;1065	True;True;True	287;360;1144	358;444;1452	407;501;1597	407;501;1597			-1;-1
Q17KA8;A0A1S4EZS3;Q17JB5;A0A1S4F0V4	Q17KA8;A0A1S4EZS3;Q17JB5;A0A1S4F0V4	3;3;2;2	3;3;2;2	2;2;1;1	tr|Q17KA8|Q17KA8_AEDAE RNA helicase OS=Aedes aegypti OX=7159 GN=AAEL001769 PE=3 SV=1;tr|A0A1S4EZS3|A0A1S4EZS3_AEDAE RNA helicase OS=Aedes aegypti OX=7159 GN=5572265 PE=3 SV=1;tr|Q17JB5|Q17JB5_AEDAE RNA helicase OS=Aedes aegypti OX=7159 GN=AAEL002083 PE=3 S	4	3	3	2	5.2	5.2	3.6	78.786	718	718;718;699;699	0	19.214	33818000	4				38	423;774;900	True;True;True	451;827;959;960	559;1057;1217;1218	628;1179;1350;1351	628;1179;1350	2	263	-1;-1;-1;-1
Q16TK2;Q16TK1	Q16TK2;Q16TK1	2;2	2;2	2;2	tr|Q16TK2|Q16TK2_AEDAE AAEL010205-PA OS=Aedes aegypti OX=7159 GN=5573031 PE=4 SV=1;tr|Q16TK1|Q16TK1_AEDAE AAEL010205-PB OS=Aedes aegypti OX=7159 GN=5573031 PE=4 SV=1	2	2	2	2	11	11	11	18.343	155	155;166	0	19.486	392810000	6				370	324;989	True;True	349;1063	431;1348;1349;1350;1351	487;1489;1490;1491;1492;1493	487;1491			-1;-1
Q17C87;Q1HRN5;Q6ELZ6;Q17C86	Q17C87;Q1HRN5;Q6ELZ6	14;12;9;6	3;2;0;0	2;1;0;0	tr|Q17C87|Q17C87_AEDAE AAEL004631-PA OS=Aedes aegypti OX=7159 GN=5565155 PE=3 SV=1;tr|Q1HRN5|Q1HRN5_AEDAE Actin OS=Aedes aegypti OX=7159 PE=2 SV=1;tr|Q6ELZ6|Q6ELZ6_AEDAE Muscle-specific actin 3 OS=Aedes aegypti OX=7159 PE=2 SV=1	4	14	3	2	48.9	12.2	9.3	41.787	376	376;376;376;376	0	19.53	363730000	3				435	138;139;206;284;508;537;599;680;688;1007;1170;1240;1259;1422	False;False;False;True;False;False;False;False;True;True;False;False;False;False	147;148;220;221;308;538;568;631;724;732;1082;1257;1331;1353;1521;1522	176;177;178;179;272;273;274;382;662;663;664;665;701;702;771;909;910;911;912;920;1372;1604;1605;1606;1698;1699;1700;1701;1702;1703;1704;1705;1706;1707;1734;1735;1930;1931	191;192;193;194;195;196;197;198;199;200;201;202;203;204;205;206;207;208;313;314;315;434;735;736;737;738;739;740;777;778;850;851;1014;1015;1016;1017;1018;1030;1514;1756;1757;1758;1859;1860;1861;1862;1863;1864;1865;1866;1867;1868;1869;1870;1871;1872;1904;1905;1906;2117;2118	194;199;315;434;739;778;850;1015;1030;1514;1757;1870;1906;2118	122;125;134;135;136	45;48;83;191;306	-1;-1;-1;-1
Q16VZ4	Q16VZ4	3	3	3	tr|Q16VZ4|Q16VZ4_AEDAE AAEL009414-PA OS=Aedes aegypti OX=7159 GN=5571907 PE=4 SV=1	1	3	3	3	9	9	9	46.067	401	401	0	19.587	65945000	3				381	846;1147;1440	True;True;True	901;1233;1544	1142;1578;1579;1956	1267;1730;1731;2143	1267;1730;2143			-1
A0A6I8T6V9;A0A6I8T6W5;A0A6I8T909;Q17DP1;A0A6I8T927;A0A6I8T915	A0A6I8T6V9;A0A6I8T6W5;A0A6I8T909;Q17DP1;A0A6I8T927;A0A6I8T915	3;3;3;3;3;3	3;3;3;3;3;3	3;3;3;3;3;3	tr|A0A6I8T6V9|A0A6I8T6V9_AEDAE Neuromusculin OS=Aedes aegypti OX=7159 GN=5564135 PE=4 SV=1;tr|A0A6I8T6W5|A0A6I8T6W5_AEDAE Neuromusculin OS=Aedes aegypti OX=7159 GN=5564135 PE=4 SV=1;tr|A0A6I8T909|A0A6I8T909_AEDAE Neuromusculin OS=Aedes aegypti OX=7159 GN=5	6	3	3	3	3.1	3.1	3.1	126.98	1142	1142;1169;1425;1460;1577;1686	0	19.641	24191000	3				128	150;275;999	True;True;True	160;299;1074	199;371;1363	230;423;1505	230;423;1505			-1;-1;-1;-1;-1;-1
Q17IM1	Q17IM1	2	2	2	tr|Q17IM1|Q17IM1_AEDAE AAEL002296-PA OS=Aedes aegypti OX=7159 GN=5574197 PE=3 SV=1	1	2	2	2	3.6	3.6	3.6	50.751	469	469	0	19.858	68810000	2				464	542;1005	True;True	573;1080	707;1369	783;1511	783;1511			-1
Q177I2;Q6U1K9	Q177I2;Q6U1K9	12;11	3;3	3;3	tr|Q177I2|Q177I2_AEDAE AAEL006138-PA OS=Aedes aegypti OX=7159 GN=5567518 PE=4 SV=1;tr|Q6U1K9|Q6U1K9_AEDAE Vitellogenin-B OS=Aedes aegypti OX=7159 GN=Vg-B PE=4 SV=1	2	12	3	3	5.1	1.4	1.4	249.43	2142	2142;2142	0	19.872	391920000	2				414	149;152;237;347;784;1044;1075;1080;1186;1255;1290;1404	False;False;True;False;True;False;False;False;False;True;False;False	159;162;163;257;373;837;1123;1154;1159;1274;1346;1385;1503	198;201;202;203;204;205;321;460;461;1069;1426;1467;1472;1473;1474;1475;1476;1477;1628;1722;1775;1776;1777;1778;1779;1911	228;229;232;233;234;235;236;237;238;363;518;519;520;1192;1570;1612;1617;1618;1619;1620;1621;1622;1623;1624;1625;1626;1780;1889;1952;1953;1954;1955;1956;1957;1958;2097	228;237;363;518;1192;1570;1612;1620;1780;1889;1958;2097	50;52	880;888	-1;-1
Q16EV4;Q16K68;A0A1S4FYI5;A2I873	Q16EV4;Q16K68;A0A1S4FYI5;A2I873	3;3;3;2	3;3;3;2	3;3;3;2	tr|Q16EV4|Q16EV4_AEDAE Coatomer subunit alpha OS=Aedes aegypti OX=7159 GN=AAEL015001 PE=4 SV=1;tr|Q16K68|Q16K68_AEDAE Coatomer subunit alpha OS=Aedes aegypti OX=7159 GN=AAEL013098 PE=4 SV=1;tr|A0A1S4FYI5|A0A1S4FYI5_AEDAE Coatomer subunit alpha OS=Aedes aeg	4	3	3	3	3.2	3.2	3.2	138.58	1223	1223;1227;1227;694	0	20.034	24469000	3				102	307;797;1206	True;True;True	332;850;1295	413;1085;1657	468;1209;1817	468;1209;1817			-1;-1;-1;-1
A0A6I8TD03;Q176D4;A0A6I8T913;A0A6I8TCP2;A0A6I8TDZ8	A0A6I8TD03;Q176D4;A0A6I8T913;A0A6I8TCP2;A0A6I8TDZ8	3;3;3;3;3	3;3;3;3;3	3;3;3;3;3	tr|A0A6I8TD03|A0A6I8TD03_AEDAE Protein-serine/threonine phosphatase OS=Aedes aegypti OX=7159 GN=5568002 PE=3 SV=1;tr|Q176D4|Q176D4_AEDAE Dual specificity protein phosphatase OS=Aedes aegypti OX=7159 GN=AAEL006439 PE=3 SV=1;tr|A0A6I8T913|A0A6I8T913_AEDAE Du	5	3	3	3	18.8	18.8	18.8	22.601	197	197;210;211;214;215	0	20.101	49870000	4				142	365;779;886	True;True;True	392;832;942	484;1062;1063;1194	545;1184;1185;1320	545;1184;1320			-1;-1;-1;-1;-1
J9HHL7;J9HXZ8;A0A1S4EXN8;A0A1S4EXN6;Q17MA9;Q17MB0;A0A6I8U4H0	J9HHL7	3;1;1;1;1;1;1	3;1;1;1;1;1;1	3;1;1;1;1;1;1	tr|J9HHL7|J9HHL7_AEDAE AAEL001061-PB OS=Aedes aegypti OX=7159 GN=GSTD1 PE=4 SV=1	7	3	3	3	17.2	17.2	17.2	23.793	209	209;211;211;216;219;290;290	0	20.211	453460000	5				281	342;884;890	True;True;True	368;940;947;948	455;1190;1191;1205;1206	512;1316;1317;1338;1339	512;1316;1338	94	1	-1;-1;-1;-1;-1;-1;-1
A0A6I8TQA0;Q2KQ96;Q16FG2;A0A6I8TGC3	A0A6I8TQA0;Q2KQ96;Q16FG2;A0A6I8TGC3	3;3;3;2	3;3;3;2	3;3;3;2	tr|A0A6I8TQA0|A0A6I8TQA0_AEDAE Glutamate synthase (NADH) OS=Aedes aegypti OX=7159 GN=5565246 PE=3 SV=1;tr|Q2KQ96|Q2KQ96_AEDAE Glutamate synthase (NADH) OS=Aedes aegypti OX=7159 GN=GltS PE=2 SV=2;tr|Q16FG2|Q16FG2_AEDAE Glutamate synthase (NADH) OS=Aedes aeg	4	3	3	3	1.4	1.4	1.4	229.25	2080	2080;2084;2084;1128	0	20.247	16387000	4				209	132;393;1274	True;True;True	140;420;1368	168;517;1754;1755	183;582;1925;1926	183;582;1925			-1;-1;-1;-1
Q179J9	Q179J9	3	3	3	tr|Q179J9|Q179J9_AEDAE ATP synthase subunit b OS=Aedes aegypti OX=7159 GN=110680561 PE=3 SV=1	1	3	3	3	8	8	8	27.04	238	238	0	20.275	760920000	3				423	34;720;1062	True;True;True	36;768;1141	48;963;1449	58;1073;1594	58;1073;1594	127	154	-1
A0A6I8T9G2;Q17DA3	A0A6I8T9G2;Q17DA3	3;3	3;3	3;3	tr|A0A6I8T9G2|A0A6I8T9G2_AEDAE Dihydrolipoamide acetyltransferase component of pyruvate dehydrogenase complex OS=Aedes aegypti OX=7159 GN=5564492 PE=3 SV=1;tr|Q17DA3|Q17DA3_AEDAE Dihydrolipoyllysine-residue acetyltransferase OS=Aedes aegypti OX=7159 GN=556	2	3	3	3	7.2	7.2	7.2	52.269	487	487;503	0	20.314	116250000	4				145	850;1010;1012	True;True;True	905;1085;1087;1088	1146;1375;1377;1378	1271;1517;1519;1520	1271;1517;1519	35	485	-1;-1
Q17N85;Q17N86	Q17N85;Q17N86	3;3	3;3	3;3	tr|Q17N85|Q17N85_AEDAE AAEL000758-PB OS=Aedes aegypti OX=7159 GN=5566596 PE=3 SV=1;tr|Q17N86|Q17N86_AEDAE AAEL000758-PA OS=Aedes aegypti OX=7159 GN=AAEL000758 PE=3 SV=1	2	3	3	3	3	3	3	121.24	1088	1088;1102	0	20.395	72922000	3				482	715;957;1384	True;True;True	763;1028;1483	957;1306;1891	1067;1445;2074	1067;1445;2074			-1;-1
Q16F83;Q17AH2;A0A1S4FA55;Q17AH1;A0A1S4FA91	Q16F83;Q17AH2;A0A1S4FA55;Q17AH1;A0A1S4FA91	3;3;3;3;3	3;3;3;3;3	2;2;2;2;2	tr|Q16F83|Q16F83_AEDAE Pyruvate dehydrogenase E1 component subunit alpha (Fragment) OS=Aedes aegypti OX=7159 GN=AAEL014865 PE=4 SV=1;tr|Q17AH2|Q17AH2_AEDAE Pyruvate dehydrogenase E1 component subunit alpha OS=Aedes aegypti OX=7159 GN=AAEL005308 PE=4 SV=1;t	5	3	3	2	10.5	10.5	6.7	40.514	371	371;398;398;422;422	0	21.126	48673000	5				63	216;426;1427	True;True;True	234;454;1528;1529	292;562;1938;1939;1940	334;631;2125;2126;2127	334;631;2125	17	267	-1;-1;-1;-1;-1
Q16TA7	Q16TA7	3	3	3	tr|Q16TA7|Q16TA7_AEDAE Succinate dehydrogenase [ubiquinone] iron-sulfur subunit, mitochondrial OS=Aedes aegypti OX=7159 GN=5573238 PE=3 SV=1	1	3	3	3	11.1	11.1	11.1	32.34	289	289	0	21.309	118200000	3				367	421;1110;1410	True;True;True	449;1193;1509	556;1527;1917	625;1677;2103	625;1677;2103			-1
Q17A52;A0A6I8T820;Q17A53	Q17A52;A0A6I8T820;Q17A53	2;1;1	2;1;1	2;1;1	tr|Q17A52|Q17A52_AEDAE Annexin OS=Aedes aegypti OX=7159 GN=5566468 PE=3 SV=1;tr|A0A6I8T820|A0A6I8T820_AEDAE Annexin OS=Aedes aegypti OX=7159 GN=5566467 PE=3 SV=1;tr|Q17A53|Q17A53_AEDAE Annexin OS=Aedes aegypti OX=7159 GN=5566467 PE=3 SV=1	3	2	2	2	8.4	8.4	8.4	36.101	321	321;292;321	0	21.642	25795000	2				428	741;807	True;True	790;860	989;1097	1101;1222	1101;1222			-1;-1;-1
Q1HR81	Q1HR81	3	3	3	tr|Q1HR81|Q1HR81_AEDAE 60S ribosomal protein L7 OS=Aedes aegypti OX=7159 GN=5580259 PE=2 SV=1	1	3	3	3	12.9	12.9	12.9	30.338	263	263	0	22.205	281290000	4				524	555;641;819	True;True;True	586;679;874	720;844;1112	796;942;943;1237	796;942;1237			-1
Q16SS3;A0A6I8TJF8	Q16SS3;A0A6I8TJF8	2;2	2;2	2;2	tr|Q16SS3|Q16SS3_AEDAE AAEL010506-PA OS=Aedes aegypti OX=7159 GN=5573467 PE=3 SV=1;tr|A0A6I8TJF8|A0A6I8TJF8_AEDAE GTP-binding protein alpha subunit, gna OS=Aedes aegypti OX=7159 GN=5573467 PE=3 SV=1	2	2	2	2	9.1	9.1	9.1	41.705	353	353;353	0	22.527	60724000	3				185	1252;1336	True;True	1343;1433	1719;1835;1836	1886;2017;2018	1886;2017			-1;-1
A0A6I8T7P8;Q16KF6;Q17AX5	A0A6I8T7P8;Q16KF6;Q17AX5	2;2;2	2;2;2	2;2;2	tr|A0A6I8T7P8|A0A6I8T7P8_AEDAE Cytochrome c oxidase subunit 4 OS=Aedes aegypti OX=7159 GN=5566092 PE=3 SV=1;tr|Q16KF6|Q16KF6_AEDAE Cytochrome c oxidase subunit 4 OS=Aedes aegypti OX=7159 GN=AAEL013009 PE=3 SV=1;tr|Q17AX5|Q17AX5_AEDAE AAEL005170-PA OS=Aedes	3	2	2	2	14.1	14.1	14.1	20.276	177	177;177;409	0	22.762	1274800000	8				133	336;1275	True;True	361;1369;1370	445;446;447;1756;1757	502;503;504;1927;1928;1929;1930;1931	503;1929	31	56	-1;-1;-1
Q178M6	Q178M6	1	1	1	tr|Q178M6|Q178M6_AEDAE Proteasome subunit alpha type OS=Aedes aegypti OX=7159 GN=5567100 PE=3 SV=1	1	1	1	1	8.8	8.8	8.8	28.109	249	249	0	22.811	36342000	1				418	145	TRUE	155	193	223	223			-1
Q1HQU2	Q1HQU2	4	4	4	sp|Q1HQU2|RL5_AEDAE 60S ribosomal protein L5 OS=Aedes aegypti OX=7159 GN=RpL5 PE=2 SV=1	1	4	4	4	14.1	14.1	14.1	34.048	297	297	0	22.815	26981000	3				495	56;192;645;675	True;True;True;True	59;206;685;719	76;256;856;896	87;291;959;1000	87;291;959;1000	150	208	-1
Q1HRJ0;Q16Q43	Q1HRJ0;Q16Q43	3;2	3;2	3;2	tr|Q1HRJ0|Q1HRJ0_AEDAE Cytochrome c oxidase polypeptide Va OS=Aedes aegypti OX=7159 GN=SGP2D7 PE=2 SV=1;tr|Q16Q43|Q16Q43_AEDAE Cytochrome c oxidase polypeptide Va OS=Aedes aegypti OX=7159 GN=5574761 PE=3 SV=1	2	3	3	3	12.5	12.5	12.5	16.974	152	152;152	0	24.528	484560000	5				529	815;1067;1086	True;True;True	870;1146;1165	1108;1456;1457;1491;1492	1233;1601;1602;1641;1642	1233;1602;1641			-1;-1
Q16XJ0;A0A1S4FKL4	Q16XJ0;A0A1S4FKL4	2;2	2;2	2;2	tr|Q16XJ0|Q16XJ0_AEDAE AAEL008862-PA OS=Aedes aegypti OX=7159 GN=AAEL008862 PE=4 SV=1;tr|A0A1S4FKL4|A0A1S4FKL4_AEDAE Presequence protease, mitochondrial OS=Aedes aegypti OX=7159 GN=5571172 PE=3 SV=1	2	2	2	2	2.1	2.1	2.1	112.91	1011	1011;1011	0	24.558	60106000	2				85	450;1413	True;True	478;1512	590;1921	659;2108	659;2108			-1;-1
Q17D51;A0A1S4F7M2	Q17D51;A0A1S4F7M2	2;2	2;2	2;2	tr|Q17D51|Q17D51_AEDAE Pyruvate dehydrogenase E1 component subunit beta OS=Aedes aegypti OX=7159 GN=AAEL004338 PE=4 SV=1;tr|A0A1S4F7M2|A0A1S4F7M2_AEDAE Pyruvate dehydrogenase E1 component subunit beta OS=Aedes aegypti OX=7159 GN=5564584 PE=4 SV=1	2	2	2	2	8.2	8.2	8.2	38.508	354	354;354	0	24.652	158260000	5				58	165;626	True;True	179;663;664	227;824;825;826;827	260;921;922;923;924	260;923	14	304	-1;-1
Q17DN4;Q8WSF6	Q17DN4;Q8WSF6	3;3	3;3	3;3	tr|Q17DN4|Q17DN4_AEDAE AAEL004112-PA (Fragment) OS=Aedes aegypti OX=7159 GN=TPX2 PE=4 SV=1;tr|Q8WSF6|Q8WSF6_AEDAE 2-Cys thioredoxin peroxidase OS=Aedes aegypti OX=7159 GN=TPx PE=2 SV=1	2	3	3	3	17.2	17.2	17.2	21.437	192	192;196	0	24.74	786660000	4				447	238;462;1043	True;True;True	258;490;1122	322;323;606;1425	364;365;675;1569	364;675;1569			-1;-1
Q16U68;Q16U69;A0A1S4FNY8;A0A6I8TCN5	Q16U68;Q16U69;A0A1S4FNY8;A0A6I8TCN5	4;4;4;4	4;4;4;4	4;4;4;4	tr|Q16U68|Q16U68_AEDAE MICOS complex subunit MIC60 OS=Aedes aegypti OX=7159 GN=AAEL010004 PE=3 SV=1;tr|Q16U69|Q16U69_AEDAE MICOS complex subunit MIC60 OS=Aedes aegypti OX=7159 GN=AAEL010004 PE=3 SV=1;tr|A0A1S4FNY8|A0A1S4FNY8_AEDAE MICOS complex subunit MIC	4	4	4	4	5.8	5.8	5.8	78.774	706	706;731;731;738	0	25.152	340470000	4				88	4;506;704;719	True;True;True;True	4;536;750;767	5;660;943;962	5;733;1053;1072	5;733;1053;1072			-1;-1;-1;-1
Q9BME7;Q95P39;Q8T4S0;Q8T4R9;Q0IFN2;Q16Q70	Q9BME7;Q95P39;Q8T4S0;Q8T4R9;Q0IFN2	4;4;4;4;4;1	4;4;4;4;4;1	4;4;4;4;4;1	tr|Q9BME7|Q9BME7_AEDAE Elongation factor 2 OS=Aedes aegypti OX=7159 GN=Ef-2 PE=2 SV=1;tr|Q95P39|Q95P39_AEDAE Elongation factor 2 OS=Aedes aegypti OX=7159 GN=Ef-2 PE=2 SV=1;tr|Q8T4S0|Q8T4S0_AEDAE Elongation factor 2 OS=Aedes aegypti OX=7159 GN=Ef-2 PE=2 SV=	6	4	4	4	3.6	3.6	3.6	94.404	844	844;844;844;844;844;974	0	25.241	208710000	5				296	442;1073;1203;1323	True;True;True;True	470;1152;1292;1419	582;1465;1653;1818;1819	651;1610;1813;2000;2001	651;1610;1813;2000			-1;-1;-1;-1;-1;-1
Q1HRV1;Q5QC97	Q1HRV1;Q5QC97	3;3	3;3	3;3	tr|Q1HRV1|Q1HRV1_AEDAE 40S ribosomal protein S2 OS=Aedes aegypti OX=7159 GN=5572968 PE=2 SV=1;tr|Q5QC97|Q5QC97_AEDAE 40S ribosomal protein S2 (Fragment) OS=Aedes aegypti OX=7159 GN=40sRpS2 PE=2 SV=1	2	3	3	3	11.3	11.3	11.3	29.873	275	275;292	0	25.568	60662000	3				543	498;855;1207	True;True;True	528;910;1296	652;1158;1658	725;1284;1818	725;1284;1818			-1;-1
Q16IL6;A0A6I8TFM3;A0A6I8TQI9	Q16IL6;A0A6I8TFM3;A0A6I8TQI9	4;4;3	4;4;3	4;4;3	tr|Q16IL6|Q16IL6_AEDAE AAEL013612-PA OS=Aedes aegypti OX=7159 GN=5578300 PE=4 SV=1;tr|A0A6I8TFM3|A0A6I8TFM3_AEDAE Uncharacterized protein OS=Aedes aegypti OX=7159 GN=5578300 PE=4 SV=1;tr|A0A6I8TQI9|A0A6I8TQI9_AEDAE Uncharacterized protein OS=Aedes aegypti	3	4	4	4	9	9	9	50.21	469	469;436;396	0	25.913	264790000	6				168	45;211;933;953	True;True;True;True	47;229;999;1020;1021	61;286;1260;1261;1296;1297	71;328;1393;1394;1435;1436	71;328;1394;1435	44;45	182;342	-1;-1;-1
A0A1S4F0F9;Q17JL4;Q5MM84	A0A1S4F0F9;Q17JL4	4;4;1	4;4;1	4;4;1	tr|A0A1S4F0F9|A0A1S4F0F9_AEDAE Imaginal disc growth factor OS=Aedes aegypti OX=7159 GN=5573132 PE=3 SV=1;tr|Q17JL4|Q17JL4_AEDAE AAEL002023-PA OS=Aedes aegypti OX=7159 GN=AAEL002023 PE=3 SV=1	3	4	4	4	8.2	8.2	8.2	48.05	441	441;441;273	0	26.305	120310000	5				40	263;366;789;1409	True;True;True;True	285;393;842;1508	356;485;1074;1075;1916	405;546;1197;1198;2102	405;546;1198;2102			-1;-1;-1
Q16TI5	Q16TI5	4	4	4	tr|Q16TI5|Q16TI5_AEDAE Complex I-B22 OS=Aedes aegypti OX=7159 GN=5580036 PE=3 SV=1	1	4	4	4	24.7	24.7	24.7	17.651	146	146	0	26.359	184330000	5				369	295;559;945;1424	True;True;True;True	320;590;1012;1524;1525	397;724;1288;1933;1934	451;800;1427;2120;2121	451;800;1427;2121	117	43	-1
Q1HRJ6;Q178R6	Q1HRJ6;Q178R6	1;1	1;1	1;1	tr|Q1HRJ6|Q1HRJ6_AEDAE Ribosomal protein L26 OS=Aedes aegypti OX=7159 PE=2 SV=1;tr|Q178R6|Q178R6_AEDAE 60S ribosomal protein L26 OS=Aedes aegypti OX=7159 GN=5567070 PE=3 SV=1	2	1	1	1	6	6	6	17.391	151	151;151	0	26.577	11787000	2				419	516	TRUE	546	673;674	748;749	749			-1;-1
A0A6I8T892;Q17EW2	A0A6I8T892;Q17EW2	4;3	4;3	4;3	tr|A0A6I8T892|A0A6I8T892_AEDAE Laminin beta-2 chain OS=Aedes aegypti OX=7159 GN=5578743 PE=4 SV=1;tr|Q17EW2|Q17EW2_AEDAE AAEL003658-PA OS=Aedes aegypti OX=7159 GN=AAEL003658 PE=4 SV=1	2	4	4	4	2	2	2	200.64	1788	1788;1761	0	27.019	72897000	4				138	112;769;825;968	True;True;True;True	119;821;880;1039	145;1051;1118;1317	160;1173;1243;1456	160;1173;1243;1456			-1;-1
Q17GK8;A0A6I8U8P6;A0A0N8ES72;A0A6I8U646;A0A6I8U8P8	Q17GK8;A0A6I8U8P6;A0A0N8ES72;A0A6I8U646;A0A6I8U8P8	4;4;4;4;4	4;4;4;4;4	4;4;4;4;4	tr|Q17GK8|Q17GK8_AEDAE AAEL002971-PA OS=Aedes aegypti OX=7159 GN=AAEL002971 PE=4 SV=1;tr|A0A6I8U8P6|A0A6I8U8P6_AEDAE Dynamin-type G domain-containing protein OS=Aedes aegypti OX=7159 GN=5576722 PE=4 SV=1;tr|A0A0N8ES72|A0A0N8ES72_AEDAE Putative endocytosis/	5	4	4	4	6.2	6.2	6.2	88.114	786	786;809;809;875;901	0	27.036	76042000	5				10	177;1127;1328;1385	True;True;True;True	191;1210;1425;1484	240;1550;1825;1826;1892	275;1701;2007;2008;2075	275;1701;2007;2075			-1;-1;-1;-1;-1
Q1HRL8	Q1HRL8	4	4	4	tr|Q1HRL8|Q1HRL8_AEDAE 40S ribosomal protein S18 OS=Aedes aegypti OX=7159 GN=5572365 PE=2 SV=1	1	4	4	4	20.4	20.4	20.4	17.527	152	152	0	27.468	72102000	3				532	636;678;840;1380	True;True;True;True	674;722;895;1479	839;906;1134;1886	937;1011;1259;2069	937;1011;1259;2069			-1
Q1HR56;Q16QH0;Q5XNP2	Q1HR56;Q16QH0;Q5XNP2	3;3;2	3;3;2	3;3;2	tr|Q1HR56|Q1HR56_AEDAE Elongation factor 1-gamma OS=Aedes aegypti OX=7159 PE=2 SV=1;tr|Q16QH0|Q16QH0_AEDAE AAEL011288-PA OS=Aedes aegypti OX=7159 GN=5574648 PE=4 SV=1;tr|Q5XNP2|Q5XNP2_AEDAE Putative translation elongation factor 1 gamma (Fragment) OS=Aedes	3	3	3	3	6.7	6.7	6.7	48.983	433	433;432;304	0	27.482	171620000	3				358	7;50;104	True;True;True	7;52;111	8;66;136	8;77;150	8;77;150			-1;-1;-1
Q17P80;A0A1S4EVW3;Q17P79;A0A1S4EVV7	Q17P80;A0A1S4EVW3;Q17P79;A0A1S4EVV7	4;4;4;4	4;4;4;4	4;4;4;4	tr|Q17P80|Q17P80_AEDAE Isocitrate dehydrogenase [NAD] subunit, mitochondrial OS=Aedes aegypti OX=7159 GN=AAEL000454 PE=3 SV=1;tr|A0A1S4EVW3|A0A1S4EVW3_AEDAE Isocitrate dehydrogenase [NAD] subunit, mitochondrial OS=Aedes aegypti OX=7159 GN=5577369 PE=3 SV=1	4	4	4	4	13.6	13.6	13.6	38.745	354	354;354;396;396	0	27.612	259650000	5				33	363;578;911;1128	True;True;True;True	390;610;974;975;1211	482;746;1233;1234;1551	543;825;1366;1367;1702	543;825;1366;1702	3	198	-1;-1;-1;-1
Q16T24;A0A6I8TCY9	Q16T24;A0A6I8TCY9	3;3	3;3	3;3	tr|Q16T24|Q16T24_AEDAE AAEL010403-PA OS=Aedes aegypti OX=7159 GN=5573319 PE=4 SV=1;tr|A0A6I8TCY9|A0A6I8TCY9_AEDAE Past-1 OS=Aedes aegypti OX=7159 GN=5573319 PE=4 SV=1	2	3	3	3	6	6	6	61.352	536	536;544	0	27.653	71304000	3				156	587;742;1370	True;True;True	619;791;1468	755;990;1874	834;1102;2056	834;1102;2056			-1;-1
Q16KJ6	Q16KJ6	4	4	4	tr|Q16KJ6|Q16KJ6_AEDAE Importin subunit alpha OS=Aedes aegypti OX=7159 GN=5577048 PE=3 SV=1	1	4	4	4	7.4	7.4	7.4	57.894	526	526	0	27.734	60401000	5				327	515;799;1054;1359	True;True;True;True	545;852;1133;1457	672;1087;1088;1439;1863	747;1211;1212;1584;2045	747;1211;1584;2045			-1
A0A1S4FYX1;Q16JF4;Q16JF5	A0A1S4FYX1;Q16JF4;Q16JF5	4;4;3	4;4;3	4;4;3	tr|A0A1S4FYX1|A0A1S4FYX1_AEDAE Lethal(2)essential for life protein, l2efl OS=Aedes aegypti OX=7159 GN=5577717 PE=3 SV=1;tr|Q16JF4|Q16JF4_AEDAE AAEL013341-PB OS=Aedes aegypti OX=7159 GN=AAEL013341 PE=3 SV=1;tr|Q16JF5|Q16JF5_AEDAE AAEL013341-PA OS=Aedes aegy	3	4	4	4	19.8	19.8	19.8	21.902	192	192;192;214	0	27.82	135400000	7				104	19;792;1104;1135	True;True;True;True	19;845;1187;1218;1219;1220	26;1079;1519;1559;1560;1561;1562	33;1202;1669;1711;1712;1713;1714	33;1202;1669;1714	24;25	6;7	-1;-1;-1
Q8STD4;Q16GW0;Q16GW1;Q16895;A0A6I8TPU4;Q16S20	Q8STD4;Q16GW0;Q16GW1;Q16895;A0A6I8TPU4;Q16S20	3;3;3;3;3;2	3;3;3;3;3;2	3;3;3;3;3;2	tr|Q8STD4|Q8STD4_AEDAE Dopa decarboxylase (Fragment) OS=Aedes aegypti OX=7159 GN=DDC PE=2 SV=1;tr|Q16GW0|Q16GW0_AEDAE AAEL014238-PB OS=Aedes aegypti OX=7159 GN=AAEL014238 PE=3 SV=1;tr|Q16GW1|Q16GW1_AEDAE AAEL014238-PA OS=Aedes aegypti OX=7159 GN=AAEL014238	6	3	3	3	10.5	10.5	10.5	37.637	332	332;477;487;487;490;376	0	28.153	52504000	4				207	549;868;885	True;True;True	580;923;941	714;1172;1192;1193	790;1298;1318;1319	790;1298;1319			-1;-1;-1;-1;-1;-1
A0A6R5IQX6;Q17J75;Q17J76	A0A6R5IQX6;Q17J75;Q17J76	2;2;1	2;2;1	2;2;1	tr|A0A6R5IQX6|A0A6R5IQX6_AEDAE Uncharacterized protein OS=Aedes aegypti OX=7159 GN=110677733 PE=4 SV=1;tr|Q17J75|Q17J75_AEDAE AAEL002092-PA OS=Aedes aegypti OX=7159 GN=5573587 PE=4 SV=1;tr|Q17J76|Q17J76_AEDAE AAEL002099-PA OS=Aedes aegypti OX=7159 GN=55736	3	2	2	2	18.7	18.7	18.7	20.096	193	193;170;142	0	28.196	40488000	3				250	1094;1357	True;True	1177;1455	1508;1509;1860	1658;1659;2042	1658;2042			-1;-1;-1
Q17DJ8;A0A1S4F6S3;Q17DJ9	Q17DJ8;A0A1S4F6S3;Q17DJ9	2;1;1	2;1;1	2;1;1	tr|Q17DJ8|Q17DJ8_AEDAE AAEL004137-PA OS=Aedes aegypti OX=7159 GN=AAEL004137 PE=3 SV=1;tr|A0A1S4F6S3|A0A1S4F6S3_AEDAE Acyl-coa dehydrogenase OS=Aedes aegypti OX=7159 GN=5564158 PE=3 SV=1;tr|Q17DJ9|Q17DJ9_AEDAE AAEL004127-PA OS=Aedes aegypti OX=7159 GN=55641	3	2	2	2	5.7	5.7	5.7	43.759	404	404;404;405	0	28.754	15381000	1				445	667;965	True;True	709;1036	884;1314	988;1453	988;1453			-1;-1;-1
Q1HRQ2	Q1HRQ2	3	3	3	tr|Q1HRQ2|Q1HRQ2_AEDAE AAEL013069-PA OS=Aedes aegypti OX=7159 GN=5580329 PE=2 SV=1	1	3	3	3	10.9	10.9	10.9	34.891	311	311	0	28.776	93157000	3				535	391;1193;1420	True;True;True	418;1281;1519	515;1635;1928	580;1787;2115	580;1787;2115			-1
Q16PM9	Q16PM9	3	3	3	tr|Q16PM9|Q16PM9_AEDAE AAEL011584-PA OS=Aedes aegypti OX=7159 GN=5575032 PE=3 SV=1	1	3	3	3	11	11	11	60.793	574	574	0	28.888	195670000	3				351	13;84;875	True;True;True	13;89;931	19;112;1180	25;126;1306	25;126;1306			-1
Q171B7	Q171B7	4	4	4	tr|Q171B7|Q171B7_AEDAE T-complex protein 1 subunit delta OS=Aedes aegypti OX=7159 GN=5569514 PE=3 SV=1	1	4	4	4	15.9	15.9	15.9	57.263	533	533	0	29.457	32371000	5				398	38;109;1117;1122	True;True;True;True	40;116;1200;1205	54;141;1538;1544;1545	64;155;1689;1695;1696	64;155;1689;1696			-1
A0A6I8TTY0;A0A0P6IY13	A0A6I8TTY0;A0A0P6IY13	1;1	1;1	1;1	tr|A0A6I8TTY0|A0A6I8TTY0_AEDAE Uncharacterized protein OS=Aedes aegypti OX=7159 GN=110677060 PE=4 SV=1;tr|A0A0P6IY13|A0A0P6IY13_AEDAE Putative adult cuticle protein 1 OS=Aedes aegypti OX=7159 PE=2 SV=1	2	1	1	1	26.7	26.7	26.7	10.288	101	101;101	0	29.518	313950000	2				21	416	TRUE	444	550	618;619	618			-1;-1
Q1DGR4;Q16TS7;A0A6I8TIN5	Q1DGR4;Q16TS7;A0A6I8TIN5	4;4;4	4;4;4	4;4;4	tr|Q1DGR4|Q1DGR4_AEDAE Enoyl-CoA hydratase OS=Aedes aegypti OX=7159 GN=AAEL015524 PE=3 SV=1;tr|Q16TS7|Q16TS7_AEDAE Enoyl-CoA hydratase OS=Aedes aegypti OX=7159 GN=AAEL010146 PE=3 SV=1;tr|A0A6I8TIN5|A0A6I8TIN5_AEDAE Enoyl-CoA hydratase OS=Aedes aegypti OX=7	3	4	4	4	7.2	7.2	7.2	79.322	741	741;770;770	0	29.586	102880000	6				181	329;431;618;1223	True;True;True;True	354;459;654;1313	438;567;810;1677;1678	495;636;903;904;1838;1839	495;636;903;1838	49	149	-1;-1;-1
Q1HRP1;Q16Q18	Q1HRP1;Q16Q18	2;2	2;2	2;2	tr|Q1HRP1|Q1HRP1_AEDAE 60S ribosomal protein L14 OS=Aedes aegypti OX=7159 GN=5574844 PE=2 SV=1;tr|Q16Q18|Q16Q18_AEDAE 60S ribosomal protein L14 OS=Aedes aegypti OX=7159 GN=AAEL011447 PE=3 SV=1	2	2	2	2	13.5	13.5	13.5	20.536	178	178;229	0	29.763	263370000	2				354	864;1315	True;True	919;1411	1168;1808	1294;1989	1294;1989			-1;-1
Q16V52;A0A6I8TI71;Q16921	Q16V52;A0A6I8TI71;Q16921	4;4;4	4;4;4	4;4;4	tr|Q16V52|Q16V52_AEDAE Pyruvate carboxylase OS=Aedes aegypti OX=7159 GN=5572254 PE=4 SV=1;tr|A0A6I8TI71|A0A6I8TI71_AEDAE Pyruvate carboxylase OS=Aedes aegypti OX=7159 GN=5572254 PE=4 SV=1;tr|Q16921|Q16921_AEDAE Pyruvate carboxylase OS=Aedes aegypti OX=7159	3	4	4	4	3.1	3.1	3.1	130.63	1180	1180;1187;1195	0	29.802	113360000	4				176	164;801;1083;1167	True;True;True;True	178;854;1162;1254	226;1090;1487;1601	259;1214;1636;1753	259;1214;1636;1753			-1;-1;-1
Q17KG3;Q45L89;Q6ELZ7	Q17KG3;Q45L89;Q6ELZ7	13;13;12	1;1;1	1;1;1	tr|Q17KG3|Q17KG3_AEDAE AAEL001673-PA OS=Aedes aegypti OX=7159 GN=5571832 PE=3 SV=1;tr|Q45L89|Q45L89_AEDAE Actin 6 OS=Aedes aegypti OX=7159 GN=act-6 PE=2 SV=1;tr|Q6ELZ7|Q6ELZ7_AEDAE Muscle-specific actin 2 OS=Aedes aegypti OX=7159 PE=2 SV=1	3	13	1	1	43.1	3.5	3.5	41.776	376	376;376;376	0	30.469	33958000	2				471	138;139;206;267;284;508;537;599;680;1170;1240;1259;1422	False;False;False;True;False;False;False;False;False;False;False;False;False	147;148;220;221;290;308;538;568;631;724;1257;1331;1353;1521;1522	176;177;178;179;272;273;274;361;362;382;662;663;664;665;701;702;771;909;910;911;912;1604;1605;1606;1698;1699;1700;1701;1702;1703;1704;1705;1706;1707;1734;1735;1930;1931	191;192;193;194;195;196;197;198;199;200;201;202;203;204;205;206;207;208;313;314;315;411;412;434;735;736;737;738;739;740;777;778;850;851;1014;1015;1016;1017;1018;1756;1757;1758;1859;1860;1861;1862;1863;1864;1865;1866;1867;1868;1869;1870;1871;1872;1904;1905;1906;2117;2118	194;199;315;411;434;739;778;850;1015;1757;1870;1906;2118	122;125;134;135	45;48;83;191	-1;-1;-1
Q1HR88;Q5MM87;J9HYQ9	Q1HR88;Q5MM87;J9HYQ9	4;3;3	4;3;3	4;3;3	tr|Q1HR88|Q1HR88_AEDAE Elongation factor 1-alpha OS=Aedes aegypti OX=7159 GN=23687516 PE=2 SV=1;tr|Q5MM87|Q5MM87_AEDAE Elongation factor 1 alpha (Fragment) OS=Aedes aegypti OX=7159 PE=2 SV=1;tr|J9HYQ9|J9HYQ9_AEDAE Elongation factor 1-alpha OS=Aedes aegypti	3	4	4	4	9.3	9.3	9.3	50.473	463	463;323;462	0	31.473	185590000	5				525	583;827;892;1441	True;True;True;True	615;882;950;1545	751;1120;1208;1957;1958	830;1245;1341;2144;2145	830;1245;1341;2145	159	155	-1;-1;-1
Q4ZGM4;A0A6I8TGT5;A0A6I8TSL4;Q0IF14;A0A0P6IU09	Q4ZGM4;A0A6I8TGT5;A0A6I8TSL4;Q0IF14;A0A0P6IU09	4;4;4;4;4	4;4;4;4;4	4;4;4;4;4	tr|Q4ZGM4|Q4ZGM4_AEDAE Laccase-like multicopper oxidase 1 OS=Aedes aegypti OX=7159 GN=lac1 PE=2 SV=1;tr|A0A6I8TGT5|A0A6I8TGT5_AEDAE Uncharacterized protein OS=Aedes aegypti OX=7159 GN=23687412 PE=3 SV=1;tr|A0A6I8TSL4|A0A6I8TSL4_AEDAE Uncharacterized protei	5	4	4	4	6.7	6.7	6.7	82.965	747	747;747;749;752;765	0	31.54	94881000	6				15	114;217;451;897	True;True;True;True	121;235;236;479;956	147;293;294;295;591;1214	162;335;336;337;660;1347	162;336;660;1347	1	364	-1;-1;-1;-1;-1
Q17KS3;A0A6I8T5F9;Q17KS5;Q17KS4;A0A1S4EZ75	Q17KS3;A0A6I8T5F9;Q17KS5;Q17KS4;A0A1S4EZ75	5;5;5;5;5	5;5;5;5;5	5;5;5;5;5	tr|Q17KS3|Q17KS3_AEDAE Glycerol-3-phosphate dehydrogenase [NAD(+)] OS=Aedes aegypti OX=7159 GN=AAEL001593 PE=3 SV=1;tr|A0A6I8T5F9|A0A6I8T5F9_AEDAE Glycerol-3-phosphate dehydrogenase [NAD(+)] OS=Aedes aegypti OX=7159 GN=5571293 PE=3 SV=1;tr|Q17KS5|Q17KS5_AE	5	5	5	5	14.9	14.9	14.9	38.177	350	350;354;356;359;372	0	31.668	543320000	5				36	158;198;759;829;1352	True;True;True;True;True	172;212;808;884;1450	220;264;1032;1122;1854	253;305;1154;1247;2036	253;305;1154;1247;2036			-1;-1;-1;-1;-1
Q173I7;A0A6I8TDM5;A0A6I8TDN4;A0A6I8TE32;A0A6I8TE53;A0A6R5HFP6;A0A6I8T9Q2;A0A6I8TE27;A0A6I8TE48;A0A6I8TF22;A0A6I8T9P7	Q173I7;A0A6I8TDM5;A0A6I8TDN4;A0A6I8TE32;A0A6I8TE53;A0A6R5HFP6;A0A6I8T9Q2;A0A6I8TE27;A0A6I8TE48;A0A6I8TF22;A0A6I8T9P7	5;5;5;5;5;5;5;5;5;5;5	5;5;5;5;5;5;5;5;5;5;5	5;5;5;5;5;5;5;5;5;5;5	tr|Q173I7|Q173I7_AEDAE AAEL007132-PA OS=Aedes aegypti OX=7159 GN=AAEL007132 PE=3 SV=1;tr|A0A6I8TDM5|A0A6I8TDM5_AEDAE Dynein heavy chain OS=Aedes aegypti OX=7159 GN=5568788 PE=3 SV=1;tr|A0A6I8TDN4|A0A6I8TDN4_AEDAE Dynein heavy chain OS=Aedes aegypti OX=7159	11	5	5	5	1.5	1.5	1.5	532.14	4662	4662;4663;4671;4672;4675;4676;4676;4680;4684;4685;4689	0	31.675	18827000	5				147	124;339;364;580;647	True;True;True;True;True	131;365;391;612;687	159;451;483;748;859	174;508;544;827;962	174;508;544;827;962			-1;-1;-1;-1;-1;-1;-1;-1;-1;-1;-1
Q16NY8;A0A1S4FUM8	Q16NY8;A0A1S4FUM8	5;5	5;5	5;5	tr|Q16NY8|Q16NY8_AEDAE DNA replication licensing factor MCM3 OS=Aedes aegypti OX=7159 GN=AAEL011811 PE=3 SV=1;tr|A0A1S4FUM8|A0A1S4FUM8_AEDAE DNA replication licensing factor MCM3 OS=Aedes aegypti OX=7159 GN=5575417 PE=3 SV=1	2	5	5	5	7.1	7.1	7.1	91.341	817	817;817	0	31.683	28478000	3				97	20;491;881;1162;1340	True;True;True;True;True	20;521;937;1249;1437	27;644;1187;1596;1840	34;717;1313;1748;2022	34;717;1313;1748;2022			-1;-1
Q5QC95;Q1HRP3	Q5QC95;Q1HRP3	5;5	5;5	5;5	tr|Q5QC95|Q5QC95_AEDAE 40S ribosomal protein S9 OS=Aedes aegypti OX=7159 GN=40sRpS9 PE=2 SV=1;tr|Q1HRP3|Q1HRP3_AEDAE 40S ribosomal protein S9 OS=Aedes aegypti OX=7159 GN=5572284 PE=2 SV=1	2	5	5	5	21.5	21.5	21.5	22.616	195	195;195	0	31.775	329410000	5				534	299;568;591;745;1141	True;True;True;True;True	324;600;623;794;1226	402;403;734;760;993;1569	457;458;810;839;1105;1721	457;810;839;1105;1721			-1;-1
Q1HR32	Q1HR32	4	4	4	tr|Q1HR32|Q1HR32_AEDAE 60S ribosomal protein L8 OS=Aedes aegypti OX=7159 GN=5567848 PE=2 SV=1	1	4	4	4	16.9	16.9	16.9	28.631	261	261	0	31.825	256430000	5				506	96;412;1234;1292	True;True;True;True	102;440;1325;1387	126;545;546;1692;1781	140;613;614;1853;1960	140;613;1853;1960			-1
Q16HQ0;Q16MJ0;A0A6I8TPL6;A0A6I8TNI7;Q16MJ2;A0A6I8TPE2	Q16HQ0;Q16MJ0;A0A6I8TPL6;A0A6I8TNI7;Q16MJ2;A0A6I8TPE2	4;4;4;4;4;4	4;4;4;4;4;4	4;4;4;4;4;4	tr|Q16HQ0|Q16HQ0_AEDAE Prohibitin OS=Aedes aegypti OX=7159 GN=AAEL012282 PE=3 SV=1;tr|Q16MJ0|Q16MJ0_AEDAE Prohibitin OS=Aedes aegypti OX=7159 GN=AAEL012282 PE=3 SV=1;tr|A0A6I8TPL6|A0A6I8TPL6_AEDAE Prohibitin OS=Aedes aegypti OX=7159 GN=5576054 PE=3 SV=1;tr	6	4	4	4	11.4	11.4	11.4	32.99	298	298;299;313;353;354;354	0	32.355	567400000	4				201	5;383;1035;1321	True;True;True;True	5;410;1113;1417	6;506;1413;1816	6;570;1557;1998	6;570;1557;1998			-1;-1;-1;-1;-1;-1
Q16XT3;A0A1S4FKJ6	Q16XT3;A0A1S4FKJ6	5;5	5;5	5;5	tr|Q16XT3|Q16XT3_AEDAE AAEL008773-PA OS=Aedes aegypti OX=7159 GN=AAEL008773 PE=4 SV=1;tr|A0A1S4FKJ6|A0A1S4FKJ6_AEDAE Laminin A chain, putative OS=Aedes aegypti OX=7159 GN=5571044 PE=4 SV=1	2	5	5	5	1.8	1.8	1.8	411.93	3701	3701;3701	0	32.548	66552000	4				84	312;489;826;1103;1437	True;True;True;True;True	337;519;881;1186;1541	419;642;1119;1518;1953	474;715;1244;1668;2140	474;715;1244;1668;2140			-1;-1
Q17M22;Q17M23	Q17M22;Q17M23	2;1	2;1	2;1	tr|Q17M22|Q17M22_AEDAE Fructose-bisphosphatase OS=Aedes aegypti OX=7159 GN=AAEL001158 PE=3 SV=1;tr|Q17M23|Q17M23_AEDAE Fructose-bisphosphatase OS=Aedes aegypti OX=7159 GN=AAEL001158 PE=3 SV=1	2	2	2	2	8	8	8	36.571	336	336;343	0	32.755	39879000	3				478	1231;1436	True;True	1322;1539;1540	1689;1951;1952	1850;2138;2139	1850;2139	144	251	-1;-1
A0A1S4G7I9;Q2LJQ5;A0A3G2SDP2;E2DS20;P50692;P50693;A0A0A7BVT4;Q5GCE0;Q5GCD5;Q5GCD2;Q2LJT7;Q2LJQ0;H6WSL5;Q2LJQ2;Q5GCE5;Q5GCE1;Q5GCE4;A0A1I9RGH3	A0A1S4G7I9;Q2LJQ5;A0A3G2SDP2;E2DS20;P50692;P50693;A0A0A7BVT4;Q5GCE0;Q5GCD5;Q5GCD2;Q2LJT7;Q2LJQ0;H6WSL5;Q2LJQ2;Q5GCE5;Q5GCE1;Q5GCE4;A0A1I9RGH3	2;2;2;2;2;2;2;2;2;2;2;2;2;2;1;1;1;1	2;2;2;2;2;2;2;2;2;2;2;2;2;2;1;1;1;1	2;2;2;2;2;2;2;2;2;2;2;2;2;2;1;1;1;1	tr|A0A1S4G7I9|A0A1S4G7I9_AEDAE Cytochrome c oxidase subunit 2 OS=Aedes aegypti OX=7159 GN=33307558 PE=3 SV=1;tr|Q2LJQ5|Q2LJQ5_AEDAE Cytochrome c oxidase subunit 2 (Fragment) OS=Aedes aegypti OX=7159 GN=COII PE=3 SV=1;tr|A0A3G2SDP2|A0A3G2SDP2_AEDAE Cytochro	18	2	2	2	11.8	11.8	11.8	26.499	228	228;159;228;228;228;228;227;201;201;201;201;194;188;179;201;201;201;135	0	33.199	991590000	5				0	622;794	True;True	658;847	815;816;1081;1082	910;911;1204;1205;1206	911;1204			-1;-1;-1;-1;-1;-1;-1;-1;-1;-1;-1;-1;-1;-1;-1;-1;-1;-1
Q174P5;A0A1S4FEX1;Q173X2;A0A1S4FFE1	Q174P5;A0A1S4FEX1	5;5;1;1	5;5;1;1	5;5;1;1	tr|Q174P5|Q174P5_AEDAE Protein yellow OS=Aedes aegypti OX=7159 GN=AAEL006830 PE=3 SV=1;tr|A0A1S4FEX1|A0A1S4FEX1_AEDAE Protein yellow OS=Aedes aegypti OX=7159 GN=5568414 PE=3 SV=1	4	5	5	5	10.7	10.7	10.7	61.921	550	550;550;353;494	0	33.225	193070000	5				72	174;356;748;907;1218	True;True;True;True;True	188;382;797;969;1307;1308	236;474;996;1228;1671;1672	270;534;535;1108;1361;1832;1833	270;534;1108;1361;1832	21	263	-1;-1;-1;-1
Q174N2	Q174N2	4	4	4	tr|Q174N2|Q174N2_AEDAE Delta-1-pyrroline-5-carboxylate synthase OS=Aedes aegypti OX=7159 GN=5568426 PE=3 SV=1	1	4	4	4	5.7	5.7	5.7	86.958	801	801	0	33.378	126520000	4				405	258;323;706;1003	True;True;True;True	280;348;752;1078	351;430;945;946;1367	400;486;1055;1056;1509	400;486;1056;1509			-1
Q178V9;A0A6I8TCS3;A0A6I8TBJ2	Q178V9;A0A6I8TCS3;A0A6I8TBJ2	4;4;4	4;4;4	2;2;2	tr|Q178V9|Q178V9_AEDAE Alpha-mannosidase (Fragment) OS=Aedes aegypti OX=7159 GN=AAEL005763 PE=3 SV=1;tr|A0A6I8TCS3|A0A6I8TCS3_AEDAE Alpha-mannosidase OS=Aedes aegypti OX=7159 GN=5567014 PE=3 SV=1;tr|A0A6I8TBJ2|A0A6I8TBJ2_AEDAE Alpha-mannosidase OS=Aedes ae	3	4	4	2	4.5	4.5	2.6	115.35	997	997;1080;1080	0	33.832	382240000	5				154	311;384;593;708	True;True;True;True	336;411;625;754	418;507;762;763;948	473;571;841;842;1058	473;571;842;1058	38	159	-1;-1;-1
Q95UR6;Q8WQL0;Q8WQK9;Q95UR5;Q8WQK8;Q8WQL1;B1A651	Q95UR6;Q8WQL0;Q8WQK9;Q95UR5;Q8WQK8	5;5;4;4;4;2;1	5;5;4;4;4;2;1	5;5;4;4;4;2;1	tr|Q95UR6|Q95UR6_AEDAE Phosphoglycerate kinase OS=Aedes aegypti OX=7159 GN=PGK PE=2 SV=1;tr|Q8WQL0|Q8WQL0_AEDAE Phosphoglycerate kinase OS=Aedes aegypti OX=7159 GN=PGK PE=3 SV=1;tr|Q8WQK9|Q8WQK9_AEDAE Phosphoglycerate kinase OS=Aedes aegypti OX=7159 GN=PGK	7	5	5	5	15.9	15.9	15.9	43.726	415	415;415;415;415;415;415;148	0	33.936	134330000	6				553	58;247;753;1269;1398	True;True;True;True;True	61;62;268;802;1363;1497	78;79;333;1002;1748;1905	89;90;375;1115;1919;2091	89;375;1115;1919;2091	165	175	-1;-1;-1;-1;-1;-1;-1
Q17H89;A0A6I8T705	Q17H89;A0A6I8T705	4;4	4;4	4;4	tr|Q17H89|Q17H89_AEDAE Dihydrolipoyllysine-residue succinyltransferase component of 2-oxoglutarate dehydrogenase complex, mitochondrial OS=Aedes aegypti OX=7159 GN=AAEL002764 PE=3 SV=1;tr|A0A6I8T705|A0A6I8T705_AEDAE Dihydrolipoyllysine-residue succinyltran	2	4	4	4	9.4	9.4	9.4	51.97	491	491;491	0	34.086	424680000	6				131	254;468;510;973	True;True;True;True	275;496;540;1044;1045	340;613;667;1323;1324;1325;1326	382;383;682;742;1462;1463;1464;1465	382;682;742;1463	30	376	-1;-1
Q16U15	Q16U15	4	4	4	tr|Q16U15|Q16U15_AEDAE T-complex protein 1 subunit gamma OS=Aedes aegypti OX=7159 GN=5572840 PE=3 SV=1	1	4	4	4	7.1	7.1	7.1	59.613	546	546	0	34.198	75872000	4				375	17;135;1076;1205	True;True;True;True	17;143;1155;1294	24;171;1468;1656	31;186;1613;1816	31;186;1613;1816			-1
Q16P80;A0A6I8TL57;A0A6I8TKK8;Q16P79;A0A6I8TE01;A0A6I8TLA6;T1E871	Q16P80;A0A6I8TL57;A0A6I8TKK8;Q16P79;A0A6I8TE01;A0A6I8TLA6	3;3;3;2;2;2;1	3;3;3;2;2;2;1	3;3;3;2;2;2;1	tr|Q16P80|Q16P80_AEDAE AAEL011741-PB OS=Aedes aegypti OX=7159 GN=GSTS1 PE=4 SV=2;tr|A0A6I8TL57|A0A6I8TL57_AEDAE Glutathione transferase OS=Aedes aegypti OX=7159 GN=5575278 PE=4 SV=1;tr|A0A6I8TKK8|A0A6I8TKK8_AEDAE Glutathione transferase OS=Aedes aegypti OX	7	3	3	3	14.8	14.8	14.8	23.231	203	203;203;237;203;203;237;203	0	35.005	312070000	5				192	77;375;1301	True;True;True	81;402;1397	102;497;498;1792	115;559;560;561;1971	115;559;1971			-1;-1;-1;-1;-1;-1;-1
Q17H03	Q17H03	1	1	1	tr|Q17H03|Q17H03_AEDAE Complex I-B15 OS=Aedes aegypti OX=7159 GN=5576223 PE=3 SV=1	1	1	1	1	20.7	20.7	20.7	12.902	111	111	0	35.921	32881000	2				455	1217	TRUE	1306	1669;1670	1830;1831	1830	141	27	-1
A0A1S4EXR8;Q17M99;Q17M98;A0A1S4EXQ4	A0A1S4EXR8;Q17M99	4;4;1;1	4;4;1;1	4;4;1;1	tr|A0A1S4EXR8|A0A1S4EXR8_AEDAE Malic enzyme OS=Aedes aegypti OX=7159 GN=5568365 PE=3 SV=1;tr|Q17M99|Q17M99_AEDAE Malic enzyme OS=Aedes aegypti OX=7159 GN=AAEL001091 PE=3 SV=1	4	4	4	4	6.2	6.2	6.2	68.762	624	624;652;612;612	0	36.617	59436000	4				34	68;977;1039;1416	True;True;True;True	72;1050;1117;1515	92;1333;1419;1924	104;1472;1563;2111	104;1472;1563;2111			-1;-1;-1;-1
A0A6I8TLR5;A0A6I8TDF2	A0A6I8TLR5;A0A6I8TDF2	5;5	5;5	5;5	tr|A0A6I8TLR5|A0A6I8TLR5_AEDAE NADH dehydrogenase [ubiquinone] iron-sulfur protein 3, mitochondrial OS=Aedes aegypti OX=7159 GN=5573990 PE=3 SV=1;tr|A0A6I8TDF2|A0A6I8TDF2_AEDAE NADH dehydrogenase [ubiquinone] iron-sulfur protein 3, mitochondrial OS=Aedes a	2	5	5	5	25	25	25	30.181	264	264;265	0	36.952	536060000	10				159	287;359;619;1047;1354	True;True;True;True;True	311;312;386;655;1126;1452	385;386;387;478;811;812;1431;1856;1857	437;438;439;539;905;906;907;1576;2038;2039	438;539;907;1576;2038	39	174	-1;-1
Q17EE8;Q16IE4;A0A6I8U2Q5;A0A6I8U427;A0A6I8U625;A0A6I8U0H3;A0A6I8T3I8	Q17EE8;Q16IE4;A0A6I8U2Q5;A0A6I8U427;A0A6I8U625;A0A6I8U0H3;A0A6I8T3I8	5;5;5;5;5;4;4	5;5;5;5;5;4;4	5;5;5;5;5;4;4	tr|Q17EE8|Q17EE8_AEDAE Histone H4 OS=Aedes aegypti OX=7159 GN=AAEL003833 PE=3 SV=1;tr|Q16IE4|Q16IE4_AEDAE Histone H4 OS=Aedes aegypti OX=7159 GN=110680680 PE=3 SV=1;tr|A0A6I8U2Q5|A0A6I8U2Q5_AEDAE Histone H4 OS=Aedes aegypti OX=7159 GN=110678205 PE=3 SV=1;t	7	5	5	5	45.6	45.6	45.6	11.411	103	103;103;129;215;239;103;103	0	37.198	809020000	6				230	169;212;660;1214;1286	True;True;True;True;True	183;230;701;1303;1381	231;287;288;875;1666;1771	264;329;330;979;1827;1948	264;329;979;1827;1948			-1;-1;-1;-1;-1;-1;-1
Q17LU1	Q17LU1	3	3	3	tr|Q17LU1|Q17LU1_AEDAE AAEL001232-PA OS=Aedes aegypti OX=7159 GN=5569443 PE=3 SV=1	1	3	3	3	8	8	8	52.393	462	462	0	37.606	64483000	3				475	222;520;781	True;True;True	241;550;834	304;680;1066	346;755;1189	346;755;1189			-1
Q16IM0;A0A6I8U1U7;A0A6I8U540	Q16IM0;A0A6I8U1U7;A0A6I8U540	6;6;6	6;6;6	6;6;6	tr|Q16IM0|Q16IM0_AEDAE Clathrin heavy chain OS=Aedes aegypti OX=7159 GN=AAEL013614 PE=3 SV=1;tr|A0A6I8U1U7|A0A6I8U1U7_AEDAE Clathrin heavy chain OS=Aedes aegypti OX=7159 GN=5578293 PE=3 SV=1;tr|A0A6I8U540|A0A6I8U540_AEDAE Clathrin heavy chain OS=Aedes aegy	3	6	6	6	4.2	4.2	4.2	191.51	1677	1677;1678;1681	0	37.792	34729000	5				229	279;322;533;676;1142;1304	True;True;True;True;True;True	303;347;564;720;1227;1400	376;429;695;897;1570;1796	428;485;771;1001;1722;1975	428;485;771;1001;1722;1975			-1;-1;-1
A0A1S4FHA0;Q171G0;Q1DH07	A0A1S4FHA0;Q171G0	4;3;1	4;3;1	4;3;1	tr|A0A1S4FHA0|A0A1S4FHA0_AEDAE CCT-beta OS=Aedes aegypti OX=7159 GN=5579472 PE=3 SV=1;tr|Q171G0|Q171G0_AEDAE CCT-beta OS=Aedes aegypti OX=7159 GN=AAEL007650 PE=3 SV=1	3	4	4	4	7.9	7.9	7.9	57.893	534	534;489;297	0	38.445	103310000	4				78	259;390;414;1345	True;True;True;True	281;417;442;1442	352;514;548;1846	401;579;616;2028	401;579;616;2028			-1;-1;-1
Q16TS5;A0A1S4FPD7	Q16TS5;A0A1S4FPD7	3;3	3;3	3;3	tr|Q16TS5|Q16TS5_AEDAE Isocitrate dehydrogenase [NAD] subunit, mitochondrial OS=Aedes aegypti OX=7159 GN=AAEL010143 PE=3 SV=1;tr|A0A1S4FPD7|A0A1S4FPD7_AEDAE Isocitrate dehydrogenase [NAD] subunit, mitochondrial OS=Aedes aegypti OX=7159 GN=5572925 PE=3 SV=1	2	3	3	3	10.3	10.3	10.3	40.563	370	370;370	0	38.633	43350000	4				91	544;752;924	True;True;True	575;801;990	709;1001;1250;1251	785;1114;1383;1384	785;1114;1383			-1;-1
Q1HRQ9;Q0IER3	Q1HRQ9;Q0IER3	3;2	3;2	3;2	tr|Q1HRQ9|Q1HRQ9_AEDAE 40S ribosomal protein S8 OS=Aedes aegypti OX=7159 GN=5570139 PE=2 SV=1;tr|Q0IER3|Q0IER3_AEDAE 40S ribosomal protein S8 OS=Aedes aegypti OX=7159 GN=AAEL008103 PE=3 SV=1	2	3	3	3	18.4	18.4	18.4	23.416	206	206;173	0	38.942	257290000	4				538	603;712;791	True;True;True	635;760;844	775;776;954;1078	855;856;1064;1201	855;1064;1201			-1;-1
Q16XK3	Q16XK3	1	1	1	tr|Q16XK3|Q16XK3_AEDAE ATP synthase subunit gamma OS=Aedes aegypti OX=7159 GN=5571150 PE=3 SV=1	1	1	1	1	4	4	4	32.751	297	297	0	39.502	140330000	2				387	461	TRUE	489	604;605	673;674	673			-1
Q176M6	Q176M6	4	4	4	tr|Q176M6|Q176M6_AEDAE 26S proteasome non-ATPase regulatory subunit 2 OS=Aedes aegypti OX=7159 GN=5567857 PE=3 SV=1	1	4	4	4	6.8	6.8	6.8	99.26	899	899	0	41.668	40586000	4				412	376;718;926;1226	True;True;True;True	403;766;992;1316	499;961;1253;1681	562;1071;1386;1842	562;1071;1386;1842			-1
Q16SW1	Q16SW1	5	5	1	tr|Q16SW1|Q16SW1_AEDAE Glutamate dehydrogenase (NAD(P)(+)) OS=Aedes aegypti OX=7159 GN=AAEL010464 PE=3 SV=1	1	5	5	1	11.3	11.3	2.5	62.667	566	566	0	41.7	52837000	4				366	360;433;502;950;1438	True;True;True;True;True	387;461;532;1017;1542	479;569;656;1293;1954	540;638;729;1432;2141	540;638;729;1432;2141			-1
A0A1S4FIY1;Q16ZI5	A0A1S4FIY1;Q16ZI5	5;5	5;5	5;5	tr|A0A1S4FIY1|A0A1S4FIY1_AEDAE Malate dehydrogenase OS=Aedes aegypti OX=7159 GN=5570233 PE=3 SV=1;tr|Q16ZI5|Q16ZI5_AEDAE Malate dehydrogenase OS=Aedes aegypti OX=7159 GN=AAEL008166 PE=3 SV=1	2	5	5	5	18.1	18.1	18.1	35.295	337	337;419	0	41.941	621810000	7				81	43;102;172;344;1285	True;True;True;True;True	45;109;186;370;1380	59;134;234;457;1770	69;148;267;268;514;515;1947	69;148;267;514;1947			-1;-1
Q9Y1J6;Q171M0;Q16MR7;Q16E99;Q171L8	Q9Y1J6;Q171M0;Q16MR7;Q16E99	5;5;5;5;1	5;5;5;5;1	5;5;5;5;1	tr|Q9Y1J6|Q9Y1J6_AEDAE Vitellogenic cathepsin-B like protease OS=Aedes aegypti OX=7159 GN=VCB PE=2 SV=1;tr|Q171M0|Q171M0_AEDAE AAEL007585-PA OS=Aedes aegypti OX=7159 GN=AAEL007585 PE=3 SV=1;tr|Q16MR7|Q16MR7_AEDAE AAEL012216-PA OS=Aedes aegypti OX=7159 GN=A	5	5	5	5	13.5	13.5	13.5	43.069	386	386;386;386;386;313	0	42.422	2496900000	6				301	221;465;1263;1264;1439	True;True;True;True;True	240;493;1357;1358;1543	302;303;609;1742;1743;1955	344;345;678;1913;1914;2142	344;678;1913;1914;2142			-1;-1;-1;-1;-1
J9HYM2;A0A292AH36	J9HYM2	5;1	5;1	5;1	tr|J9HYM2|J9HYM2_AEDAE Glyceraldehyde-3-phosphate dehydrogenase OS=Aedes aegypti OX=7159 GN=23687404 PE=3 SV=1	2	5	5	5	15.1	15.1	15.1	35.44	332	332;334	0	45.049	549400000	6				283	584;654;785;858;1335	True;True;True;True;True	616;695;838;913;1432	752;867;1070;1161;1833;1834	831;970;1193;1287;2015;2016	831;970;1193;1287;2015			-1;-1
Q16LR5;A0A1S4FWT8	Q16LR5;A0A1S4FWT8	5;5	5;5	5;5	tr|Q16LR5|Q16LR5_AEDAE NADH-ubiquinone oxidoreductase 75 kDa subunit, mitochondrial OS=Aedes aegypti OX=7159 GN=AAEL012552 PE=3 SV=1;tr|A0A1S4FWT8|A0A1S4FWT8_AEDAE NADH-ubiquinone oxidoreductase 75 kDa subunit, mitochondrial OS=Aedes aegypti OX=7159 GN=557	2	5	5	5	9	9	9	79.199	730	730;730	0	46.117	495150000	8				99	88;115;346;773;1387	True;True;True;True;True	93;122;372;825;826;1486	116;117;148;149;459;1055;1056;1894	130;131;163;164;517;1177;1178;2077	131;163;517;1178;2077	23	316	-1;-1
Q17GM7;Q16P20	Q17GM7;Q16P20	7;7	7;7	7;7	sp|Q17GM7|CISY1_AEDAE Probable citrate synthase 1, mitochondrial OS=Aedes aegypti OX=7159 GN=AAEL002956 PE=3 SV=1;sp|Q16P20|CISY2_AEDAE Probable citrate synthase 2, mitochondrial OS=Aedes aegypti OX=7159 GN=AAEL011789 PE=3 SV=1	2	7	7	7	15.6	15.6	15.6	51.656	467	467;467	0	46.184	238340000	8				344	78;79;80;116;305;466;1101	True;True;True;True;True;True;True	82;83;84;123;330;494;1184	103;104;105;106;150;411;610;1516	116;117;118;119;165;466;679;1666	116;117;119;165;466;679;1666			-1;-1
Q1HQJ0	Q1HQJ0	4	4	4	tr|Q1HQJ0|Q1HQJ0_AEDAE 60S ribosomal protein L4 OS=Aedes aegypti OX=7159 GN=5572725 PE=2 SV=1	1	4	4	4	14.8	14.8	14.8	48.937	431	431	0	46.458	132260000	5				489	241;447;1052;1381	True;True;True;True	261;475;1131;1480	326;587;1437;1887;1888	368;656;1582;2070;2071	368;656;1582;2071	149	287	-1
Q16N76;Q16N75;Q16N74;A0A6I8TLQ1;A0A6I8TLL6;A0A6I8TKZ2;A0A6I8TEB4;A0A6I8TLP9;A0A6I8TLP5;A0A6I8TEA9;A0A6I8TN70;A0A6I8TLR9;A0A6I8TEC3;Q95P59	Q16N76;Q16N75;Q16N74;A0A6I8TLQ1;A0A6I8TLL6;A0A6I8TKZ2;A0A6I8TEB4;A0A6I8TLP9;A0A6I8TLP5;A0A6I8TEA9;A0A6I8TN70;A0A6I8TLR9;A0A6I8TEC3	7;7;7;7;7;7;7;7;7;7;7;7;7;1	7;7;7;7;7;7;7;7;7;7;7;7;7;1	7;7;7;7;7;7;7;7;7;7;7;7;7;1	tr|Q16N76|Q16N76_AEDAE Sodium/potassium-transporting ATPase subunit alpha OS=Aedes aegypti OX=7159 GN=AAEL012062 PE=3 SV=1;tr|Q16N75|Q16N75_AEDAE Sodium/potassium-transporting ATPase subunit alpha OS=Aedes aegypti OX=7159 GN=AAEL012062 PE=3 SV=1;tr|Q16N74|	14	7	7	7	7.6	7.6	7.6	110.9	1001	1001;1001;1001;1001;1001;1001;1001;1036;1036;1036;1040;1040;1040;211	0	47.39	151140000	8				161	402;556;560;777;817;1307;1402	True;True;True;True;True;True;True	429;430;587;591;830;872;1403;1501	532;533;721;725;1060;1110;1799;1909	598;599;797;801;1182;1235;1978;2095	599;797;801;1182;1235;1978;2095	40;41	569;593	-1;-1;-1;-1;-1;-1;-1;-1;-1;-1;-1;-1;-1;-1
A0A6I8TNR3;A0A1S4FZI4;A0A6I8TNM0;A0A6I8TFG7;Q16J67	A0A6I8TNR3;A0A1S4FZI4;A0A6I8TNM0;A0A6I8TFG7;Q16J67	5;5;5;5;4	5;5;5;5;4	5;5;5;5;4	tr|A0A6I8TNR3|A0A6I8TNR3_AEDAE Proline dehydrogenase OS=Aedes aegypti OX=7159 GN=5577947 PE=3 SV=1;tr|A0A1S4FZI4|A0A1S4FZI4_AEDAE Proline dehydrogenase OS=Aedes aegypti OX=7159 GN=5577947 PE=3 SV=1;tr|A0A6I8TNM0|A0A6I8TNM0_AEDAE Proline dehydrogenase OS=Ae	5	5	5	5	8.9	8.9	8.9	75.291	663	663;663;713;713;384	0	48.163	56097000	6				108	420;627;670;1249;1406	True;True;True;True;True	448;665;714;1340;1505	555;828;889;1716;1913	624;925;993;1882;1883;2099	624;925;993;1883;2099	26;27	428;447	-1;-1;-1;-1;-1
Q174J0;A0A6I8TDP2;A0A6I8TDB1	Q174J0;A0A6I8TDP2;A0A6I8TDB1	5;5;5	5;5;5	5;5;5	tr|Q174J0|Q174J0_AEDAE ATP-dependent 6-phosphofructokinase OS=Aedes aegypti OX=7159 GN=AAEL006895 PE=3 SV=1;tr|A0A6I8TDP2|A0A6I8TDP2_AEDAE ATP-dependent 6-phosphofructokinase OS=Aedes aegypti OX=7159 GN=5568472 PE=3 SV=1;tr|A0A6I8TDB1|A0A6I8TDB1_AEDAE ATP-	3	5	5	5	8.2	8.2	8.2	86.549	790	790;790;790	0	48.736	94080000	7				158	457;604;673;1194;1333	True;True;True;True;True	485;636;717;1282;1430	598;599;600;777;894;1636;1831	667;668;669;857;998;1788;2013	668;857;998;1788;2013			-1;-1;-1
Q4PKE5;Q16QR7;Q178B0;A0A1S4FCE2	Q4PKE5;Q16QR7;Q178B0;A0A1S4FCE2	14;13;10;10	3;3;1;1	1;1;0;0	tr|Q4PKE5|Q4PKE5_AEDAE Actin 5 OS=Aedes aegypti OX=7159 GN=act-5 PE=2 SV=1;tr|Q16QR7|Q16QR7_AEDAE AAEL011197-PA OS=Aedes aegypti OX=7159 GN=AAEL011197 PE=3 SV=1;tr|Q178B0|Q178B0_AEDAE AAEL005964-PA OS=Aedes aegypti OX=7159 GN=AAEL005964 PE=3 SV=1;tr|A0A1S4	4	14	3	1	48.7	12	2.9	41.821	376	376;376;376;376	0	48.96	47533000	4				545	138;139;206;209;285;508;537;599;680;1008;1170;1240;1259;1422	False;False;False;True;True;False;False;False;False;True;False;False;False;False	147;148;220;221;225;226;309;538;568;631;724;1083;1257;1331;1353;1521;1522	176;177;178;179;272;273;274;280;281;383;662;663;664;665;701;702;771;909;910;911;912;1373;1604;1605;1606;1698;1699;1700;1701;1702;1703;1704;1705;1706;1707;1734;1735;1930;1931	191;192;193;194;195;196;197;198;199;200;201;202;203;204;205;206;207;208;313;314;315;321;322;435;735;736;737;738;739;740;777;778;850;851;1014;1015;1016;1017;1018;1515;1756;1757;1758;1859;1860;1861;1862;1863;1864;1865;1866;1867;1868;1869;1870;1871;1872;1904;1905;1906;2117;2118	194;199;315;322;435;739;778;850;1015;1515;1757;1870;1906;2118	122;123;125;134;135;162	45;48;83;191;306;326	-1;-1;-1;-1
Q16RS1;Q16RS9;Q16RS5	Q16RS1;Q16RS9;Q16RS5	1;1;1	1;1;1	1;1;1	tr|Q16RS1|Q16RS1_AEDAE AAEL010850-PB OS=Aedes aegypti OX=7159 GN=AAEL010850 PE=4 SV=1;tr|Q16RS9|Q16RS9_AEDAE AAEL010850-PC OS=Aedes aegypti OX=7159 GN=5574015 PE=4 SV=1;tr|Q16RS5|Q16RS5_AEDAE AAEL010850-PF OS=Aedes aegypti OX=7159 GN=5574015 PE=4 SV=1	3	1	1	1	7.6	7.6	7.6	23.655	197	197;203;207	0	49.162	31963000	2				365	236	TRUE	256	319;320	361;362	361			-1;-1;-1
Q17L96;A0A1S4EYP3;Q17L97	Q17L96;A0A1S4EYP3;Q17L97	4;4;4	4;4;4	4;4;4	tr|Q17L96|Q17L96_AEDAE AAEL001411-PA OS=Aedes aegypti OX=7159 GN=AAEL001411 PE=3 SV=1;tr|A0A1S4EYP3|A0A1S4EYP3_AEDAE Myosin heavy chain, nonmuscle or smooth muscle OS=Aedes aegypti OX=7159 GN=5570505 PE=3 SV=1;tr|Q17L97|Q17L97_AEDAE AAEL001411-PB OS=Aedes	3	4	4	4	2.5	2.5	2.5	217.65	1888	1888;1969;2001	0	49.214	33863000	4				35	262;338;649;837	True;True;True;True	284;364;689;892	355;450;861;1130	404;507;964;1255	404;507;964;1255			-1;-1;-1
A0A6I8TLV1;Q16ZR8	A0A6I8TLV1;Q16ZR8	4;4	4;4	4;4	tr|A0A6I8TLV1|A0A6I8TLV1_AEDAE 40S ribosomal protein SA OS=Aedes aegypti OX=7159 GN=5570108 PE=3 SV=1;sp|Q16ZR8|RSSA_AEDAE 40S ribosomal protein SA OS=Aedes aegypti OX=7159 GN=AAEL008083 PE=2 SV=2	2	4	4	4	19.9	19.9	19.9	31.431	287	287;288	0	49.884	224400000	6				197	154;343;396;1069	True;True;True;True	167;369;423;1148	212;456;520;521;1459;1460	245;513;585;586;1604;1605	245;513;585;1604			-1;-1
Q1HR67;A0A2I7ML30;A0A6I8TIX2;A0A6I8TBR6;A0A6I8THD5;A0A6I8THM1	Q1HR67;A0A2I7ML30;A0A6I8TIX2;A0A6I8TBR6;A0A6I8THD5;A0A6I8THM1	6;5;5;5;5;5	6;5;5;5;5;5	6;5;5;5;5;5	tr|Q1HR67|Q1HR67_AEDAE Arginine kinase OS=Aedes aegypti OX=7159 GN=5571596 PE=2 SV=1;tr|A0A2I7ML30|A0A2I7ML30_AEDAE Arginine kinase (Fragment) OS=Aedes aegypti OX=7159 PE=3 SV=1;tr|A0A6I8TIX2|A0A6I8TIX2_AEDAE Arginine kinase OS=Aedes aegypti OX=7159 GN=557	6	6	6	6	16.1	16.1	16.1	39.874	355	355;238;375;395;405;612	0	51.477	634230000	11				518	377;607;639;757;1058;1267	True;True;True;True;True;True	404;639;640;641;677;806;1137;1361	500;781;782;783;784;785;842;1029;1030;1443;1746	563;864;865;866;867;868;940;1151;1152;1588;1917	563;867;940;1151;1588;1917	156;157	232;234	-1;-1;-1;-1;-1;-1
A0A6I8TII1;Q16UP5	A0A6I8TII1;Q16UP5	7;7	7;7	7;7	tr|A0A6I8TII1|A0A6I8TII1_AEDAE 4-alpha-glucanotransferase OS=Aedes aegypti OX=7159 GN=5572509 PE=4 SV=1;tr|Q16UP5|Q16UP5_AEDAE 4-alpha-glucanotransferase OS=Aedes aegypti OX=7159 GN=5572509 PE=4 SV=1	2	7	7	7	6.2	6.2	6.2	173.25	1528	1528;1550	0	52.055	78128000	7				178	186;253;464;758;981;1107;1418	True;True;True;True;True;True;True	200;274;492;807;1054;1190;1517	249;339;608;1031;1338;1523;1926	284;381;677;1153;1478;1673;2113	284;381;677;1153;1478;1673;2113			-1;-1
Q1HR11;Q171D1	Q1HR11;Q171D1	2;2	2;2	2;2	tr|Q1HR11|Q1HR11_AEDAE NADH dehydrogenase [ubiquinone] flavoprotein 1, mitochondrial OS=Aedes aegypti OX=7159 GN=5569497 PE=2 SV=1;tr|Q171D1|Q171D1_AEDAE NADH dehydrogenase [ubiquinone] flavoprotein 1, mitochondrial OS=Aedes aegypti OX=7159 GN=AAEL007681 P	2	2	2	2	4.1	4.1	4.1	53.319	486	486;487	0	52.266	34143000	3				399	517;1051	True;True	547;1130	675;676;1436	750;751;1581	751;1581			-1;-1
A0A6I8U2R6;A0A6I8U5S0;A0A6I8U5R6;A0A6I8U7J8;A0A6I8U2R8;A0A6I8U2R2;A0A6I8U4L0;A0A6I8TS45;A0A6I8U7J5;A0A6I8TS42;Q16RV8;A0A6I8U4L2;Q16RV7	A0A6I8U2R6;A0A6I8U5S0;A0A6I8U5R6;A0A6I8U7J8;A0A6I8U2R8;A0A6I8U2R2;A0A6I8U4L0;A0A6I8TS45;A0A6I8U7J5;A0A6I8TS42;Q16RV8;A0A6I8U4L2	5;5;5;5;5;5;5;5;5;5;4;3;1	5;5;5;5;5;5;5;5;5;5;4;3;1	5;5;5;5;5;5;5;5;5;5;4;3;1	tr|A0A6I8U2R6|A0A6I8U2R6_AEDAE Uncharacterized protein OS=Aedes aegypti OX=7159 GN=5573987 PE=4 SV=1;tr|A0A6I8U5S0|A0A6I8U5S0_AEDAE Uncharacterized protein OS=Aedes aegypti OX=7159 GN=5573987 PE=4 SV=1;tr|A0A6I8U5R6|A0A6I8U5R6_AEDAE Uncharacterized protein	13	5	5	5	3.7	3.7	3.7	196.22	1688	1688;1700;1718;1755;1892;1908;1922;1947;1965;1977;1080;1591;702	0	52.595	129780000	5				213	261;288;539;541;1317	True;True;True;True;True	283;313;570;572;1413	354;388;704;706;1810	403;440;780;782;1991	403;440;780;782;1991			-1;-1;-1;-1;-1;-1;-1;-1;-1;-1;-1;-1;-1
A0A6I8TF90;A0A6I8TNE7;A0A6I8TNB3;Q16K25;Q16K24;Q16K23;A0A6I8TMK5;A0A6I8TPQ4;A0A6I8TF87	A0A6I8TF90;A0A6I8TNE7;A0A6I8TNB3;Q16K25;Q16K24;Q16K23;A0A6I8TMK5;A0A6I8TPQ4;A0A6I8TF87	6;6;6;6;6;6;6;6;6	6;6;6;6;6;6;6;6;6	6;6;6;6;6;6;6;6;6	tr|A0A6I8TF90|A0A6I8TF90_AEDAE 6-phosphofructo-2-kinase OS=Aedes aegypti OX=7159 GN=5577280 PE=3 SV=1;tr|A0A6I8TNE7|A0A6I8TNE7_AEDAE 6-phosphofructo-2-kinase OS=Aedes aegypti OX=7159 GN=5577280 PE=3 SV=1;tr|A0A6I8TNB3|A0A6I8TNB3_AEDAE 6-phosphofructo-2-kin	9	6	6	6	14.7	14.7	14.7	54.918	475	475;492;494;525;528;535;544;547;554	0	55.831	168310000	8				164	430;737;954;1013;1105;1287	True;True;True;True;True;True	458;786;1022;1023;1089;1188;1382	566;985;1298;1299;1379;1520;1521;1772	635;1097;1437;1438;1521;1670;1671;1949	635;1097;1438;1521;1670;1949	43	181	-1;-1;-1;-1;-1;-1;-1;-1;-1
Q1HR66	Q1HR66	1	1	1	tr|Q1HR66|Q1HR66_AEDAE Polyadenylate-binding protein OS=Aedes aegypti OX=7159 GN=5573211 PE=2 SV=1	1	1	1	1	2.7	2.7	2.7	69.723	628	628	0	57.963	16290000	1				517	1120	TRUE	1203	1541	1692	1692			-1
A0A0P6IYG4;Q16RN6	A0A0P6IYG4;Q16RN6	9;8	9;8	6;5	tr|A0A0P6IYG4|A0A0P6IYG4_AEDAE ADP/ATP translocase (Fragment) OS=Aedes aegypti OX=7159 PE=2 SV=1;tr|Q16RN6|Q16RN6_AEDAE ADP/ATP translocase OS=Aedes aegypti OX=7159 GN=AAEL010884 PE=3 SV=1	2	9	9	6	28.3	28.3	18.9	32.639	297	297;257	0	62.435	2698800000	16				22	175;407;474;496;497;802;1084;1182;1397	True;True;True;True;True;True;True;True;True	189;435;503;526;527;855;1163;1270;1496	237;540;620;649;650;651;1091;1092;1488;1489;1623;1904	271;607;689;690;722;723;724;1215;1216;1637;1638;1639;1775;2088;2089;2090	271;607;689;722;723;1215;1639;1775;2089			-1;-1
Q17E81;Q17E82	Q17E81;Q17E82	9;9	9;9	9;9	tr|Q17E81|Q17E81_AEDAE Glycerol-3-phosphate dehydrogenase OS=Aedes aegypti OX=7159 GN=5579187 PE=3 SV=1;tr|Q17E82|Q17E82_AEDAE Glycerol-3-phosphate dehydrogenase OS=Aedes aegypti OX=7159 GN=5579187 PE=3 SV=1	2	9	9	9	14.7	14.7	14.7	80.969	726	726;728	0	62.538	1133400000	23				448	147;257;337;409;768;874;993;1050;1153	True;True;True;True;True;True;True;True;True	157;278;279;362;363;437;820;930;1067;1129;1239	196;344;345;346;347;348;349;350;448;449;542;1050;1179;1355;1356;1434;1435;1586	226;389;390;391;392;393;394;395;396;397;398;399;505;506;609;610;1172;1305;1497;1498;1579;1580;1738	226;397;506;609;1172;1305;1498;1580;1738	139;140	202;547	-1;-1
Q0IFA5;Q1HRR3	Q0IFA5;Q1HRR3	2;2	2;2	2;2	tr|Q0IFA5|Q0IFA5_AEDAE 40S ribosomal protein S3a OS=Aedes aegypti OX=7159 GN=RS3A_AEDAE_a PE=3 SV=1;sp|Q1HRR3|RS3A_AEDAE 40S ribosomal protein S3a OS=Aedes aegypti OX=7159 GN=AAEL005901 PE=2 SV=1	2	2	2	2	11.6	11.6	11.6	25.368	224	224;270	0	65.386	52698000	3				294	772;1284	True;True	824;1379	1054;1769	1176;1945;1946	1176;1945			-1;-1
Q9XYC8	Q9XYC8	6	6	6	tr|Q9XYC8|Q9XYC8_AEDAE Vacuolar proton pump subunit B OS=Aedes aegypti OX=7159 GN=VATB PE=2 SV=1	1	6	6	6	19	19	19	55.215	496	496	0	66.069	203470000	8				555	434;635;640;682;1019;1229	True;True;True;True;True;True	462;673;678;726;1095;1319	570;837;838;843;914;1387;1685	639;934;935;936;941;1020;1529;1846	639;934;941;1020;1529;1846	166	154	-1
A0A6I8TRA3;A0A6I8TR60;A0A1S4G7Z7;A0A6I8TTZ4;A0A6I8TR75;A0A6I8TS03;A0A6I8TU41;A0A6I8TS09;A0A6I8TS15;A0A6I8THM2;A0A6I8THK9;A0A6I8TSH0;A0A6I8THL4;A0A6I8TSG5;A0A6I8TR55;A0A6I8TS57;A0A6I8THK6;A0A6I8TS24;A0A6I8TU04;A0A6I8THL9;A0A6I8TS35;A0A6I8TR80;A0A6I8THL8;A0A6I8THL0;A0A6I8TSC2;A0A6I8TU10;A0A6I8THL3;A0A6I8TS62;A0A6I8TU31;A0A6I8TSF8;A0A6I8TSF0;A0A6I8TU47;A0A6I8TR85;A0A6I8TS31;A0A6I8TR97;A0A6I8TSD7;A0A…	A0A6I8TRA3;A0A6I8TR60;A0A1S4G7Z7;A0A6I8TTZ4;A0A6I8TR75;A0A6I8TS03;A0A6I8TU41;A0A6I8TS09;A0A6I8TS15;A0A6I8THM2;A0A6I8THK9;A0A6I8TSH0;A0A6I8THL4;A0A6I8TSG5;A0A6I8TR55;A0A6I8TS57;A0A6I8THK6;A0A6I8TS24;A0A6I8TU04;A0A6I8THL9;A0A6I8TS35;A0A6I8TR80;A0A6I8THL8;A0A6I8THL0;A0A6I8TSC2;A0A6I8TU10;A0A6I8THL3;A0A6I8TS62;A0A6I8TU31;A0A6I8TSF8;A0A6I8TSF0;A0A6I8TU47;A0A6I8TR85;A0A6I8TS31;A0A6I8TR97;A0A6I8TSD7;A0A…	10;10;10;10;10;10;10;10;10;10;10;10;10;10;10;10;10;10;10;10;10;10;10;10;10;10;10;10;10;10;10;10;10;10;10;10;10;10;10;10;9;9;9;9;1	10;10;10;10;10;10;10;10;10;10;10;10;10;10;10;10;10;10;10;10;10;10;10;10;10;10;10;10;10;10;10;10;10;10;10;10;10;10;10;10;9;9;9;9;1	10;10;10;10;10;10;10;10;10;10;10;10;10;10;10;10;10;10;10;10;10;10;10;10;10;10;10;10;10;10;10;10;10;10;10;10;10;10;10;10;9;9;9;9;1	tr|A0A6I8TRA3|A0A6I8TRA3_AEDAE Uncharacterized protein OS=Aedes aegypti OX=7159 GN=5576237 PE=4 SV=1;tr|A0A6I8TR60|A0A6I8TR60_AEDAE Uncharacterized protein OS=Aedes aegypti OX=7159 GN=5576237 PE=4 SV=1;tr|A0A1S4G7Z7|A0A1S4G7Z7_AEDAE Uncharacterized protein	45	10	10	10	1.3	1.3	1.3	1010.8	9019	9019;8951;8971;8977;8978;8979;8982;8993;8993;8993;8997;8997;8998;9000;9003;9003;9004;9005;9007;9015;9015;8956;8924;5522;5655;5499;5503;5518;5521;8924;5629;5180;5456;5147;5141;8843;8872;8898;8912;5482;4127;7342;7557;7901;551	0	66.292	101230000	9				113	99;183;223;252;349;463;764;901;1236;1428	True;True;True;True;True;True;True;True;True;True	105;197;242;273;375;491;815;961;962;1327;1530	129;246;305;338;463;607;1042;1219;1220;1694;1941	143;281;347;380;523;676;1164;1352;1353;1855;2128	143;281;347;380;523;676;1164;1352;1855;2128	28	5973	-1;-1;-1;-1;-1;-1;-1;-1;-1;-1;-1;-1;-1;-1;-1;-1;-1;-1;-1;-1;-1;-1;-1;-1;-1;-1;-1;-1;-1;-1;-1;-1;-1;-1;-1;-1;-1;-1;-1;-1;-1;-1;-1;-1;-1
Q17H31;A0A6I8TT42;A0A6I8TIM1;A0A6I8TW20;A0A6I8TIL8;A0A6I8TTY1;A0A6I8TTY6;A0A6I8TU70;A0A6I8TTZ3;A0A6I8TIM2;A0A6I8TT46;A0A6I8TW25;A0A6I8TU74;A0A6I8TU64	Q17H31;A0A6I8TT42;A0A6I8TIM1;A0A6I8TW20;A0A6I8TIL8;A0A6I8TTY1;A0A6I8TTY6;A0A6I8TU70;A0A6I8TTZ3;A0A6I8TIM2;A0A6I8TT46;A0A6I8TW25;A0A6I8TU74;A0A6I8TU64	7;7;7;7;7;7;7;6;6;5;5;5;5;5	7;7;7;7;7;7;7;6;6;5;5;5;5;5	7;7;7;7;7;7;7;6;6;5;5;5;5;5	tr|Q17H31|Q17H31_AEDAE AAEL002776-PA OS=Aedes aegypti OX=7159 GN=AAEL002776 PE=4 SV=1;tr|A0A6I8TT42|A0A6I8TT42_AEDAE Uncharacterized protein OS=Aedes aegypti OX=7159 GN=5576127 PE=4 SV=1;tr|A0A6I8TIM1|A0A6I8TIM1_AEDAE Uncharacterized protein OS=Aedes aegyp	14	7	7	7	16.2	16.2	16.2	42.74	371	371;556;572;688;689;699;704;680;685;600;615;616;626;631	0	66.302	507150000	8				179	681;969;997;1071;1295;1368;1434	True;True;True;True;True;True;True	725;1040;1072;1150;1391;1466;1537	913;1318;1361;1463;1785;1872;1948;1949	1019;1457;1503;1608;1964;2054;2135;2136	1019;1457;1503;1608;1964;2054;2135			-1;-1;-1;-1;-1;-1;-1;-1;-1;-1;-1;-1;-1;-1
Q1HQZ5;A0A6I8U9C1	Q1HQZ5	7;1	7;1	6;1	tr|Q1HQZ5|Q1HQZ5_AEDAE Heat shock cognate 70 OS=Aedes aegypti OX=7159 GN=110678734 PE=2 SV=1	2	7	7	6	10.6	10.6	8.9	71.147	651	651;645	0	66.668	616260000	9				500	121;163;354;357;871;1242;1278	True;True;True;True;True;True;True	128;177;380;383;927;1333;1373	155;156;225;471;475;1176;1709;1760	170;171;258;531;536;1302;1874;1875;1934	171;258;531;536;1302;1874;1934			-1;-1
Q17CT0	Q17CT0	4	4	4	tr|Q17CT0|Q17CT0_AEDAE AAEL004434-PA OS=Aedes aegypti OX=7159 GN=5564768 PE=4 SV=1	1	4	4	4	8.8	8.8	8.8	67.933	627	627	0	66.828	158930000	7				438	693;710;760;1100	True;True;True;True	737;757;809;810;1183	926;927;951;1033;1034;1035;1515	1036;1037;1061;1155;1156;1157;1665	1037;1061;1157;1665	137	199	-1
Q16KR4;Q17EL3	Q16KR4;Q17EL3	6;6	6;6	6;6	tr|Q16KR4|Q16KR4_AEDAE Aconitate hydratase, mitochondrial OS=Aedes aegypti OX=7159 GN=5580315 PE=3 SV=1;tr|Q17EL3|Q17EL3_AEDAE Aconitate hydratase, mitochondrial OS=Aedes aegypti OX=7159 GN=AAEL003734 PE=3 SV=1	2	6	6	6	11.8	11.8	11.8	85.723	788	788;803	0	71.761	249230000	13				330	624;638;818;1258;1293;1377	True;True;True;True;True;True	660;676;873;1350;1351;1352;1388;1389;1476	818;819;841;1111;1728;1729;1730;1731;1732;1733;1782;1783;1883	913;914;939;1236;1898;1899;1900;1901;1902;1903;1961;1962;2066	913;939;1236;1902;1962;2066	106;107;108;109	103;110;112;399	-1;-1
Q17AE9;A0A6I8TJB7	Q17AE9;A0A6I8TJB7	10;10	10;10	10;10	tr|Q17AE9|Q17AE9_AEDAE AAEL005324-PA OS=Aedes aegypti OX=7159 GN=AAEL005324 PE=4 SV=1;tr|A0A6I8TJB7|A0A6I8TJB7_AEDAE Uncharacterized protein OS=Aedes aegypti OX=7159 GN=5566332 PE=4 SV=1	2	10	10	10	2.7	2.7	2.7	537.38	4779	4779;4856	0	73.34	178800000	10				183	64;133;143;273;345;653;733;736;783;963	True;True;True;True;True;True;True;True;True;True	68;141;153;296;371;694;782;785;836;1034	88;169;190;368;458;866;980;984;1068;1312	100;184;220;420;516;969;1092;1096;1191;1451	100;184;220;420;516;969;1092;1096;1191;1451			-1;-1
Q175A4;A0A6I8TD30;A0A6I8T9A7	Q175A4;A0A6I8TD30;A0A6I8T9A7	7;7;7	7;7;7	1;1;1	tr|Q175A4|Q175A4_AEDAE Oxoglutarate dehydrogenase (succinyl-transferring) OS=Aedes aegypti OX=7159 GN=5568292 PE=3 SV=1;tr|A0A6I8TD30|A0A6I8TD30_AEDAE Oxoglutarate dehydrogenase (succinyl-transferring) OS=Aedes aegypti OX=7159 GN=5568292 PE=3 SV=1;tr|A0A6I	3	7	7	1	7.9	7.9	0.7	114.15	1016	1016;1022;1037	0	73.811	455620000	10				144	205;230;352;763;820;958;1260	True;True;True;True;True;True;True	219;250;378;813;814;875;1029;1354	271;313;469;1038;1039;1040;1041;1113;1307;1736	312;355;529;1160;1161;1162;1163;1238;1446;1907	312;355;529;1163;1238;1446;1907	33;34	310;312	-1;-1;-1
Q16PB5;Q16FA5;A0A1S4FUH2;Q16FA6	Q16PB5;Q16FA5;A0A1S4FUH2;Q16FA6	4;4;4;3	4;4;4;3	4;4;4;3	tr|Q16PB5|Q16PB5_AEDAE Heat shock protein 83 OS=Aedes aegypti OX=7159 GN=AAEL011708 PE=3 SV=1;tr|Q16FA5|Q16FA5_AEDAE Heat shock protein 83 OS=Aedes aegypti OX=7159 GN=AAEL011704 PE=3 SV=1;tr|A0A1S4FUH2|A0A1S4FUH2_AEDAE Heat shock protein 83 OS=Aedes aegypt	4	4	4	4	7.6	7.6	7.6	81.469	715	715;715;715;560	0	75.105	427930000	6				96	81;298;505;865	True;True;True;True	85;323;535;920	107;108;401;659;1169	120;121;122;456;732;1295	120;456;732;1295			-1;-1;-1;-1
Q16EQ1;A0A6I8TS46;A0A6I8TGL5;A0A6I8TQK0	Q16EQ1;A0A6I8TS46;A0A6I8TGL5;A0A6I8TQK0	7;7;7;7	7;7;7;7	7;7;7;7	tr|Q16EQ1|Q16EQ1_AEDAE AAEL015065-PA OS=Aedes aegypti OX=7159 GN=5566099 PE=3 SV=1;tr|A0A6I8TS46|A0A6I8TS46_AEDAE Spectrin OS=Aedes aegypti OX=7159 GN=5566099 PE=3 SV=1;tr|A0A6I8TGL5|A0A6I8TGL5_AEDAE Spectrin OS=Aedes aegypti OX=7159 GN=5566099 PE=3 SV=1;t	4	7	7	7	3.6	3.6	3.6	277.96	2414	2414;2424;2428;2438	0	75.19	45231000	5				172	128;193;195;244;793;1400;1430	True;True;True;True;True;True;True	136;207;209;265;846;1499;1532	164;257;259;330;1080;1907;1943	179;292;294;372;1203;2093;2130	179;292;294;372;1203;2093;2130	46	776	-1;-1;-1;-1
Q1HRN9;Q16MB4;A0A6I8U5H3	Q1HRN9;Q16MB4;A0A6I8U5H3	2;2;2	2;2;2	2;2;2	tr|Q1HRN9|Q1HRN9_AEDAE Nucleoside diphosphate kinase OS=Aedes aegypti OX=7159 PE=2 SV=1;tr|Q16MB4|Q16MB4_AEDAE Nucleoside diphosphate kinase OS=Aedes aegypti OX=7159 GN=5576170 PE=3 SV=1;tr|A0A6I8U5H3|A0A6I8U5H3_AEDAE Nucleoside diphosphate kinase OS=Aedes	3	2	2	2	15.5	15.5	15.5	18.421	168	168;168;168	0	76.313	194440000	3				238	424;1015	True;True	452;1091	560;1381;1382	629;1523;1524	629;1523			-1;-1;-1
A0A6I8TJC7;Q16927	A0A6I8TJC7;Q16927	12;11	9;8	3;2	tr|A0A6I8TJC7|A0A6I8TJC7_AEDAE Vitellogenin-A1 precursor OS=Aedes aegypti OX=7159 GN=5573342 PE=4 SV=1;sp|Q16927|VIT1_AEDAE Vitellogenin-A1 OS=Aedes aegypti OX=7159 GN=VGA1 PE=1 SV=2	2	12	9	3	5.3	4.1	1.5	250.31	2148	2148;2169	0	78.114	20216000000	38				184	149;151;152;347;887;1033;1044;1075;1080;1186;1290;1404	False;True;True;True;True;True;True;True;True;True;False;False	159;161;162;163;373;943;944;1111;1123;1154;1159;1274;1385;1503	198;200;201;202;203;204;205;460;461;1195;1196;1197;1198;1199;1200;1201;1202;1411;1426;1467;1472;1473;1474;1475;1476;1477;1628;1775;1776;1777;1778;1779;1911	228;229;231;232;233;234;235;236;237;238;518;519;520;1321;1322;1323;1324;1325;1326;1327;1328;1329;1330;1331;1332;1333;1334;1335;1555;1570;1612;1617;1618;1619;1620;1621;1622;1623;1624;1625;1626;1780;1952;1953;1954;1955;1956;1957;1958;2097	228;231;237;518;1329;1555;1570;1612;1620;1780;1958;2097	50;51;52	885;893;897	-1;-1
Q16Q68	Q16Q68	8	8	8	tr|Q16Q68|Q16Q68_AEDAE Complex I-49kD OS=Aedes aegypti OX=7159 GN=5574746 PE=3 SV=1	1	8	8	8	20.7	20.7	20.7	52.834	468	468	0	79.668	722900000	13				356	633;714;803;869;895;1230;1250;1314	True;True;True;True;True;True;True;True	671;762;856;924;925;953;954;1320;1321;1341;1410	834;835;956;1093;1173;1174;1211;1212;1686;1687;1688;1717;1807	931;932;1066;1217;1299;1300;1344;1345;1847;1848;1849;1884;1988	932;1066;1217;1300;1345;1849;1884;1988	113;114;115	112;227;297	-1
Q1HR13	Q1HR13	8	8	8	tr|Q1HR13|Q1HR13_AEDAE Prohibitin OS=Aedes aegypti OX=7159 GN=5571854 PE=2 SV=1	1	8	8	8	35.3	35.3	35.3	29.903	272	272	0	80.756	415130000	12				501	146;202;567;588;616;988;1057;1318	True;True;True;True;True;True;True;True	156;216;598;599;620;652;1062;1136;1414	194;195;268;732;733;756;757;808;1347;1442;1811	224;225;309;808;809;835;836;901;1487;1488;1587;1992	224;309;809;836;901;1488;1587;1992	151	251	-1
Q16IU1;A0A6I8TT30	Q16IU1;A0A6I8TT30	7;7	7;7	7;7	tr|Q16IU1|Q16IU1_AEDAE AAEL013559-PA OS=Aedes aegypti OX=7159 GN=AAEL013559 PE=3 SV=1;tr|A0A6I8TT30|A0A6I8TT30_AEDAE Uncharacterized protein OS=Aedes aegypti OX=7159 GN=5578167 PE=3 SV=1	2	7	7	7	1.6	1.6	1.6	516.78	4560	4560;5246	0	80.829	118080000	8				217	62;214;379;499;550;810;923	True;True;True;True;True;True;True	66;232;406;529;581;864;989	86;290;502;653;715;1101;1102;1249	98;332;565;726;791;1226;1227;1382	98;332;565;726;791;1226;1382			-1;-1
Q176D3	Q176D3	4	4	4	tr|Q176D3|Q176D3_AEDAE AAEL006446-PA OS=Aedes aegypti OX=7159 GN=5568007 PE=3 SV=1	1	4	4	4	4.8	4.8	4.8	91.949	813	813	0	82.184	66887000	4				411	90;125;306;399	True;True;True;True	95;132;331;426	119;160;412;528	133;175;467;594	133;175;467;594			-1
Q175R4;A0A6I8TD93;Q175R5;A0A1S4FE53;Q175R3;J9HTI5;J9HZ89;A0A0P6IVQ2	Q175R4;A0A6I8TD93;Q175R5;A0A1S4FE53;Q175R3	12;12;12;12;12;1;1;1	12;12;12;12;12;1;1;1	12;12;12;12;12;1;1;1	tr|Q175R4|Q175R4_AEDAE Calcium-transporting ATPase OS=Aedes aegypti OX=7159 GN=AAEL006582 PE=3 SV=1;tr|A0A6I8TD93|A0A6I8TD93_AEDAE Calcium-transporting ATPase OS=Aedes aegypti OX=7159 GN=5568141 PE=3 SV=1;tr|Q175R5|Q175R5_AEDAE Calcium-transporting ATPase	8	12	12	12	14	14	14	109.6	998	998;998;999;999;1019;100;152;164	0	83.487	440640000	12				71	69;271;411;543;565;685;1078;1130;1192;1199;1311;1401	True;True;True;True;True;True;True;True;True;True;True;True	73;294;439;574;596;729;1157;1213;1280;1287;1407;1500	93;366;544;708;730;917;1470;1553;1634;1643;1804;1908	105;418;612;784;806;1027;1615;1705;1786;1797;1985;2094	105;418;612;784;806;1027;1615;1705;1786;1797;1985;2094	20	360	-1;-1;-1;-1;-1;-1;-1;-1
J9HGP0;Q1HRH7	J9HGP0;Q1HRH7	4;3	4;3	2;1	tr|J9HGP0|J9HGP0_AEDAE Catalase OS=Aedes aegypti OX=7159 GN=CAT1B PE=3 SV=1;tr|Q1HRH7|Q1HRH7_AEDAE Catalase OS=Aedes aegypti OX=7159 PE=2 SV=1	2	4	4	2	11.1	11.1	6.7	56.84	504	504;428	0	85.058	475910000	10				280	394;454;478;751	True;True;True;True	421;482;507;508;800	518;594;624;625;626;627;1000	583;663;694;695;696;697;698;699;1112;1113	583;663;696;1112	93	57	-1;-1
A0A6I8T8S4;A0A6I8T6J9;A0A6I8T8H6;A0A6I8T6K7;A0A6I8T8R9;A0A6I8T8Q8;A0A6I8T8I1;Q17EB5;A0A6I8T8H8;A0A6I8T6J6;A0A6I8T8I9;A0A6I8T8H3;A0A6I8T970;A0A6I8T8R3	A0A6I8T8S4;A0A6I8T6J9;A0A6I8T8H6;A0A6I8T6K7;A0A6I8T8R9;A0A6I8T8Q8;A0A6I8T8I1;Q17EB5;A0A6I8T8H8;A0A6I8T6J6;A0A6I8T8I9;A0A6I8T8H3;A0A6I8T970;A0A6I8T8R3	6;6;6;6;6;6;6;6;6;6;6;6;6;6	6;6;6;6;6;6;6;6;6;6;6;6;6;6	6;6;6;6;6;6;6;6;6;6;6;6;6;6	tr|A0A6I8T8S4|A0A6I8T8S4_AEDAE Ryanodine receptor 3, brain OS=Aedes aegypti OX=7159 GN=5579122 PE=4 SV=1;tr|A0A6I8T6J9|A0A6I8T6J9_AEDAE Ryanodine receptor 3, brain OS=Aedes aegypti OX=7159 GN=5579122 PE=4 SV=1;tr|A0A6I8T8H6|A0A6I8T8H6_AEDAE Ryanodine recep	14	6	6	6	1.5	1.5	1.5	576.41	5097	5097;5097;5100;5100;5102;5105;5116;5118;5119;5119;5121;5123;5124;5124	0	89.533	63702000	7				126	29;83;304;795;1085;1212	True;True;True;True;True;True	31;88;329;848;1164;1301	42;111;410;1083;1490;1664	50;51;125;465;1207;1640;1825	50;125;465;1207;1640;1825			-1;-1;-1;-1;-1;-1;-1;-1;-1;-1;-1;-1;-1;-1
Q178U9;Q178U8	Q178U9;Q178U8	11;11	11;11	11;11	tr|Q178U9|Q178U9_AEDAE Fructose-bisphosphate aldolase OS=Aedes aegypti OX=7159 GN=5567031 PE=3 SV=1;tr|Q178U8|Q178U8_AEDAE Fructose-bisphosphate aldolase OS=Aedes aegypti OX=7159 GN=5567031 PE=3 SV=1	2	11	11	11	44.9	44.9	44.9	39.119	363	363;364	0	90.485	3102600000	22				420	87;340;341;504;677;832;970;1024;1243;1247;1349	True;True;True;True;True;True;True;True;True;True;True	92;366;367;534;721;887;1041;1100;1334;1338;1446	115;452;453;454;658;898;899;900;901;902;903;904;905;1125;1319;1320;1393;1710;1714;1850	129;509;510;511;731;1002;1003;1004;1005;1006;1007;1008;1009;1010;1250;1458;1459;1535;1536;1876;1880;2032	129;509;511;731;1010;1250;1458;1535;1876;1880;2032			-1;-1
O16109	O16109	6	6	6	sp|O16109|VATA_AEDAE V-type proton ATPase catalytic subunit A OS=Aedes aegypti OX=7159 GN=VhaA PE=2 SV=2	1	6	6	6	11.6	11.6	11.6	68.228	614	614	0	95.664	190000000	7				284	472;674;702;913;1181;1297	True;True;True;True;True;True	500;501;718;747;748;978;1269;1393	617;618;895;940;941;1237;1622;1788	686;687;999;1050;1051;1370;1774;1967	687;999;1050;1370;1774;1967	95;96;97	32;281;365	-1
Q17DD5;Q17DD4	Q17DD5;Q17DD4	6;5	6;5	6;5	tr|Q17DD5|Q17DD5_AEDAE AAEL004249-PB OS=Aedes aegypti OX=7159 GN=5564443 PE=4 SV=1;tr|Q17DD4|Q17DD4_AEDAE AAEL004249-PA OS=Aedes aegypti OX=7159 GN=5564443 PE=4 SV=1	2	6	6	6	44	44	44	16.553	134	134;141	0	97.035	3642400000	13				443	380;405;812;1031;1032;1106	True;True;True;True;True;True	407;433;866;867;1109;1110;1189	503;536;537;1104;1105;1404;1405;1406;1407;1408;1409;1410;1522	566;602;603;604;1229;1230;1548;1549;1550;1551;1552;1553;1554;1672	566;602;1229;1549;1554;1672	138	115	-1;-1
A0A6I8TJS2;Q16SE4	A0A6I8TJS2;Q16SE4	5;5	5;5	5;5	tr|A0A6I8TJS2|A0A6I8TJS2_AEDAE Succinate dehydrogenase [ubiquinone] flavoprotein subunit, mitochondrial OS=Aedes aegypti OX=7159 GN=5575223 PE=3 SV=1;tr|Q16SE4|Q16SE4_AEDAE Succinate dehydrogenase (quinone) (Fragment) OS=Aedes aegypti OX=7159 GN=AAEL010608	2	5	5	5	10	10	10	71.903	658	658;659	0	99.643	269480000	6				186	148;428;750;971;1137	True;True;True;True;True	158;456;799;1042;1222	197;564;998;999;1321;1564	227;633;1110;1111;1460;1716	227;633;1110;1460;1716			-1;-1
A0A6I8T6M3;A0A6I8T741;A0A1S4F231;A0A6I8T6S6;A0A6I8T6L7;Q17HV9;A0A6I8T5E0;Q17HV8	A0A6I8T6M3;A0A6I8T741;A0A1S4F231;A0A6I8T6S6;A0A6I8T6L7;Q17HV9;A0A6I8T5E0	11;11;11;11;11;10;10;1	11;11;11;11;11;10;10;1	11;11;11;11;11;10;10;1	tr|A0A6I8T6M3|A0A6I8T6M3_AEDAE Titin OS=Aedes aegypti OX=7159 GN=5580168 PE=3 SV=1;tr|A0A6I8T741|A0A6I8T741_AEDAE Titin OS=Aedes aegypti OX=7159 GN=5580168 PE=3 SV=1;tr|A0A1S4F231|A0A1S4F231_AEDAE Titin OS=Aedes aegypti OX=7159 GN=5580168 PE=3 SV=1;tr|A0A6	8	11	11	11	1.8	1.8	1.8	849.43	7553	7553;7679;7935;8136;8149;7100;7885;924	0	107.09	167030000	13				44	35;171;190;268;331;385;546;669;1089;1282;1303	True;True;True;True;True;True;True;True;True;True;True	37;185;204;291;356;412;577;713;1172;1377;1399	49;50;233;254;363;440;508;509;711;888;1503;1766;1794;1795	59;60;266;289;413;497;572;573;787;992;1653;1942;1973;1974	60;266;289;413;497;572;787;992;1653;1942;1974			-1;-1;-1;-1;-1;-1;-1;-1
A0A6I8TS47;A0A6I8TQZ5;A0A6I8TRS6;A0A6I8THH2;A0A6I8TTS0;A0A6I8TRR8;Q16PL9	A0A6I8TS47;A0A6I8TQZ5;A0A6I8TRS6;A0A6I8THH2;A0A6I8TTS0;A0A6I8TRR8;Q16PL9	11;11;11;11;11;11;9	11;11;11;11;11;11;9	11;11;11;11;11;11;9	tr|A0A6I8TS47|A0A6I8TS47_AEDAE Uncharacterized protein OS=Aedes aegypti OX=7159 GN=5575043 PE=4 SV=1;tr|A0A6I8TQZ5|A0A6I8TQZ5_AEDAE Uncharacterized protein OS=Aedes aegypti OX=7159 GN=5575043 PE=4 SV=1;tr|A0A6I8TRS6|A0A6I8TRS6_AEDAE Uncharacterized protein	7	11	11	11	3	3	3	433.46	3898	3898;4015;4524;4552;4583;4632;3652	0	108.88	477440000	13				173	129;131;333;334;443;617;668;716;731;930;1173	True;True;True;True;True;True;True;True;True;True;True	137;139;358;359;471;653;710;711;712;764;780;996;1261	165;167;442;443;583;809;885;886;887;958;978;1257;1612;1613	180;182;499;500;652;902;989;990;991;1068;1090;1390;1764;1765	180;182;499;500;652;902;990;1068;1090;1390;1764	47;48	2687;2689	-1;-1;-1;-1;-1;-1;-1
Q6UBM1;Q177I5;A0A1S4FCM3;Q177I4	Q6UBM1;Q177I5;A0A1S4FCM3;Q177I4	13;13;13;12	13;13;13;12	10;10;10;9	tr|Q6UBM1|Q6UBM1_AEDAE Vitellogenin-C OS=Aedes aegypti OX=7159 GN=Vg-C PE=4 SV=1;tr|Q177I5|Q177I5_AEDAE AAEL006126-PA OS=Aedes aegypti OX=7159 GN=AAEL006126 PE=4 SV=1;tr|A0A1S4FCM3|A0A1S4FCM3_AEDAE Uncharacterized protein OS=Aedes aegypti OX=7159 GN=556755	4	13	13	10	7.1	7.1	5.9	242.06	2087	2087;2087;2087;1622	0	117.67	18204000000	36				68	149;153;156;348;507;918;1001;1081;1216;1280;1290;1395;1404	True;True;True;True;True;True;True;True;True;True;True;True;True	159;164;165;166;169;374;537;984;1076;1160;1305;1375;1385;1494;1503	198;206;207;208;209;210;211;214;215;462;661;1244;1365;1478;1479;1480;1481;1482;1483;1484;1485;1668;1763;1764;1775;1776;1777;1778;1779;1902;1911	228;229;239;240;241;242;243;244;247;248;521;522;734;1377;1507;1627;1628;1629;1630;1631;1632;1633;1634;1829;1937;1938;1939;1940;1952;1953;1954;1955;1956;1957;1958;2086;2097	228;243;247;521;734;1377;1507;1632;1829;1940;1958;2086;2097	18;19	833;835	-1;-1;-1;-1
Q0PHP0;Q17GX9;Q0PHP1;Q17B46;Q17B45;Q17B47;A0A516AFJ3	Q0PHP0;Q17GX9;Q0PHP1	14;14;13;6;6;5;3	14;14;13;6;6;5;3	4;4;3;1;1;0;0	tr|Q0PHP0|Q0PHP0_AEDAE Tubulin beta chain (Fragment) OS=Aedes aegypti OX=7159 GN=B1t PE=3 SV=1;tr|Q17GX9|Q17GX9_AEDAE Tubulin beta chain OS=Aedes aegypti OX=7159 GN=5576244 PE=3 SV=1;tr|Q0PHP1|Q0PHP1_AEDAE Tubulin beta chain OS=Aedes aegypti OX=7159 GN=B4t	7	14	14	4	44.4	44.4	18.2	48.083	428	428;447;447;449;449;448;111	0	121.53	1895200000	29				299	91;141;386;448;629;655;659;694;709;766;861;910;1099;1415	True;True;True;True;True;True;True;True;True;True;True;True;True;True	96;150;151;413;476;667;696;700;738;755;756;817;818;916;972;973;1182;1514	120;183;184;185;186;187;188;510;588;830;868;869;874;928;929;949;950;1045;1046;1047;1048;1165;1231;1232;1514;1923	134;212;213;214;215;216;217;218;574;575;657;927;971;972;977;978;1038;1039;1059;1060;1167;1168;1169;1170;1291;1364;1365;1664;2110	134;217;574;657;927;972;977;1039;1059;1168;1291;1364;1664;2110	4;5;6;99;100	54;238;248;274;344	-1;-1;-1;-1;-1;-1;-1
Q17A09	Q17A09	8	8	8	tr|Q17A09|Q17A09_AEDAE AAEL005435-PA OS=Aedes aegypti OX=7159 GN=AAEL005435 PE=3 SV=1	1	8	8	8	23	23	23	52.249	473	473	0	132.14	1056100000	21				426	8;157;642;711;1028;1059;1144;1261	True;True;True;True;True;True;True;True	8;170;171;680;758;759;1104;1105;1138;1229;1230;1355	9;10;216;217;218;219;845;952;953;1397;1398;1444;1445;1572;1573;1574;1737	9;10;11;12;13;14;249;250;251;252;944;1062;1063;1540;1541;1589;1590;1724;1725;1726;1908	10;251;944;1063;1541;1589;1726;1908	129;130;131;132	110;375;410;462	-1
Q17NG8	Q17NG8	12	12	12	tr|Q17NG8|Q17NG8_AEDAE Alpha-1,4 glucan phosphorylase OS=Aedes aegypti OX=7159 GN=5565921 PE=3 SV=1	1	12	12	12	16.7	16.7	16.7	96.955	845	845	0	137.15	1008300000	19				483	122;218;526;698;939;984;1025;1074;1131;1183;1372;1393	True;True;True;True;True;True;True;True;True;True;True;True	129;237;556;742;743;1005;1057;1058;1101;1153;1214;1271;1470;1471;1492	157;296;687;934;935;936;1270;1271;1341;1342;1343;1394;1466;1554;1555;1624;1625;1877;1878;1900	172;338;762;1044;1045;1046;1403;1404;1481;1482;1483;1537;1611;1706;1707;1776;1777;2059;2060;2084	172;338;762;1044;1403;1481;1537;1611;1706;1777;2060;2084	146;147;148	92;148;198	-1
Q1HR53;Q16JS3	Q1HR53;Q16JS3	10;10	10;10	2;2	tr|Q1HR53|Q1HR53_AEDAE Tubulin alpha chain OS=Aedes aegypti OX=7159 GN=5568211 PE=2 SV=1;tr|Q16JS3|Q16JS3_AEDAE Tubulin alpha chain OS=Aedes aegypti OX=7159 GN=5577489 PE=3 SV=1	2	10	10	2	35.3	35.3	8	49.908	450	450;450	0	152.98	1685300000	22				323	42;136;140;231;351;596;780;940;1023;1202	True;True;True;True;True;True;True;True;True;True	44;144;145;149;251;377;628;833;1006;1099;1291	58;172;173;174;180;181;182;314;465;466;467;468;767;1064;1065;1272;1273;1392;1652	68;187;188;189;209;210;211;356;525;526;527;528;846;1186;1187;1188;1405;1406;1407;1408;1534;1812	68;189;210;356;525;846;1186;1407;1534;1812	53	377	-1;-1
W0FUL2;A0A6I8U3F1	W0FUL2	37;16	6;4	1;0	tr|W0FUL2|W0FUL2_AEDAE Myosin heavy chain OS=Aedes aegypti OX=7159 GN=myo-sex PE=2 SV=1	2	37	6	1	20.6	2.8	0.5	221.32	1940	1940;1244	0	168.01	4234400000	16				562	72;98;100;101;111;113;155;196;290;291;292;301;314;419;570;597;701;713;727;738;849;854;903;908;942;949;979;991;1000;1014;1022;1046;1048;1171;1211;1309;1374	False;False;False;False;False;False;False;True;False;False;False;False;False;False;False;True;False;True;False;False;False;False;False;False;True;False;False;False;False;False;False;False;True;False;False;True;False	76;104;106;107;108;118;120;168;210;315;316;317;326;339;447;602;629;746;761;775;787;904;909;964;965;970;1008;1016;1052;1065;1075;1090;1098;1125;1127;1258;1259;1300;1405;1473	97;128;130;131;132;133;144;146;213;260;261;391;392;393;394;405;421;554;736;737;738;768;939;955;972;986;1145;1155;1156;1157;1222;1223;1229;1275;1276;1277;1278;1279;1292;1336;1353;1364;1380;1391;1429;1430;1432;1607;1608;1609;1610;1662;1663;1802;1880	109;142;144;145;146;147;158;159;161;246;295;296;297;298;443;444;445;446;447;448;460;476;623;812;813;814;815;816;817;847;1049;1065;1083;1098;1270;1280;1281;1282;1283;1355;1356;1362;1411;1412;1413;1414;1415;1416;1431;1475;1476;1495;1506;1522;1533;1573;1574;1575;1577;1759;1760;1761;1762;1823;1824;1981;1982;1983;2062;2063	109;142;144;147;158;161;246;297;443;444;446;460;476;623;812;847;1049;1065;1083;1098;1270;1280;1356;1362;1412;1431;1475;1495;1506;1522;1533;1573;1577;1762;1823;1982;2062	61;63;64;65;66	286;287;714;715;1223	-1;-1
Q172T4;A0A6I8T9W6	Q172T4;A0A6I8T9W6	13;13	13;13	13;13	tr|Q172T4|Q172T4_AEDAE AAEL007306-PA OS=Aedes aegypti OX=7159 GN=AAEL007306 PE=3 SV=1;tr|A0A6I8T9W6|A0A6I8T9W6_AEDAE Alpha-actinin OS=Aedes aegypti OX=7159 GN=5568986 PE=3 SV=1	2	13	13	13	17.1	17.1	17.1	103.64	896	896;896	0	178.15	671230000	15				149	51;225;300;320;458;540;705;749;811;935;1027;1296;1432	True;True;True;True;True;True;True;True;True;True;True;True;True	53;244;325;345;486;571;751;798;865;1001;1103;1392;1534;1535	67;307;404;427;601;705;944;997;1103;1263;1396;1786;1787;1945;1946	78;349;459;483;670;781;1054;1109;1228;1396;1539;1965;1966;2132;2133	78;349;459;483;670;781;1054;1109;1228;1396;1539;1965;2133	37	714	-1;-1
Q1HRQ7;A0A4P8TXB6	Q1HRQ7	12;1	12;1	12;1	tr|Q1HRQ7|Q1HRQ7_AEDAE ATP synthase subunit alpha OS=Aedes aegypti OX=7159 GN=5575914 PE=2 SV=1	2	12	12	12	23.8	23.8	23.8	59.392	551	551;513	0	251.16	9474000000	31				537	137;256;297;325;455;732;982;1029;1178;1196;1320;1355	True;True;True;True;True;True;True;True;True;True;True;True	146;277;322;350;483;781;1055;1106;1107;1266;1284;1416;1453	175;342;343;399;400;432;433;434;595;596;979;1339;1399;1400;1401;1618;1619;1638;1639;1640;1813;1814;1815;1858	190;385;386;387;388;453;454;455;488;489;490;491;664;665;1091;1479;1542;1543;1544;1545;1770;1771;1790;1791;1792;1793;1794;1994;1995;1996;1997;2040	190;385;455;491;665;1091;1479;1544;1770;1790;1997;2040	161	322	-1;-1
Q6QNY2;Q16VS2	Q6QNY2;Q16VS2	14;11	14;11	3;2	tr|Q6QNY2|Q6QNY2_AEDAE AAEL001951-PA OS=Aedes aegypti OX=7159 GN=5572985 PE=2 SV=1;tr|Q16VS2|Q16VS2_AEDAE AAEL009451-PA OS=Aedes aegypti OX=7159 GN=5571971 PE=3 SV=1	2	14	14	3	46	46	9.3	41.582	376	376;376	0	308.67	22542000000	64				549	138;139;206;208;508;537;599;680;689;1006;1170;1240;1259;1422	True;True;True;True;True;True;True;True;True;True;True;True;True;True	147;148;220;221;223;224;538;568;631;724;733;1081;1257;1331;1353;1521;1522	176;177;178;179;272;273;274;276;277;278;279;662;663;664;665;701;702;771;909;910;911;912;921;1370;1371;1604;1605;1606;1698;1699;1700;1701;1702;1703;1704;1705;1706;1707;1734;1735;1930;1931	191;192;193;194;195;196;197;198;199;200;201;202;203;204;205;206;207;208;313;314;315;317;318;319;320;735;736;737;738;739;740;777;778;850;851;1014;1015;1016;1017;1018;1031;1512;1513;1756;1757;1758;1859;1860;1861;1862;1863;1864;1865;1866;1867;1868;1869;1870;1871;1872;1904;1905;1906;2117;2118	194;199;315;319;739;778;850;1015;1031;1512;1757;1870;1906;2118	122;125;134;135;164	45;48;83;191;306	-1;-1
Q17H12;Q17FL3;A0A1S4F4H1;Q1HR61	Q17H12;Q17FL3;A0A1S4F4H1;Q1HR61	18;18;18;17	18;18;18;17	18;18;18;17	tr|Q17H12|Q17H12_AEDAE ATP synthase subunit beta OS=Aedes aegypti OX=7159 GN=5576214 PE=3 SV=1;tr|Q17FL3|Q17FL3_AEDAE ATP synthase subunit beta OS=Aedes aegypti OX=7159 GN=AAEL003393 PE=3 SV=1;tr|A0A1S4F4H1|A0A1S4F4H1_AEDAE ATP synthase subunit beta OS=Aed	4	18	18	18	55	55	55	53.911	504	504;504;504;504	0	323.31	13305000000	67				50	55;59;220;274;381;397;488;585;606;625;643;644;873;1201;1246;1256;1257;1356	True;True;True;True;True;True;True;True;True;True;True;True;True;True;True;True;True;True	58;63;239;297;298;408;424;518;617;638;661;662;681;682;683;684;929;1289;1290;1337;1347;1348;1349;1454	74;75;80;81;82;83;298;299;300;301;369;370;504;522;523;524;525;526;641;753;779;780;820;821;822;823;846;847;848;849;850;851;852;853;854;855;1178;1646;1647;1648;1649;1650;1651;1713;1723;1724;1725;1726;1727;1859	85;86;91;92;93;94;95;340;341;342;343;421;422;567;568;587;588;589;590;591;592;714;832;859;860;861;862;863;915;916;917;918;919;920;945;946;947;948;949;950;951;952;953;954;955;956;957;958;1304;1803;1804;1805;1806;1807;1808;1809;1810;1811;1879;1890;1891;1892;1893;1894;1895;1896;1897;2041	86;95;342;422;567;588;714;832;860;915;955;957;1304;1803;1879;1890;1897;2041	7;8;9;10;11;12	89;226;248;315;318;384	-1;-1;-1;-1
A0A6I8U458;Q178Y4	A0A6I8U458;Q178Y4	45;44	45;44	0;0	tr|A0A6I8U458|A0A6I8U458_AEDAE Uncharacterized protein OS=Aedes aegypti OX=7159 GN=5566990 PE=3 SV=1;tr|Q178Y4|Q178Y4_AEDAE AAEL005733-PB OS=Aedes aegypti OX=7159 GN=AAEL005733 PE=3 SV=1	2	45	45	0	23.7	23.7	0	223.87	1963	1963;1963	0	323.31	20967000000	87				234	53;54;72;98;100;101;111;113;155;197;233;266;290;291;292;301;314;315;419;485;570;598;701;727;738;849;854;859;903;908;943;949;979;991;1000;1014;1022;1046;1049;1171;1211;1213;1277;1342;1374	True;True;True;True;True;True;True;True;True;True;True;True;True;True;True;True;True;True;True;True;True;True;True;True;True;True;True;True;True;True;True;True;True;True;True;True;True;True;True;True;True;True;True;True;True	55;56;57;76;104;106;107;108;118;120;168;211;253;288;289;315;316;317;326;339;340;447;515;602;630;746;775;787;904;909;914;964;965;970;1009;1016;1052;1065;1075;1090;1098;1125;1128;1258;1259;1300;1302;1372;1439;1473	69;70;71;72;73;97;128;130;131;132;133;144;146;213;262;263;316;359;360;391;392;393;394;405;421;422;554;637;638;736;737;738;769;770;939;972;986;1145;1155;1156;1157;1162;1222;1223;1229;1280;1281;1282;1283;1284;1285;1292;1336;1353;1364;1380;1391;1429;1430;1433;1607;1608;1609;1610;1662;1663;1665;1759;1842;1843;1880	80;81;82;83;84;109;142;144;145;146;147;158;159;161;246;299;300;301;302;303;304;358;408;409;410;443;444;445;446;447;448;460;476;477;623;710;711;812;813;814;815;816;817;848;849;1049;1083;1098;1270;1280;1281;1282;1283;1288;1355;1356;1362;1417;1418;1419;1420;1421;1422;1423;1424;1431;1475;1476;1495;1506;1522;1533;1573;1574;1575;1578;1759;1760;1761;1762;1823;1824;1826;1933;2024;2025;2062;2063	80;84;109;142;144;147;158;161;246;303;358;409;443;444;446;460;476;477;623;710;812;848;1049;1083;1098;1270;1280;1288;1356;1362;1423;1431;1475;1495;1506;1522;1533;1573;1578;1762;1823;1826;1933;2024;2062	60;61;62;63;64;65;66	289;290;378;717;718;775;1226	-1;-1
Q16RF4	Q16RF4	16	16	11	tr|Q16RF4|Q16RF4_AEDAE AAEL010975-PA OS=Aedes aegypti OX=7159 GN=5574161 PE=4 SV=1	1	16	16	11	19.5	19.5	13.4	103.22	883	883	0	323.31	3438900000	26				364	513;545;634;646;651;726;729;765;804;835;848;1036;1040;1061;1066;1108	True;True;True;True;True;True;True;True;True;True;True;True;True;True;True;True	543;576;672;686;691;774;778;816;857;890;903;1114;1118;1140;1145;1191	670;710;836;857;858;863;970;971;975;976;1043;1044;1094;1128;1144;1414;1415;1420;1421;1448;1453;1454;1455;1524;1525	745;786;933;960;961;966;1080;1081;1082;1087;1088;1165;1166;1218;1219;1253;1269;1558;1559;1564;1565;1593;1598;1599;1600;1674;1675	745;786;933;960;966;1080;1087;1166;1219;1253;1269;1559;1564;1593;1598;1675			-1

## Sheet: peptides_ATBP
Sequence	N-term cleavage window	C-term cleavage window	Amino acid before	First amino acid	Second amino acid	Second last amino acid	Last amino acid	Amino acid after	A Count	R Count	N Count	D Count	C Count	Q Count	E Count	G Count	H Count	I Count	L Count	K Count	M Count	F Count	P Count	S Count	T Count	W Count	Y Count	V Count	U Count	O Count	Length	Missed cleavages	Mass	Proteins	Leading razor protein	Start position	End position	Unique (Groups)	Unique (Proteins)	Charges	PEP	Score	Intensity	Reverse	Potential contaminant	id	Protein group IDs	Mod. peptide IDs	Evidence IDs
AAAMENITNVK	______________________________	______________________________	M	A	A	V	K	L	3	0	2	0	0	0	1	0	0	1	0	1	1	0	0	0	1	0	0	1	0	0	11	0	1160.59	Q16XW8;Q16PS9	Q16XW8	2	12	yes	no	2	0.011819	75.294	3355700			0	352	0	0
AAAVIVITTSGR	SSIAIAASEAAAKSRAAAVIVITTSGRSAH	KSRAAAVIVITTSGRSAHLISKYRPRCPII	R	A	A	G	R	S	3	1	0	0	0	0	0	1	0	2	0	0	0	0	0	1	2	0	0	2	0	0	12	0	1157.68	Q16LP4;Q16LP5;Q16F38	Q16LP4	407	418	yes	no	2	0.010188	97.277	38690000			1	303	1	1
AADVVLAAYHASQAALR	TIVVGAKLENKAKGRAADVVLAAYHASQAA	DVVLAAYHASQAALRLMKDGTSNYAVTDAV	R	A	A	L	R	L	7	1	0	1	0	1	0	0	1	0	2	0	0	0	0	1	0	0	1	2	0	0	17	0	1725.92	Q16MG5	Q16MG5	143	159	yes	yes	2;3	0.00029105	100.55	36807000			3	336	3	3;4
AAEGDELVGVVLK	EQLRPLKDEIGAVARAAEGDELVGVVLKGL	ARAAEGDELVGVVLKGLPETAKNRGVYPED	R	A	A	L	K	G	2	0	0	1	0	0	2	2	0	0	2	1	0	0	0	0	0	0	0	3	0	0	13	0	1298.71	Q16U68;Q16U69;A0A1S4FNY8;A0A6I8TCN5	Q16U68	550	562	yes	no	2	0.0091339	93.096	19716000			4	88	4	5
AAFLVER	AAVESKQVAQQEAQRAAFLVERAKQERQQK	VAQQEAQRAAFLVERAKQERQQKIVQAEGE	R	A	A	E	R	A	2	1	0	0	0	0	1	0	0	0	1	0	0	1	0	0	0	0	0	1	0	0	7	0	804.449	Q16HQ0;Q16MJ0;A0A6I8TPL6;A0A6I8TNI7;Q16MJ2;A0A6I8TPE2	Q16HQ0	211	217	yes	no	2	0.022116	114.54	199020000			5	201	5	6
AAGLNYINYSNIAAR	______________________________	AAGLNYINYSNIAARLVRKALKPEQRAQAV	R	A	A	A	R	L	4	1	3	0	0	0	0	1	0	2	1	0	0	0	0	1	0	0	2	0	0	0	15	0	1609.82	Q17DS2;Q17DS3;A0A0P6IZV0	Q17DS2	6	20	yes	no	2	2.4251e-05	149.96	386990000			6	24	6	7
AALGALNAR	QFQKNNVERAKQDLKAALGALNARLLHQTF	AKQDLKAALGALNARLLHQTFLVGERLTLA	K	A	A	A	R	L	4	1	1	0	0	0	0	1	0	0	2	0	0	0	0	0	0	0	0	0	0	0	9	0	855.493	Q1HR56;Q16QH0;Q5XNP2	Q1HR56	133	141	yes	no	2	0.0032515	117.62	16112000			7	358	7	8
AALVNVPPTEVTQLDSGLR	KLIQRLKSSNAADFRAALVNVPPTEVTQLD	NVPPTEVTQLDSGLRVASEDSGSQTATVGL	R	A	A	L	R	V	2	1	1	1	0	1	1	1	0	0	3	0	0	0	2	1	2	0	0	3	0	0	19	0	1979.07	Q17A09	Q17A09	34	52	yes	yes	2;3	6.8376e-08	142.57	426520000			8	426	8	9;10
AANNGAYPPDLSYIALAR	SDYFPSPYANEEAARAANNGAYPPDLSYIA	NGAYPPDLSYIALARHGGEDYLFALLTGYC	R	A	A	A	R	H	5	1	2	1	0	0	0	1	0	1	2	0	0	0	2	1	0	0	2	0	0	0	18	0	1875.95	Q1HR08;Q16NS5	Q1HR08	112	129	yes	no	2;3	0.0040142	71.548	30613000			9	343	9	11;12
AAPIVAAAAPVVAAR	APVAAAYAAPVVAARAAPIVAAAAPVVAAR	AAPIVAAAAPVVAARAAPLVAAATAPVVAA	R	A	A	A	R	A	8	1	0	0	0	0	0	0	0	1	0	0	0	0	2	0	0	0	0	3	0	0	15	0	1346.8	A0A6I8U5Z1	A0A6I8U5Z1	90	104	yes	yes	2;3	0.00048195	114.5	347220000			10	240	10	13;14
AAQTIFWTELFR	NNTDPSMEMTDITDRAAQTIFWTELFRGAA	TDRAAQTIFWTELFRGAAVTLAHIFKEPAT	R	A	A	F	R	G	2	1	0	0	0	1	1	0	0	1	1	0	0	2	0	0	2	1	0	0	0	0	12	0	1481.77	A0A0N8ERX8	A0A0N8ERX8	62	73	yes	yes	2;3	4.3334e-06	173.37	91703000			11	5	11	15;16
AAVADGRGDAVPIFLHEIPILFR	DIFRSKSLFMGGNVRAAVADGRGDAVPIFL	DAVPIFLHEIPILFRRKLIQPDVAFVSVSP	R	A	A	F	R	R	4	2	0	2	0	0	1	2	1	3	2	0	0	2	2	0	0	0	0	2	0	0	23	1	2476.36	Q0IG02	Q0IG02	129	151	yes	yes	3;4	0.0012739	53.342	4240000			12	298	12	17;18
AAVEEGIVPGGGTALLR	NEKKDRVNDALCATRAAVEEGIVPGGGTAL	VEEGIVPGGGTALLRCIKTLENLKGSNEDQ	R	A	A	L	R	C	3	1	0	0	0	0	2	4	0	1	2	0	0	0	1	0	1	0	0	2	0	0	17	0	1608.88	Q16PM9	Q16PM9	427	443	yes	yes	2	6.1079e-05	120.55	166640000			13	351	13	19
AAVPSGASTGVHEALELR	PTVEVDLVTDLGLFRAAVPSGASTGVHEAL	PSGASTGVHEALELRDNVKADWHGKGVLKA	R	A	A	L	R	D	4	1	0	0	0	0	2	2	1	0	2	0	0	0	1	2	1	0	0	2	0	0	18	0	1763.92	A0A6I8U719;Q17KK5	A0A6I8U719	41	58	yes	no	2;3	7.6921e-09	155.98	521340000			14	242	14	20;21
AAVSVPR	TTMVKEYPLFAAVNRAAVSVPRHQGRLIFL	PLFAAVNRAAVSVPRHQGRLIFLEYKSNSP	R	A	A	P	R	H	2	1	0	0	0	0	0	0	0	0	0	0	0	0	1	1	0	0	0	2	0	0	7	0	698.408	Q17GL0;A0A1S4F3D0	Q17GL0	234	240	yes	no	2	0.015455	164.78	18217000			15	48	15	22
AAVTAIGFILFR	LLHVAVSDVNDDVRRAAVTAIGFILFRTPE	VRRAAVTAIGFILFRTPEQCPSVVSLLAES	R	A	A	F	R	T	3	1	0	0	0	0	0	1	0	2	1	0	0	2	0	0	1	0	0	1	0	0	12	0	1277.75	Q17GS7;A0A1S4F345	Q17GS7	626	637	yes	no	2	0.0028243	125.82	2769000			16	47	16	23
ACGATIVNR	AIRRLRKTDNNRVARACGATIVNRTEELTE	NNRVARACGATIVNRTEELTEKDVGTGAGL	R	A	C	N	R	T	2	1	1	0	1	0	0	1	0	1	0	0	0	0	0	0	1	0	0	1	0	0	9	0	960.481	Q16U15	Q16U15	328	336	yes	yes	2	0.0021248	123.69	7017500			17	375	17	24
ACYGVLR	ESLRYKLIGGLAVRRACYGVLRFIMESGAK	IGGLAVRRACYGVLRFIMESGAKGCEVVVS	R	A	C	L	R	F	1	1	0	0	1	0	0	1	0	0	1	0	0	0	0	0	0	0	1	1	0	0	7	0	837.417	Q4F6X0;J9HFW1	Q4F6X0	118	124	yes	no	2	0.032293	106.84	12610000			18	279	18	25
ADDLFSSLSTR	RSSRLLDQHFGTGLRADDLFSSLSTRTPTS	TGLRADDLFSSLSTRTPTSPLLRSGYYRPW	R	A	D	T	R	T	1	1	0	2	0	0	0	0	0	0	2	0	0	1	0	3	1	0	0	0	0	0	11	0	1210.58	A0A1S4FYX1;Q16JF4;Q16JF5	A0A1S4FYX1	35	45	yes	no	2	1.3766e-05	120.27	0			19	104	19	26
ADEDQRIR	______________________________	______________________________	M	A	D	I	R	D	1	2	0	2	0	1	1	0	0	1	0	0	0	0	0	0	0	0	0	0	0	0	8	1	1001.49	Q16NY8;A0A1S4FUM8	Q16NY8	2	9	yes	no	1	0.051737	32.47	1580400			20	97	20	27
ADELAGSDPDYSIR	HFKSNQGIKNLEARRADELAGSDPDYSIRD	RADELAGSDPDYSIRDLYNAIAKGECPSWN	R	A	D	I	R	D	2	1	0	3	0	0	1	1	0	1	1	0	0	0	1	2	0	0	1	0	0	0	14	0	1507.68	Q16J86	Q16J86	246	259	yes	yes	2	6.2785e-08	170.52	337960000			21	319	21	28
ADLGAPVR	______________________________	______________________________	M	A	D	V	R	V	2	1	0	1	0	0	0	1	0	0	1	0	0	0	1	0	0	0	0	1	0	0	8	0	797.44	Q1HQH2	Q1HQH2	2	9	yes	yes	1;2	4.1503e-05	134.12	1371400000			24	487	26	35;36;37
ADQLTEEQIAEFK	______________________________	______________________________	M	A	D	F	K	E	2	0	0	1	0	2	3	0	0	1	1	1	0	1	0	0	1	0	0	0	0	0	13	0	1520.74	Q1HQX3	Q1HQX3	2	14	yes	yes	2	1.0254e-07	176.78	16374000			25	499	27	38
ADSILNNQAR	TVTEIRSIIGEVHARADSILNNQARAPTAQ	EVHARADSILNNQARAPTAQIQGGGYDMQS	R	A	D	A	R	A	2	1	2	1	0	1	0	0	0	1	1	0	0	0	0	1	0	0	0	0	0	0	10	0	1100.56	Q16RM8;Q1HQV3;A0A0N8ES37	Q16RM8	210	219	yes	no	2	0.001669	139.97	14215000			26	8	28	39
ADTLDPALLRPGR	FDQTTNVKVIMATNRADTLDPALLRPGRLD	NRADTLDPALLRPGRLDRKIEFPLPDRRQK	R	A	D	G	R	L	2	2	0	2	0	0	0	1	0	0	3	0	0	0	2	0	1	0	0	0	0	0	13	1	1393.77	Q172T1	Q172T1	356	368	yes	yes	3	7.4304e-05	150.06	26030000			27	401	29	40
ADTYDEYEETHTVTR	______________________________	ADTYDEYEETHTVTRKSVTTFKIEETSSST	M	A	D	T	R	K	1	1	0	2	0	0	3	0	1	0	0	0	0	0	0	0	4	0	2	1	0	0	15	0	1828.78	A0A6I8TDJ8;A0A6I8TEY6;A0A6I8T9N2;A0A6I8TE16;A0A6I8TEY0;A0A6I8TDJ4;A0A6I8T9M7;A0A1S4FFG0	A0A6I8TDJ8	2	16	yes	no	2	4.196e-06	147.71	5341400			28	76	30	41
AEAEGGSEQDDVSFLR	______________________________	EAEGGSEQDDVSFLRTEDMVCLSCTATGER	M	A	E	L	R	T	2	1	0	2	0	1	3	2	0	0	1	0	0	1	0	2	0	0	0	1	0	0	16	0	1708.75	A0A6I8T8S4;A0A6I8T6J9;A0A6I8T8H6;A0A6I8T6K7;A0A6I8T8R9;A0A6I8T8Q8;A0A6I8T8I1;Q17EB5;A0A6I8T8H8;A0A6I8T6J6;A0A6I8T8I9;A0A6I8T8H3;A0A6I8T970;A0A6I8T8R3	A0A6I8T8S4	2	17	yes	no	2	2.8075e-36	226.73	12609000			29	126	31	42
AEGAHIPSAPR	VVYTINYIADENGYRAEGAHIPSAPRYNPR	NGYRAEGAHIPSAPRYNPRFPGPF______	R	A	E	P	R	Y	3	1	0	0	0	0	1	1	1	1	0	0	0	0	2	1	0	0	0	0	0	0	11	0	1104.57	Q17EL5;Q16GD5	Q17EL5	105	115	yes	no	2	0.0025752	139.39	65287000			33	309	35	47
AEGQTLLMEAK	QLAQAMEDEKKEQWRAEGQTLLMEAKKENV	EQWRAEGQTLLMEAKKENVALQLEAAYRER	R	A	E	A	K	K	2	0	0	0	0	1	2	1	0	0	2	1	1	0	0	0	1	0	0	0	0	0	11	0	1189.6	Q179J9	Q179J9	147	157	yes	yes	2	0.00042939	116.52	22495000			34	423	36	48
AENQYGISDPLILEEPIIAR	NMGMENNKQYSFRVRAENQYGISDPLILEE	GISDPLILEEPIIARYPFTVPDPPNPPRVS	R	A	E	A	R	Y	2	1	1	1	0	1	3	1	0	4	2	0	0	0	2	1	0	0	1	0	0	0	20	0	2240.17	A0A6I8T6M3;A0A6I8T741;A0A1S4F231;A0A6I8T6S6;A0A6I8T6L7;Q17HV9;A0A6I8T5E0	A0A6I8T6M3	5700	5719	yes	no	2;3	7.1214e-18	163.79	20435000			35	44	37	49;50
AESSSDLLAFLDR	______________________________	SRAESSSDLLAFLDRGHSANTENRWTFEIA	R	A	E	D	R	G	2	1	0	2	0	0	1	0	0	0	3	0	0	1	0	3	0	0	0	0	0	0	13	0	1422.7	Q17DG0	Q17DG0	8	20	yes	yes	2	0.0010553	139.86	22802000			36	444	38	51
AFANALEVIPSTLAENAGLNPIATVTELR	AHAQTLEGVDAYCFRAFANALEVIPSTLAE	ENAGLNPIATVTELRNRHAQGEKNAGINVR	R	A	F	L	R	N	6	1	3	0	0	0	3	1	0	2	4	0	0	1	2	1	3	0	0	2	0	0	29	0	2994.6	Q171B7	Q171B7	446	474	yes	yes	3	0.035612	31.37	4794500			38	398	40	54
AFHEGDQLPAK	YAGNDQDGSPIYIGRAFHEGDQLPAKVIPS	YIGRAFHEGDQLPAKVIPSKQAAYVSHNGV	R	A	F	A	K	V	2	0	0	1	0	1	1	1	1	0	1	1	0	1	1	0	0	0	0	0	0	0	11	0	1211.59	Q16QU2	Q16QU2	37	47	yes	yes	2	0.048745	81.338	1440600			39	360	41	55
AFLIDEQK	RTFGGVICHRERIIRAFLIDEQKVVKVLKA	HRERIIRAFLIDEQKVVKVLKALQLGKPVR	R	A	F	Q	K	V	1	0	0	1	0	1	1	0	0	1	1	1	0	1	0	0	0	0	0	0	0	0	8	0	962.507	Q17JY6;Q1HRQ0	Q17JY6	84	91	yes	no	2	0.0038361	124.59	28606000			40	468	42	56
AFVEALQYPFR	SEKAAEDLGVTPDARAFVEALQYPFRATAS	PDARAFVEALQYPFRATASKHIVIVHSDDT	R	A	F	F	R	A	2	1	0	0	0	1	1	0	0	0	1	0	0	2	1	0	0	0	1	1	0	0	11	0	1339.69	Q16UB8;A0A6I8TK86	Q16UB8	3129	3139	yes	no	2	2.3137e-05	168.27	20161000			41	190	43	57
AFVHWYVGEGMEEGEFSEAR	WARLDHKFDLMYAKRAFVHWYVGEGMEEGE	YVGEGMEEGEFSEAREDLAALEKDYEEVGM	R	A	F	A	R	E	2	1	0	0	0	0	5	3	1	0	0	0	1	2	0	1	0	1	1	2	0	0	20	0	2329.01	A0A6I8TLW0;Q16N35;Q0IFT7;Q1HR53;Q16JS3;A0A6I8U432	Q1HR53	403	422	no	no	3	3.0328e-09	127.32	69443000			42	323;198;233	44	58
AGAGSATLSMAYAGAR	TERIQEAGTEVVKAKAGAGSATLSMAYAGA	GAGSATLSMAYAGARFALALARAMKGEQNV	K	A	G	A	R	F	6	1	0	0	0	0	0	3	0	0	1	0	1	0	0	2	1	0	1	0	0	0	16	0	1453.7	A0A1S4FIY1;Q16ZI5	A0A1S4FIY1	242	257	yes	no	2	2.4502e-06	158.05	9866700			43	81	45	59
AGAIAPLEVVIPAQNTGLGPEK	VRDKLMESKVRAPARAGAIAPLEVVIPAQN	EVVIPAQNTGLGPEKTSFFQALSIPTKISK	R	A	G	E	K	T	4	0	1	0	0	1	2	3	0	2	2	1	0	0	3	0	1	0	0	2	0	0	22	0	2144.18	Q1HR99	Q1HR99	113	134	yes	yes	3	6.9287e-06	85.737	7880300			44	526	46	60
AGDELVEITR	VNVCNTLGTQRTVYRAGDELVEITRTKVTN	RTVYRAGDELVEITRTKVTNPYSPLYSYYA	R	A	G	T	R	T	1	1	0	1	0	0	2	1	0	1	1	0	0	0	0	0	1	0	0	1	0	0	10	0	1101.57	Q16IL6;A0A6I8TFM3	Q16IL6	28	37	yes	no	2	0.0018374	145.72	158640000			45	168	47	61
AGEWDTQTR	AHCVFNKQREQLLIRAGEWDTQTRNELHPH	EQLLIRAGEWDTQTRNELHPHQDRRVVELI	R	A	G	T	R	N	1	1	0	1	0	1	1	1	0	0	0	0	0	0	0	0	2	1	0	0	0	0	9	0	1062.47	T1E9V5;Q17HP8	T1E9V5	148	156	yes	no	2	0.00064479	134.48	4947900			46	457	48	62
AGILAGHDNR	DDFNCNVWDTMKAERAGILAGHDNRVSCLG	MKAERAGILAGHDNRVSCLGVTENGMAVAT	R	A	G	N	R	V	2	1	1	1	0	0	0	2	1	1	1	0	0	0	0	0	0	0	0	0	0	0	10	0	1022.53	Q16HK0;Q16HK1;Q17MH7	Q16HK0	305	314	yes	no	2	3.3734e-05	172.21	26003000			47	313	49	63
AGLQFPVGR	KGRKVGTKAKSRSGRAGLQFPVGRIHRLLR	KSRSGRAGLQFPVGRIHRLLRKGNYAERVG	R	A	G	G	R	I	1	1	0	0	0	1	0	2	0	0	1	0	0	1	1	0	0	0	0	1	0	0	9	0	943.524	Q17ER8;Q17ER3;Q17EF0;Q173V2;A0A6I8TYT7;Q171J5;A0A6I8TVL8;Q1DH02;A0A6I8TQN3;Q16YZ0	Q17ER8	21	29	yes	no	2	0.0010991	144.83	650720000			48	224	50	64
AGLTFPVGR	GSAKAKTTKQTKSSRAGLTFPVGRITTALK	QTKSSRAGLTFPVGRITTALKRGKYAERIG	R	A	G	G	R	I	1	1	0	0	0	0	0	2	0	0	1	0	0	1	1	0	1	0	0	1	0	0	9	0	916.513	Q16LW9	Q16LW9	20	28	yes	yes	2	0.0088325	110.81	31158000			49	334	51	65
AGTLYTYPENFR	______________________________	______________________________	M	A	G	F	R	A	1	1	1	0	0	0	1	1	0	0	1	0	0	1	1	0	2	0	2	0	0	0	12	0	1430.68	Q1HR56;Q16QH0	Q1HR56	2	13	yes	no	2	4.233e-11	190.02	65290000			50	358	52	66
AGTSIENIEDDFR	QKKTFTAWCNSHLRKAGTSIENIEDDFRNG	RKAGTSIENIEDDFRNGLKLMLLLEVISGE	K	A	G	F	R	N	1	1	1	2	0	0	2	1	0	2	0	0	0	1	0	1	1	0	0	0	0	0	13	0	1465.67	Q172T4;A0A6I8T9W6	Q172T4	52	64	yes	no	2	0.003003	116.23	4200500			51	149	53	67
AGVIFFR	DVVSTTTHKSLRGPRAGVIFFRKGVRSVKP	HKSLRGPRAGVIFFRKGVRSVKPNGDKVMY	R	A	G	F	R	K	1	1	0	0	0	0	0	1	0	1	0	0	0	2	0	0	0	0	0	1	0	0	7	0	808.46	Q17HZ9;A0A1S4F1X0;Q17I00;A0A1S4F1Y3	Q17HZ9	258	264	yes	no	2	0.048957	99.511	11421000			52	43	54	68
AGVLGQMEEFR	DPESYRIGHTKVFFRAGVLGQMEEFRDERL	VFFRAGVLGQMEEFRDERLSKIMSWMQSWC	R	A	G	F	R	D	1	1	0	0	0	1	2	2	0	0	1	0	1	1	0	0	0	0	0	1	0	0	11	0	1235.6	A0A6I8U458;Q178Y4;Q178Y3	A0A6I8U458	769	779	no	no	2	0.0020816	138.4	1391400000			53	234;421	55;56	69;70;71;72
AGVLGQMEEFRDER	DPESYRIGHTKVFFRAGVLGQMEEFRDERL	RAGVLGQMEEFRDERLSKIMSWMQSWCRGY	R	A	G	E	R	L	1	2	0	1	0	1	3	2	0	0	1	0	1	1	0	0	0	0	0	1	0	0	14	1	1635.77	A0A6I8U458;Q178Y4;Q178Y3	A0A6I8U458	769	782	no	no	3	0.020939	60.196	10733000			54	234;421	57	73
AHGGYSVFAGVGER	GKTVLIMELINNVAKAHGGYSVFAGVGERT	KAHGGYSVFAGVGERTREGNDLYNEMIEGG	K	A	H	E	R	T	2	1	0	0	0	0	1	4	1	0	0	0	0	1	0	1	0	0	1	2	0	0	14	0	1405.67	Q17H12;Q17FL3;A0A1S4F4H1;Q1HR61	Q17H12	202	215	yes	no	2;3	1.139e-34	230.41	187650000			55	50	58	74;75
AHIFGQHVADYMR	GYSAENKSFNAEVHRAHIFGQHVADYMRTL	HRAHIFGQHVADYMRTLEEEDEDAYKRQFS	R	A	H	M	R	T	2	1	0	1	0	1	0	1	2	1	0	0	1	1	0	0	0	0	1	1	0	0	13	0	1543.74	Q1HQU2	Q1HQU2	197	209	yes	yes	2	0.050687	42.001	0			56	495	59	76
AHSIQIIK	VTQCYSDMASRHRARAHSIQIIKVESVEAS	ASRHRARAHSIQIIKVESVEASKTRRAHIK	R	A	H	I	K	V	1	0	0	0	0	1	0	0	1	3	0	1	0	0	0	1	0	0	0	0	0	0	8	0	908.544	Q174U3;Q174U2;Q16RU9	Q174U3	121	128	yes	no	2	0.0046505	176.66	15880000			57	407	60	77
AHSSMMGEGYAQR	LGDVYVNDAFGTAHRAHSSMMGEGYAQRAA	HRAHSSMMGEGYAQRAAGLLLNKELRYFSQ	R	A	H	Q	R	A	2	1	0	0	0	1	1	2	1	0	0	0	2	0	0	2	0	0	1	0	0	0	13	0	1423.6	Q95UR6;Q8WQL0;Q8WQK9;Q95UR5;Q8WQK8	Q95UR6	170	182	yes	no	2	0.0005088	121.83	11713000			58	553	61;62	78;79
AIAELGIYPAVDPLDSTSR	ATTFAHLDATTVLSRAIAELGIYPAVDPLD	LGIYPAVDPLDSTSRIMDPNIIGAEHYNIA	R	A	I	S	R	I	3	1	0	2	0	0	1	1	0	2	2	0	0	0	2	2	1	0	1	1	0	0	19	0	1987.03	Q17H12;Q17FL3;A0A1S4F4H1;Q1HR61	Q17H12	364	382	yes	no	2;3	1.4727e-09	159.08	1604000000			59	50	63	80;81;82;83
AIEISAR	WLTQPWPVVMSTANRAIEISARIERWLRPT	VVMSTANRAIEISARIERWLRPTSNSNWEQ	R	A	I	A	R	I	2	1	0	0	0	0	1	0	0	2	0	0	0	0	0	1	0	0	0	0	0	0	7	0	758.429	Q16PI3	Q16PI3	296	302	yes	yes	2	0.00075437	143.37	15969000			60	350	64	84
AIELLGGTLGSK	GTQSNMNVNEVISNRAIELLGGTLGSKTPV	SNRAIELLGGTLGSKTPVHPNDHVNKSQSS	R	A	I	S	K	T	1	0	0	0	0	0	1	3	0	1	3	1	0	0	0	1	1	0	0	0	0	0	12	0	1157.67	Q16ZK9;A0A6I8TFZ7;A0A6I8TFH2;Q16ZL0	Q16ZK9	86	97	yes	no	2	0.0056256	96.015	3037500			61	166	65	85
AIFPGSR	RWLVHTDFMIKKRERAIFPGSRLKDFSEHY	FMIKKRERAIFPGSRLKDFSEHYHTMKTNE	R	A	I	S	R	L	1	1	0	0	0	0	0	1	0	1	0	0	0	1	1	1	0	0	0	0	0	0	7	0	746.408	Q16IU1;A0A6I8TT30	Q16IU1	4507	4513	yes	no	1	0.049861	50.12	8833700			62	217	66	86
AIGTPIPR	TVNVKEGEPVRLFARAIGTPIPRITWQKDG	PVRLFARAIGTPIPRITWQKDGIPLQPGPD	R	A	I	P	R	I	1	1	0	0	0	0	0	1	0	2	0	0	0	0	2	0	1	0	0	0	0	0	8	0	823.492	Q17AE9;A0A6I8TJB7	Q17AE9	473	480	yes	no	2	4.5797e-06	134.66	0			64	183	68	88
AIIEVLAR	______________________________	GFGTDEKAIIEVLARRGIVQRLEIAQAFKT	K	A	I	A	R	R	2	1	0	0	0	0	1	0	0	2	1	0	0	0	0	0	0	0	0	1	0	0	8	0	883.549	A0A6I8TMC7;A0A6I8TKT1;A0A6I8TKR8;A0A6I8TDQ2;A0A1S4FT62;Q1HR06;Q16QF1;Q16QE9;Q16QE8;Q16QE7	A0A6I8TMC7	10	17	yes	no	2	0.0044732	162.51	56067000			65	93	69	89
AILIEDEGEPR	TTEDYSKIANTNSVRAILIEDEGEPRYKIT	NSVRAILIEDEGEPRYKITDIIGKTDGLGV	R	A	I	P	R	Y	1	1	0	1	0	0	3	1	0	2	1	0	0	0	1	0	0	0	0	0	0	0	11	0	1240.63	A0A6I8U7E0;A0A6I8U419;A0A6I8TTM8;A0A6I8U6N7;A0A6I8U908;Q176P0	A0A6I8U7E0	1730	1740	yes	no	2	0.012857	98.033	4387400			66	220	70	90
AITSAYYR	IKAQIWDTAGQERYRAITSAYYRGAVGALL	AGQERYRAITSAYYRGAVGALLVYDIAKHL	R	A	I	Y	R	G	2	1	0	0	0	0	0	0	0	1	0	0	0	0	0	1	1	0	2	0	0	0	8	0	943.476	Q1HQR4	Q1HQR4	75	82	yes	yes	2	0.0001969	143.02	9832900			67	492	71	91
AIVVTDGER	YVYEVLRNWPEHDVRAIVVTDGERILGLGD	PEHDVRAIVVTDGERILGLGDLGACGMGIP	R	A	I	E	R	I	1	1	0	1	0	0	1	1	0	1	0	0	0	0	0	0	1	0	0	2	0	0	9	0	958.508	A0A1S4EXR8;Q17M99;Q17M98;A0A1S4EXQ4	A0A1S4EXR8	193	201	yes	no	2	0.0018347	125.25	30143000			68	34	72	92
AIYNNMK	DDNFSSIVAAVEEGRAIYNNMKQFIRYLIS	VAAVEEGRAIYNNMKQFIRYLISSNIGEVV	R	A	I	M	K	Q	1	0	2	0	0	0	0	0	0	1	0	1	1	0	0	0	0	0	1	0	0	0	7	0	852.416	Q175R4;A0A6I8TD93;Q175R5;A0A1S4FE53;Q175R3;J9HTI5;J9HZ89;A0A0P6IVQ2	Q175R4	751	757	yes	no	2	0.041445	107.65	0			69	71	73	93
ALCNVWAQHLSEECR	VVGAVGYIETPFGPRALCNVWAQHLSEECR	ALCNVWAQHLSEECRRRFYKNWHASKKKAF	R	A	L	C	R	R	2	1	1	0	2	1	2	0	1	0	2	0	0	0	0	1	0	1	0	1	0	0	15	0	1871.84	Q1HR77	Q1HR77	101	115	yes	yes	2;3	0.0022487	110.86	12611000			70	523	74	94;95
ALCTSEYSDISPLR	LPDSLSVMKGEDESRALCTSEYSDISPLRD	RALCTSEYSDISPLRDGNIAFSSLEGRPSA	R	A	L	L	R	D	1	1	0	1	1	0	1	0	0	1	2	0	0	0	1	3	1	0	1	0	0	0	14	0	1610.76	Q17AS8;A0A6I8T7R7	Q17AS8	199	212	yes	no	2	0.0002073	141.1	33563000			71	134	75	96
ALDSMQASLEAEAK	EKEEEFENTRKNHQRALDSMQASLEAEAKG	RALDSMQASLEAEAKGKAEALRMKKKLEAD	R	A	L	A	K	G	4	0	0	1	0	1	2	0	0	0	2	1	1	0	0	2	0	0	0	0	0	0	14	0	1462.7	A0A6I8U458;Q178Y4;Q178Y3;Q179E8;W0FUL2	A0A6I8U458	1595	1608	no	no	2	2.4743e-13	193.3	42348000			72	234;421;562;422	76	97
ALDTLQEVFR	LKRANEFIEVGKPARALDTLQEVFRIKKWT	GKPARALDTLQEVFRIKKWTYTWSESVIEP	R	A	L	F	R	I	1	1	0	1	0	1	1	0	0	0	2	0	0	1	0	0	1	0	0	1	0	0	10	0	1190.63	Q173M7	Q173M7	27	36	yes	yes	2	1.4685e-05	176.6	20765000			73	403	77	98
ALEIDPNNAEALEGYR	QVMQKSSEAQTAYQKALEIDPNNAEALEGY	LEIDPNNAEALEGYRACTMAVHSDPKEVWK	K	A	L	Y	R	A	3	1	2	1	0	0	3	1	0	1	2	0	0	0	1	0	0	0	1	0	0	0	16	0	1773.85	Q1HQX6;Q17DL1	Q1HQX6	245	260	yes	no	2	7.5282e-06	147.71	8086500			76	446	80	101
ALGEPLR	______________________________	KVYYFNVKALGEPLRFLLSYGNLPFDDIRI	K	A	L	L	R	F	1	1	0	0	0	0	1	1	0	0	2	0	0	0	1	0	0	0	0	0	0	0	7	0	754.434	Q16P80;A0A6I8TL57;A0A6I8TKK8;Q16P79;A0A6I8TE01;A0A6I8TLA6;T1E871	Q16P80	13	19	yes	no	2	0.022116	114.54	16600000			77	192	81	102
ALGLPIER	VSRALGVLASLVWDRALGLPIERPKSMSTD	ASLVWDRALGLPIERPKSMSTDGLMKAVGA	R	A	L	E	R	P	1	1	0	0	0	0	1	1	0	1	2	0	0	0	1	0	0	0	0	0	0	0	8	0	867.518	Q17GM7;Q16P20	Q17GM7	443	450	yes	no	2	0.051736	94.662	113690000			78	344	82	103
ALGLPIERPK	VSRALGVLASLVWDRALGLPIERPKSMSTD	LVWDRALGLPIERPKSMSTDGLMKAVGASK	R	A	L	P	K	S	1	1	0	0	0	0	1	1	0	1	2	1	0	0	2	0	0	0	0	0	0	0	10	1	1092.67	Q17GM7;Q16P20	Q17GM7	443	452	yes	no	2;3	0.0044996	112.84	26076000			79	344	83	104;105
ALGVLASLVWDR	LKEMNYYTVLFGVSRALGVLASLVWDRALG	VSRALGVLASLVWDRALGLPIERPKSMSTD	R	A	L	D	R	A	2	1	0	1	0	0	0	1	0	0	3	0	0	0	0	1	0	1	0	2	0	0	12	0	1298.73	Q17GM7;Q16P20	Q17GM7	431	442	yes	no	2	0.0025889	136.63	28946000			80	344	84	106
ALLFVPR	LAVKHFSVEGQLDFRALLFVPRRMPFDLFE	VEGQLDFRALLFVPRRMPFDLFENKKKKNN	R	A	L	P	R	R	1	1	0	0	0	0	0	0	0	0	2	0	0	1	1	0	0	0	0	1	0	0	7	0	814.507	Q16PB5;Q16FA5;A0A1S4FUH2;Q16FA6	Q16PB5	320	326	yes	no	1;2	0.0038569	130.84	380940000			81	96	85	107;108
ALLPFDQMTMEDYR	EARIADYQSQIAALKALLPFDQMTMEDYRD	KALLPFDQMTMEDYRDAYPDQALDAINRPS	K	A	L	Y	R	D	1	1	0	2	0	1	1	0	0	0	2	0	2	1	1	0	1	0	1	0	0	0	14	0	1728.79	Q1HR21	Q1HR21	124	137	yes	yes	2	0.0030413	115.18	16716000			82	502	86;87	109;110
ALLPVQMSQEEEELMR	TGDVANMWVGLSQIRALLPVQMSQEEEELM	LLPVQMSQEEEELMRKRLWKLVNNHTFFQH	R	A	L	M	R	K	1	1	0	0	0	2	4	0	0	0	3	0	2	0	1	1	0	0	0	1	0	0	16	0	1901.92	A0A6I8T8S4;A0A6I8T6J9;A0A6I8T8H6;A0A6I8T6K7;A0A6I8T8R9;A0A6I8T8Q8;A0A6I8T8I1;Q17EB5;A0A6I8T8H8;A0A6I8T6J6;A0A6I8T8I9;A0A6I8T8H3;A0A6I8T970;A0A6I8T8R3	A0A6I8T8S4	2200	2215	yes	no	2	5.303e-20	201.46	9788000			83	126	88	111
ALMLQGVDVLADAVAVTMGPK	YRGYAKDVRFGPEVRALMLQGVDVLADAVA	VDVLADAVAVTMGPKGRNVILEQSWGSPKI	R	A	L	P	K	G	4	0	0	2	0	1	0	2	0	0	3	1	2	0	1	0	1	0	0	4	0	0	21	0	2098.12	Q16PM9	Q16PM9	35	55	yes	yes	3	0.011695	51.348	980980			84	351	89	112
ALNLNPTLELIGK	GSNSIDAFDIGNALRALNLNPTLELIGKMG	LRALNLNPTLELIGKMGGTQKRGEKRIKLE	R	A	L	G	K	M	1	0	2	0	0	0	1	1	0	1	4	1	0	0	1	0	1	0	0	0	0	0	13	0	1394.81	Q16MS3;Q16MS5;Q16MS4	Q16MS3	39	51	yes	no	2	0.0024378	121.9	238510000			85	339	90	113
ALNPEDIDQLITISGMVIR	IQVRPFNAEKTRSMRALNPEDIDQLITISG	EDIDQLITISGMVIRTSNIMPEMREAFFKC	R	A	L	I	R	T	1	1	1	2	0	1	1	1	0	4	2	0	1	0	1	1	1	0	0	1	0	0	19	0	2097.11	Q16TZ0	Q16TZ0	287	305	yes	yes	3	0.0045279	62.203	4887200			86	374	91	114
ALQASVLR	VPLLRPWALTFSYGRALQASVLRAWGGKKE	LTFSYGRALQASVLRAWGGKKENLKAAQDE	R	A	L	L	R	A	2	1	0	0	0	1	0	0	0	0	2	0	0	0	0	1	0	0	0	1	0	0	8	0	856.513	Q178U9;Q178U8	Q178U9	305	312	yes	no	2	0.00030484	133.81	857600000			87	420	92	115
ALSEIAGAPLPYDTLDELR	VTPPGLAREDWKILRALSEIAGAPLPYDTL	IAGAPLPYDTLDELRSRMEDIAPHLVRYGR	R	A	L	L	R	S	3	1	0	2	0	0	2	1	0	1	4	0	0	0	2	1	1	0	1	0	0	0	19	0	2043.05	Q16LR5;A0A1S4FWT8	Q16LR5	632	650	yes	no	2;3	2.91e-10	157.11	120330000			88	99	93	116;117
ALTDAIIR	EKYTNTDGDFHSTVRALTDAIIRSFPLFRY	DFHSTVRALTDAIIRSFPLFRYTPLSRYEK	R	A	L	I	R	S	2	1	0	1	0	0	0	0	0	2	1	0	0	0	0	0	1	0	0	0	0	0	8	0	871.513	Q16M72;A0A6I8TIS5	Q16M72	260	267	yes	no	2	0.0016204	129.39	28067000			89	182	94	118
ALTMPEDER	CNPYEIESAAEVIHRALTMPEDERSLRMGR	AEVIHRALTMPEDERSLRMGRMRRREMQQD	R	A	L	E	R	S	1	1	0	1	0	0	2	0	0	0	1	0	1	0	1	0	1	0	0	0	0	0	9	0	1060.49	Q176D3	Q176D3	458	466	yes	yes	2	0.015677	103.56	11924000			90	411	95	119
ALTVPELTQQMFDAK	PGFAPLTSRGSQQYRALTVPELTQQMFDAK	ALTVPELTQQMFDAKNMMAACDPRHGRYLT	R	A	L	A	K	N	2	0	0	1	0	2	1	0	0	0	2	1	1	1	1	0	2	0	0	1	0	0	15	0	1690.86	A0A1S4F2Y4;Q0PHP2;Q17GX8;Q0PHP0;Q17GX9;Q0PHP1;Q0PHP3	Q0PHP0	264	278	no	no	2	4.4393e-05	133.42	27970000			91	299;46;300	96	120
AMGFPFDR	HSYCGLRDKFYPDRRAMGFPFDRTVPKEIT	KFYPDRRAMGFPFDRTVPKEITHMEAFTGS	R	A	M	D	R	T	1	1	0	1	0	0	0	1	0	0	0	0	1	2	1	0	0	0	0	0	0	0	8	0	939.427	Q16IZ1;Q0VIL8;A0A1S4FZ87;Q16G28;Q16P45;A0A1S4FU48	Q16IZ1	642	649	yes	no	2	0.036225	98.457	12542000			93	106	98	122
AMGGLNLQLVGR	TNETGIQVLNLILRRAMGGLNLQLVGRNLY	LRRAMGGLNLQLVGRNLYDAAAKIAIRDFH	R	A	M	G	R	N	1	1	1	0	0	1	0	3	0	0	3	0	1	0	0	0	0	0	0	1	0	0	12	0	1227.68	Q16ZS2;Q16ZS3;Q16IF2;A0A1S4FZX7	Q16ZS2	27	38	yes	no	2	0.0029208	128.69	6654500			94	109	99	123
AMVGIVAGGGR	KLPSGAKKVLPSANRAMVGIVAGGGRIDKP	SANRAMVGIVAGGGRIDKPILKAGRAYHKY	R	A	M	G	R	I	2	1	0	0	0	0	0	4	0	1	0	0	1	0	0	0	0	0	0	2	0	0	11	0	986.533	Q1HR32	Q1HR32	164	174	yes	yes	2	0.0028598	135.77	61814000			96	506	102	126
AMVSGLLSETFLEAHR	VISGIFLPLQKSGFRAMVSGLLSETFLEAH	MVSGLLSETFLEAHRLVCLNKSDEGENSNE	R	A	M	H	R	L	2	1	0	0	0	0	2	1	1	0	3	0	1	1	0	2	1	0	0	1	0	0	16	0	1759.89	Q17ML5	Q17ML5	286	301	yes	yes	3	0.001149	76.358	5087900			97	480	103	127
ANAEAQLWR	EEAEGKADIQRQLSKANAEAQLWRTKYESE	QRQLSKANAEAQLWRTKYESEGVARAEELE	K	A	N	W	R	T	3	1	1	0	0	1	1	0	0	0	1	0	0	0	0	0	0	1	0	0	0	0	9	0	1057.53	A0A6I8U458;Q178Y4;Q178Y3;Q179E8;W0FUL2	A0A6I8U458	1366	1374	no	no	2	0.0012373	175.38	21534000			98	234;421;562;422	104	128
ANALLDR	EVSLVTAQYRDLLNRANALLDRLAGLGGRQ	QYRDLLNRANALLDRLAGLGGRQRDYQESL	R	A	N	D	R	L	2	1	1	1	0	0	0	0	0	0	2	0	0	0	0	0	0	0	0	0	0	0	7	0	771.424	A0A6I8TRA3;A0A6I8TR60;A0A1S4G7Z7;A0A6I8TTZ4;A0A6I8TR75;A0A6I8TS03;A0A6I8TU41;A0A6I8TS09;A0A6I8TS15;A0A6I8THM2;A0A6I8THK9;A0A6I8TSH0;A0A6I8THL4;A0A6I8TSG5;A0A6I8TR55;A0A6I8TS57;A0A6I8THK6;A0A6I8TS24;A0A6I8TU04;A0A6I8THL9;A0A6I8TS35;A0A6I8TR80;A0A6I8THL8;A0A6I8THL0;A0A6I8TSC2;A0A6I8TU10;A0A6I8THL3;A0A6I8TS62;A0A6I8TU31;A0A6I8TSF8;A0A6I8TSF0;A0A6I8TU47;A0A6I8TR85;A0A6I8TS31;A0A6I8TR97;A0A6I8TSD7;A0A…	A0A6I8TRA3	5325	5331	yes	no	2	0.0024833	132.09	12840000			99	113	105	129
ANALQNELEESR	ARDDAREQLGISERRANALQNELEESRTLL	ERRANALQNELEESRTLLEQADRGRRQAEQ	R	A	N	S	R	T	2	1	2	0	0	1	3	0	0	0	2	0	0	0	0	1	0	0	0	0	0	0	12	0	1372.66	A0A6I8U458;Q178Y4;Q178Y3;Q179E8;W0FUL2	A0A6I8U458	1680	1691	no	no	2	6.6569e-27	232.79	945310000			100	234;421;562;422	106	130;131
ANMYNELNNTR	VDQLNKLKTKAEHDRANMYNELNNTRSACD	EHDRANMYNELNNTRSACDTLAREKAAQEK	R	A	N	T	R	S	1	1	4	0	0	0	1	0	0	0	1	0	1	0	0	0	1	0	1	0	0	0	11	0	1338.6	A0A6I8U458;Q179E8;W0FUL2;A0A6I8U3F1	A0A6I8U458	1224	1234	no	no	2	6.6277e-07	183.43	234360000			101	234;562;422	107;108	132;133
ANTFIGEAAGVDPQK	DVKRVFGVSTLDIVRANTFIGEAAGVDPQK	ANTFIGEAAGVDPQKVNVPVIGGHSGVTII	R	A	N	Q	K	V	3	0	1	1	0	1	1	2	0	1	0	1	0	1	1	0	1	0	0	1	0	0	15	0	1516.75	A0A1S4FIY1;Q16ZI5	A0A1S4FIY1	177	191	yes	no	2	0.0049093	92.856	16881000			102	81	109	134
ANYFLNNVVDTAR	EFSQAYLFYWDKIERANYFLNNVVDTARRG	ERANYFLNNVVDTARRGEKVDGRLVAFLLS	R	A	N	A	R	R	2	1	3	1	0	0	0	0	0	0	1	0	0	1	0	0	1	0	1	2	0	0	13	0	1495.74	Q16ZW2;Q1HQS7;A0A6I8TFN9	Q16ZW2	111	123	yes	no	2	0.00085137	143.5	12251000			103	169	110	135
APFGSVTR	TLLSAYENVLDPSFRAPFGSVTRWFTTVLN	VLDPSFRAPFGSVTRWFTTVLNQPQVKAVV	R	A	P	T	R	W	1	1	0	0	0	0	0	1	0	0	0	0	0	1	1	1	1	0	0	1	0	0	8	0	833.44	Q1HR56;Q16QH0;Q5XNP2	Q1HR56	178	185	yes	no	2	0.0023952	155.51	90215000			104	358	111	136
APSSVFVLFSQK	QRGSTRGSSSRKAKKAPSSVFVLFSQKQIA	AKKAPSSVFVLFSQKQIAEFKEAFQLMDND	K	A	P	Q	K	Q	1	0	0	0	0	1	0	0	0	0	1	1	0	2	1	3	0	0	0	2	0	0	12	0	1308.71	Q17HX1	Q17HX1	55	66	yes	yes	2	0.0010675	152.04	9587600			105	459	112	137
AQAGFISEDGR	WIQGDTKESGLPDVRAQAGFISEDGRFFPL	PDVRAQAGFISEDGRFFPLQGSGTDNMKHL	R	A	Q	G	R	F	2	1	0	1	0	1	1	2	0	1	0	0	0	1	0	1	0	0	0	0	0	0	11	0	1149.54	Q172X3;A0A1S4FG03	Q172X3	203	213	yes	no	2	9.7583e-06	174.92	25576000			108	77	115	140
AQDVEAGDGTTSVVVVAGALLEAVEK	NVIHPAAKMLVELSRAQDVEAGDGTTSVVV	SVVVVAGALLEAVEKLLQMGIHPTAISDAF	R	A	Q	E	K	L	5	0	0	2	0	1	3	3	0	0	2	1	0	0	0	1	2	0	0	6	0	0	26	0	2527.3	Q171B7	Q171B7	90	115	yes	yes	3	0.022403	40.428	2246800			109	398	116	141
AQEEGVGGQSAQGSASWTDR	DGSYAWNYETSNGIRAQEEGVGGQSAQGSA	VGGQSAQGSASWTDRDGTPIQLTYVADVNG	R	A	Q	D	R	D	3	1	0	1	0	3	2	4	0	0	0	0	0	0	0	3	1	1	0	1	0	0	20	0	2019.89	Q16Z73	Q16Z73	125	144	yes	yes	2;3	4.0133e-08	123.29	16790000			110	393	117	142;143
AQLELSQVR	EAEAALEQEENKVLRAQLELSQVRQEIDRR	ENKVLRAQLELSQVRQEIDRRIQEKEEEFE	R	A	Q	V	R	Q	1	1	0	0	0	2	1	0	0	0	2	0	0	0	0	1	0	0	0	1	0	0	9	0	1042.58	A0A6I8U458;Q178Y4;Q178Y3;Q179E8;W0FUL2	A0A6I8U458	1563	1571	no	no	2	0.0014934	168.23	3238400000			111	234;421;562;422	118	144
AQNLLNR	TLTARSNASESARERAQNLLNRASKITVET	ASESARERAQNLLNRASKITVETTNQLNKL	R	A	Q	N	R	A	1	1	2	0	0	1	0	0	0	0	2	0	0	0	0	0	0	0	0	0	0	0	7	0	827.461	A0A6I8T892;Q17EW2	A0A6I8T892	1720	1726	yes	no	2	0.0021092	133.99	24856000			112	138	119	145
AQQELEEAEER	EAEEIAALNLAKFRKAQQELEEAEERADIA	KFRKAQQELEEAEERADIAEQAATKFRTKG	K	A	Q	E	R	A	2	1	0	0	0	2	5	0	0	0	1	0	0	0	0	0	0	0	0	0	0	0	11	0	1330.6	A0A6I8U458;Q178Y4;Q178Y3;Q179E8;W0FUL2	A0A6I8U458	1901	1911	no	no	2	0.0011137	154.56	58571000			113	234;421;562;422	120	146
AQQLAILR	YWIQLRGLGECGIKRAQQLAILRYARGPYQ	GECGIKRAQQLAILRYARGPYQPASPPPTY	R	A	Q	L	R	Y	2	1	0	0	0	2	0	0	0	1	2	0	0	0	0	0	0	0	0	0	0	0	8	0	911.555	Q4ZGM4;A0A6I8TGT5;A0A6I8TSL4;Q0IF14;A0A0P6IU09	Q4ZGM4	457	464	yes	no	2	0.0055433	120.9	21626000			114	15	121	147
AQQTLVAVTPPGLAR	AYTEKQATYVNTEGRAQQTLVAVTPPGLAR	AQQTLVAVTPPGLAREDWKILRALSEIAGA	R	A	Q	A	R	E	3	1	0	0	0	2	0	1	0	0	2	0	0	0	2	0	2	0	0	2	0	0	15	0	1520.87	Q16LR5;A0A1S4FWT8	Q16LR5	610	624	yes	no	2;3	0.00012593	140.24	109040000			115	99	122	148;149
AQVDALSR	EGLFWLLITGDVPTKAQVDALSREWANRAA	TGDVPTKAQVDALSREWANRAALPSHVVTM	K	A	Q	S	R	E	2	1	0	1	0	1	0	0	0	0	1	0	0	0	0	1	0	0	0	1	0	0	8	0	858.456	Q17GM7;Q16P20	Q17GM7	134	141	yes	no	2	0.010749	113.89	39974000			116	344	123	150
AQVFDALSSMANISGYR	KLNAFAMDAIPRISRAQVFDALSSMANISG	VFDALSSMANISGYRAVIEAANHFPRFFTG	R	A	Q	Y	R	A	3	1	1	1	0	1	0	1	0	1	1	0	1	1	0	3	0	0	1	1	0	0	17	0	1828.88	Q16LL0;A0A1S4FX45	Q16LL0	177	193	yes	no	2	0.00019726	113.72	5345700			117	100	124	151
AQVIEALR	IGQPIMSVRSSDRFKAQVIEALRRAKFKFP	RSSDRFKAQVIEALRRAKFKFPGRQKIFVS	K	A	Q	L	R	R	2	1	0	0	0	1	1	0	0	1	1	0	0	0	0	0	0	0	0	1	0	0	8	0	898.524	Q1HRT6	Q1HRT6	146	153	yes	yes	2	0.052241	94.539	21695000			118	540	125	152
AQVYKMFR	FRKFEKEGVYQRKKRAQVYKMFRVEMRIWL	VYQRKKRAQVYKMFRVEMRIWLVQLYQKHP	R	A	Q	F	R	V	1	1	0	0	0	1	0	0	0	0	0	1	1	1	0	0	0	0	1	1	0	0	8	1	1041.54	A0A6I8TTL4	A0A6I8TTL4	66	73	yes	yes	2	0.047925	43	1188200			119	219	126	153
ARFEELNADLFR	DSLFEGTDFYTSITRARFEELNADLFRSTM	ITRARFEELNADLFRSTMEPVEKAIRDAKM	R	A	R	F	R	S	2	2	1	1	0	0	2	0	0	0	2	0	0	2	0	0	0	0	0	0	0	0	12	1	1479.75	Q1HQZ5	Q1HQZ5	300	311	yes	yes	2;3	2.6519e-14	197.31	75576000			121	500	128	155;156
ARPEYMIPIHFYGR	EEPDDWLRYGNPWEKARPEYMIPIHFYGRV	KARPEYMIPIHFYGRVIDTAEGKKWVDTQT	K	A	R	G	R	V	1	2	0	0	0	0	1	1	1	2	0	0	1	1	2	0	0	0	2	0	0	0	14	1	1748.88	Q17NG8	Q17NG8	193	206	yes	yes	3	0.00082115	97.69	19750000			122	483	129	157
ASEVEWDPTGR	DTNDFTIMKSGDHFRASEVEWDPTGRYVVT	DHFRASEVEWDPTGRYVVTGTSGKVKEDHG	R	A	S	G	R	Y	1	1	0	1	0	0	2	1	0	0	0	0	0	0	1	1	1	1	0	1	0	0	11	0	1245.56	Q0IEY3;A0A6I8TEN4	Q0IEY3	532	542	yes	no	2	1.4429e-05	172.59	17378000			123	163	130	158
ASIIPLVAGLR	SVRTYERTLEKIEDRASIIPLVAGLRKEVL	IEDRASIIPLVAGLRKEVLALISEGIALVW	R	A	S	L	R	K	2	1	0	0	0	0	0	1	0	2	2	0	0	0	1	1	0	0	0	1	0	0	11	0	1108.7	Q173I7;A0A6I8TDM5;A0A6I8TDN4;A0A6I8TE32;A0A6I8TE53;A0A6R5HFP6;A0A6I8T9Q2;A0A6I8TE27;A0A6I8TE48;A0A6I8TF22;A0A6I8T9P7	Q173I7	807	817	yes	no	2	0.019579	91.318	5012300			124	147	131	159
ASIYILR	CAVEAKPPVQWNKGRASIYILRTAFGVDWS	PVQWNKGRASIYILRTAFGVDWSERIKIIY	R	A	S	L	R	T	1	1	0	0	0	0	0	0	0	2	1	0	0	0	0	1	0	0	1	0	0	0	7	0	834.496	Q176D3	Q176D3	694	700	yes	yes	2	0.024042	113.08	16277000			125	411	132	160
ASNTGGVKPMTITGR	______________________________	ASNTGGVKPMTITGRMVRERERLLGMSPEE	M	A	S	G	R	M	1	1	1	0	0	0	0	3	0	1	0	1	1	0	1	1	3	0	0	1	0	0	15	1	1488.77	Q16WX6	Q16WX6	2	16	yes	yes	2	3.1129e-08	166.48	17480000			127	383	134;135	162;163
ASQLGSAHEVQR	LNEEWTVLQNITQERASQLGSAHEVQRFHR	QERASQLGSAHEVQRFHRDVDETKDWIGEK	R	A	S	Q	R	F	2	1	0	0	0	2	1	1	1	0	1	0	0	0	0	2	0	0	0	1	0	0	12	0	1281.64	Q16EQ1;A0A6I8TS46;A0A6I8TGL5;A0A6I8TQK0	Q16EQ1	1173	1184	yes	no	2	0.0030262	131.82	3233600			128	172	136	164
ATAGVPYPTLTWVR	PQVIKVGESTRLSCRATAGVPYPTLTWVRR	RATAGVPYPTLTWVRRDRRPLPSRISQDYP	R	A	T	V	R	R	2	1	0	0	0	0	0	1	0	0	1	0	0	0	2	0	3	1	1	2	0	0	14	0	1530.82	A0A6I8TS47;A0A6I8TQZ5;A0A6I8TRS6;A0A6I8THH2;A0A6I8TTS0;A0A6I8TRR8;Q16PL9	A0A6I8TS47	2400	2413	yes	no	3	0.0059906	68.83	3759200			129	173	137	165
ATELWETIVK	PLEMDGLSADALRTKATELWETIVKLETEK	ALRTKATELWETIVKLETEKYDLEERQKRQ	K	A	T	V	K	L	1	0	0	0	0	0	2	0	0	1	1	1	0	0	0	0	2	1	0	1	0	0	10	0	1188.64	Q17I94;A0A6I8T6J1;A0A6I8T6D9;Q17I95;A0A6I8T582;Q17I96	Q17I94	176	185	yes	no	2	0.0085557	106.6	34207000			130	124	138	166
ATGIPIPLIVWR	SKNIIAGGILNITCRATGIPIPLIVWRLNW	TCRATGIPIPLIVWRLNWGHVPEKCHSVSD	R	A	T	W	R	L	1	1	0	0	0	0	0	1	0	3	1	0	0	0	2	0	1	1	0	1	0	0	12	0	1334.81	A0A6I8TS47;A0A6I8TQZ5;A0A6I8TRS6;A0A6I8THH2;A0A6I8TTS0;A0A6I8TRR8;Q16PL9	A0A6I8TS47	866	877	yes	no	2	0.0009724	153.08	45386000			131	173	139	167
ATHELVRPGR	DEETFKRQVFVLRKRATHELVRPGRRFYIC	VLRKRATHELVRPGRRFYICSLSTKTIVYK	R	A	T	G	R	R	1	2	0	0	0	0	1	1	1	0	1	0	0	0	1	0	1	0	0	1	0	0	10	1	1134.63	A0A6I8TQA0;Q2KQ96;Q16FG2;A0A6I8TGC3	A0A6I8TQA0	206	215	yes	no	2	0.00068949	158.76	2923300			132	209	140	168
ATNQLGSSHTSACVR	ILHCTANDSGEYTVRATNQLGSSHTSACVR	ATNQLGSSHTSACVRVITRSDIITESQSEL	R	A	T	V	R	V	2	1	1	0	1	1	0	1	1	0	1	0	0	0	0	3	2	0	0	1	0	0	15	0	1587.74	Q17AE9;A0A6I8TJB7	Q17AE9	1215	1229	yes	no	2	0.0042842	96.103	2615400			133	183	141	169
AVAALLQIPK	QEYEKQDELKRSALRAVAALLQIPKADKNQ	RSALRAVAALLQIPKADKNQHLAEFLSLIR	R	A	V	P	K	A	3	0	0	0	0	1	0	0	0	1	2	1	0	0	1	0	0	0	0	1	0	0	10	0	1022.65	Q17BE8	Q17BE8	1178	1187	yes	yes	2	0.0039886	113.7	0			134	433	142	170
AVAQALEIIPR	VSQALTNKQIQGPYRAVAQALEIIPRTLAQ	GPYRAVAQALEIIPRTLAQNCGANTIRTLT	R	A	V	P	R	T	3	1	0	0	0	1	1	0	0	2	1	0	0	0	1	0	0	0	0	1	0	0	11	0	1179.7	Q16U15	Q16U15	435	445	yes	yes	2	0.0017084	149.57	61833000			135	375	143	171
AVCMLSNTTAIAEAWAR	PPTVVPGGDLAKVQRAVCMLSNTTAIAEAW	CMLSNTTAIAEAWARLDHKFDLMYAKRAFV	R	A	V	A	R	L	5	1	1	0	1	0	1	0	0	1	1	0	1	0	0	1	2	1	0	1	0	0	17	0	1863.9	A0A6I8TLW0;Q16N35;Q1HR53;Q16JS3	Q1HR53	374	390	no	no	2;3	1.6381e-33	223.31	75465000			136	323;198	144;145	172;173;174
AVDSLVPIGR	IPRVSVREPMQTGIKAVDSLVPIGRGQREL	QTGIKAVDSLVPIGRGQRELIIGDRQTGKT	K	A	V	G	R	G	1	1	0	1	0	0	0	1	0	1	1	0	0	0	1	1	0	0	0	2	0	0	10	0	1025.59	Q1HRQ7	Q1HRQ7	193	202	yes	yes	2	0.0014592	130.27	271320000			137	537	146	175
AVFPSIVGR	SGMCKAGFAGDDAPRAVFPSIVGRPRHQGV	GDDAPRAVFPSIVGRPRHQGVMVGMGQKDA	R	A	V	G	R	P	1	1	0	0	0	0	0	1	0	1	0	0	0	1	1	1	0	0	0	2	0	0	9	0	944.544	Q178A9;P49128;Q17C87;Q1HRN5;Q6ELZ6;Q17C86;Q17KG3;Q45L89;Q6ELZ7;Q4PKE5;Q16QR7;Q178B0;A0A1S4FCE2;Q6QNY2;Q16VS2	Q6QNY2	30	38	no	no	2	0.0010027	157.86	5512600000			138	416;435;545;549;471	147	176
AVFPSIVGRPR	SGMCKAGFAGDDAPRAVFPSIVGRPRHQGV	DAPRAVFPSIVGRPRHQGVMVGMGQKDAYV	R	A	V	P	R	H	1	2	0	0	0	0	0	1	0	1	0	0	0	1	2	1	0	0	0	2	0	0	11	1	1197.7	Q178A9;P49128;Q17C87;Q1HRN5;Q6ELZ6;Q17KG3;Q45L89;Q6ELZ7;Q4PKE5;Q16QR7;Q178B0;A0A1S4FCE2;Q6QNY2;Q16VS2	Q6QNY2	30	40	no	no	2;3	9.4909e-07	179.68	5006800000			139	416;435;545;549;471	148	177;178;179
AVFVDLEPTVVDEVR	NTFFSETGAGKHVPRAVFVDLEPTVVDEVR	AVFVDLEPTVVDEVRTGTYRQLFHPEQLIT	R	A	V	V	R	T	1	1	0	2	0	0	2	0	0	0	1	0	0	1	1	0	1	0	0	5	0	0	15	0	1686.88	A0A6I8TLW0;Q16N35;Q1HR53;Q16JS3	Q1HR53	65	79	no	no	2;3	9.9548e-09	176.8	516180000			140	323;198	149	180;181;182
AVLVDLEPGTMDSVR	NVYYNEASGGKYVPRAVLVDLEPGTMDSVR	AVLVDLEPGTMDSVRSGPFGQIFRPDNFVF	R	A	V	V	R	S	1	1	0	2	0	0	1	1	0	0	2	0	1	0	1	1	1	0	0	3	0	0	15	0	1600.81	Q0PHP0;Q17GX9;Q0PHP1;Q17B46;Q17B45;Q17B47;Q0PHP3	Q0PHP0	44	58	no	no	2;3	1.7711e-08	174.84	783540000			141	299;300	150;151	183;184;185;186;187;188
AVNALGEAVTSATCIVHTR	IMGCLAEDSGTYTCRAVNALGEAVTSATCI	LGEAVTSATCIVHTRKSIYSESQHEHALSS	R	A	V	T	R	K	4	1	1	0	1	0	1	1	1	1	1	0	0	0	0	1	3	0	0	3	0	0	19	0	1969.01	Q17AE9;A0A6I8TJB7	Q17AE9	1615	1633	yes	no	3	9.472e-05	89.049	13972000			143	183	153	190
AVQNVRPILSVDR	______________________________	RRAVQNVRPILSVDREEARKRVLNLYKAWY	R	A	V	D	R	E	1	2	1	1	0	1	0	0	0	1	1	0	0	0	1	1	0	0	0	3	0	0	13	1	1465.84	Q16KC4;Q17Q29	Q16KC4	10	22	yes	no	2;3	0.0010862	140.78	42282000			144	325	154	191;192
AVTVFSPDGHLLQVEYAQEAVR	______________________________	DGHLLQVEYAQEAVRKGSTAVGVRGKDVVV	R	A	V	V	R	K	3	1	0	1	0	2	2	1	1	0	2	0	0	1	1	1	1	0	1	4	0	0	22	0	2428.24	Q178M6	Q178M6	8	29	yes	yes	3	1.5447e-19	178.41	36342000			145	418	155	193
AVVAQFDAGELITQR	YDERVLPSITTEVLKAVVAQFDAGELITQR	AVVAQFDAGELITQREMVSQKVSDDLTERA	K	A	V	Q	R	E	3	1	0	1	0	2	1	1	0	1	1	0	0	1	0	0	1	0	0	2	0	0	15	0	1616.85	Q1HR13	Q1HR13	129	143	yes	yes	2;3	2.4017e-09	178.71	49878000			146	501	156	194;195
AYDFVAGDR	VYTWWQIPYFWVGIKAYDFVAGDRNVKSSY	FWVGIKAYDFVAGDRNVKSSYYLSREDALE	K	A	Y	D	R	N	2	1	0	2	0	0	0	1	0	0	0	0	0	1	0	0	0	0	1	1	0	0	9	0	1012.46	Q17E81;Q17E82	Q17E81	175	183	yes	no	2	0.0036901	116.25	71770000			147	448	157	196
AYFSCTSAHTCTGDGTAMVAR	FRSKNTVLATGGYGRAYFSCTSAHTCTGDG	SAHTCTGDGTAMVARAGLPSEDLEFVQFHP	R	A	Y	A	R	A	4	1	0	1	2	0	0	2	1	0	0	0	1	1	0	2	4	0	1	1	0	0	21	0	2262.95	A0A6I8TJS2;Q16SE4	A0A6I8TJS2	256	276	yes	no	3	2.2372e-14	153.11	8675800			148	186	158	197
AYLVIRPK	ALPDLEDQWTGTFTRAYLVIRPKSPDYVFG	WTGTFTRAYLVIRPKSPDYVFGYVKQPEYA	R	A	Y	P	K	S	1	1	0	0	0	0	0	0	0	1	1	1	0	0	1	0	0	0	1	1	0	0	8	1	958.596	A0A6I8TJC7;Q16927;Q6UBM1;Q177I5;A0A1S4FCM3;Q177I4;Q177I2;Q6U1K9	Q6UBM1	73	80	no	no	2	0.00034378	132.72	1034200000			149	68;184;414	159	198
AYPEPEFSWWR	VEEGKIPPRIVCSSRAYPEPEFSWWRNAVN	CSSRAYPEPEFSWWRNAVNIVNGSSLIVNT	R	A	Y	W	R	N	1	1	0	0	0	0	2	0	0	0	0	0	0	1	2	1	0	2	1	0	0	0	11	0	1466.66	A0A6I8T6V9;A0A6I8T6W5;A0A6I8T909;Q17DP1;A0A6I8T927;A0A6I8T915	A0A6I8T6V9	798	808	yes	no	2	0.031133	84.213	9961100			150	128	160	199
AYQNTADVHEVR	LVIYYPSLARSVLYRAYQNTADVHEVRCAA	LYRAYQNTADVHEVRCAAVHLLMRTDPPAD	R	A	Y	V	R	C	2	1	1	1	0	1	1	0	1	0	0	0	0	0	0	0	1	0	1	2	0	0	12	0	1401.66	A0A6I8TJC7;Q16927	A0A6I8TJC7	866	877	yes	no	2	0.043517	79.906	204010000			151	184	161	200
CAAVHLLMR	LYRAYQNTADVHEVRCAAVHLLMRTDPPAD	DVHEVRCAAVHLLMRTDPPADMLQRMAEFT	R	C	A	M	R	T	2	1	0	0	1	0	0	0	1	0	2	0	1	0	0	0	0	0	0	1	0	0	9	0	1069.55	A0A6I8TJC7;Q16927;Q177I2;Q6U1K9	A0A6I8TJC7	878	886	no	no	2;3	2.2047e-06	205.13	484890000			152	184;414	162;163	201;202;203;204;205
CAAVHMLMR	LYKVYQNIGDIHQIRCAAVHMLMRANPPAD	DIHQIRCAAVHMLMRANPPADMLQRMAEYT	R	C	A	M	R	A	2	1	0	0	1	0	0	0	1	0	1	0	2	0	0	0	0	0	0	1	0	0	9	0	1087.51	Q6UBM1;Q177I5;A0A1S4FCM3;Q177I4	Q6UBM1	828	836	yes	no	2;3	8.1434e-06	124.37	122610000			153	68	164;165;166	206;207;208;209;210;211
CIASIEYPGEVFAISSR	INLGRTWEKLLLAARCIASIEYPGEVFAIS	ASIEYPGEVFAISSRPYGQRAVLKFAHYTE	R	C	I	S	R	P	2	1	0	0	1	0	2	1	0	3	0	0	0	1	1	3	0	0	1	1	0	0	17	0	1897.92	A0A6I8TLV1;Q16ZR8	A0A6I8TLV1	64	80	yes	no	2	0.0051474	73.927	6179000			154	197	167	212
CIIPNELK	NLMTTLKSTQPHFVRCIIPNELKQTGLIDA	TQPHFVRCIIPNELKQTGLIDAHLVMHQLT	R	C	I	L	K	Q	0	0	1	0	1	0	1	0	0	2	1	1	0	0	1	0	0	0	0	0	0	0	8	0	985.527	A0A6I8U458;Q178Y4;Q178Y3;Q179E8;W0FUL2;A0A6I8U3F1	A0A6I8U458	676	683	no	no	2	0.0035322	125.25	27301000			155	234;421;562;422	168	213
CLGNLGHPEILNVFEPYLEGK	AVNARDSVKAQVYIRCLGNLGHPEILNVFE	HPEILNVFEPYLEGKYQVSDYQRLAMVVAF	R	C	L	G	K	Y	0	0	2	0	1	0	3	3	1	1	4	1	0	1	2	0	0	0	1	1	0	0	21	0	2398.2	Q6UBM1;Q177I5;A0A1S4FCM3;Q177I4	Q6UBM1	763	783	yes	no	3	2.1174e-18	172.5	23883000			156	68	169	214;215
CPAIAAVGPIENLPDYMR	AQNVRDVAMKYIFDRCPAIAAVGPIENLPD	IAAVGPIENLPDYMRIRGSMYWLRV_____	R	C	P	M	R	I	3	1	1	1	1	0	1	1	0	2	1	0	1	0	3	0	0	0	1	1	0	0	18	0	1985.97	Q17A09	Q17A09	446	463	yes	yes	2	6.0691e-17	179.6	125550000			157	426	170;171	216;217;218;219
DADILIFVVPHQFIR	PENVVAVPDVVEAAKDADILIFVVPHQFIR	DADILIFVVPHQFIRGLGAQLLGKIKTSAV	K	D	A	I	R	G	1	1	0	2	0	1	0	0	1	3	1	0	0	2	1	0	0	0	0	2	0	0	15	0	1781.98	Q17KS3;A0A6I8T5F9;Q17KS5;Q17KS4;A0A1S4EZ75	Q17KS3	86	100	yes	no	3	0.002317	75.462	5033000			158	36	172	220
DAGHMVPR	GYYKLVNNLLEVLIRDAGHMVPRDQPKWAY	LLEVLIRDAGHMVPRDQPKWAYVMINTFTT	R	D	A	P	R	D	1	1	0	1	0	0	0	1	1	0	0	0	1	0	1	0	0	0	0	1	0	0	8	0	881.418	Q175U3	Q175U3	454	461	yes	yes	2	0.010984	113.7	13901000			162	409	176	224
DAGTISGLNVLR	TVPAYFNDSQRQATKDAGTISGLNVLRIIN	ATKDAGTISGLNVLRIINEPTAAAIAYGLD	K	D	A	L	R	I	1	1	1	1	0	0	0	2	0	1	2	0	0	0	0	1	1	0	0	1	0	0	12	0	1214.66	Q1HQZ5	Q1HQZ5	160	171	yes	yes	2	7.6651e-06	168.8	21775000			163	500	177	225
DAHQSLLATR	VRAQKNLLLMDTTFRDAHQSLLATRVRTHD	DTTFRDAHQSLLATRVRTHDLLKISPYVSH	R	D	A	T	R	V	2	1	0	1	0	1	0	0	1	0	2	0	0	0	0	1	1	0	0	0	0	0	10	0	1110.58	Q16V52;A0A6I8TI71;Q16921	Q16V52	574	583	yes	no	2	4.4374e-05	169.76	37442000			164	176	178	226
DALNSALDEEMER	FSTSKVLSAQQLTVRDALNSALDEEMERDE	VRDALNSALDEEMERDERVFLLGEEVAQYD	R	D	A	E	R	D	2	1	1	2	0	0	3	0	0	0	2	0	1	0	0	1	0	0	0	0	0	0	13	0	1491.65	Q17D51;A0A1S4F7M2	Q17D51	31	43	yes	no	2	8.5287e-11	191.52	104560000			165	58	179	227
DASEDYYGNTGAFR	LCDLCHGSSFRYCRRDASEDYYGNTGAFRC	RDASEDYYGNTGAFRCLVEGGGHVAFVRHT	R	D	A	F	R	C	2	1	1	2	0	0	1	2	0	0	0	0	0	1	0	1	1	0	2	0	0	0	14	0	1564.64	Q16NJ0;A0A6I8TLH7;Q16NI9;B6DRB0;A0A6I8TE78	Q16NJ0	615	628	yes	no	2	2.7648e-05	155	6391900			166	160	180	228
DASVAVRPDWVTVEEMDFPR	GTTRKWGARPPPKIRDASVAVRPDWVTVEE	VRPDWVTVEEMDFPRLSKLSLPNVEKGEDI	R	D	A	P	R	L	2	2	0	3	0	0	2	0	0	0	0	0	1	1	2	1	1	1	0	4	0	0	20	1	2318.1	A0A6R8H194;Q16UF8	A0A6R8H194	162	181	yes	no	3	0.013016	51.526	6630800			167	251	181	229
DAVLLVFANK	AERELQSMLQEDELRDAVLLVFANKQDLPN	EDELRDAVLLVFANKQDLPNAMTAAELTDK	R	D	A	N	K	Q	2	0	1	1	0	0	0	0	0	0	2	1	0	1	0	0	0	0	0	2	0	0	10	0	1088.62	Q17CH1;A0A6I8U3S3	Q17CH1	100	109	yes	no	2	0.0015838	116.73	6055500			168	232	182	230
DAVTYTEHAK	ETRGVLKVFLENVIRDAVTYTEHAKRKTVT	ENVIRDAVTYTEHAKRKTVTAMDVVYALKR	R	D	A	A	K	R	2	0	0	1	0	0	1	0	1	0	0	1	0	0	0	0	2	0	1	1	0	0	10	0	1133.54	Q17EE8;Q16IE4;A0A6I8U2Q5;A0A6I8U427;A0A6I8U625;A0A6I8U0H3;A0A6I8T3I8	Q17EE8	69	78	yes	no	2	0.0017905	144.12	6966000			169	230	183	231
DAYSGGIVR	AQDLGRRAIYHATHRDAYSGGIVRVYHIKP	YHATHRDAYSGGIVRVYHIKPTGWVNISNQ	R	D	A	V	R	V	1	1	0	1	0	0	0	2	0	1	0	0	0	0	0	1	0	0	1	1	0	0	9	0	936.466	Q16JS7;A0A1S4FYT3	Q16JS7	240	248	yes	no	2	0.0018347	125.25	12369000			170	103	184	232
DDGGCDIEYYQIER	DVTKETCKLKWKRPRDDGGCDIEYYQIERF	RDDGGCDIEYYQIERFDEDANAWVPHARSV	R	D	D	E	R	F	0	1	0	3	1	1	2	2	0	2	0	0	0	0	0	0	0	0	2	0	0	0	14	0	1731.7	A0A6I8T6M3;A0A6I8T741;A0A1S4F231;A0A6I8T6S6;A0A6I8T6L7;Q17HV9;A0A6I8T5E0	A0A6I8T6M3	3479	3492	yes	no	2	0.00018488	142.07	4386900			171	44	185	233
DDLFNTNASIVR	VIIPAGVPRKPGMTRDDLFNTNASIVRDLA	MTRDDLFNTNASIVRDLAAGCAKACPKALI	R	D	D	V	R	D	1	1	2	2	0	0	0	0	0	1	1	0	0	1	0	1	1	0	0	1	0	0	12	0	1363.67	A0A1S4FIY1;Q16ZI5	A0A1S4FIY1	111	122	yes	no	2	7.5943e-10	182.64	237110000			172	81	186	234
DDPLSAHLFSIEGER	DFNSFRDRGMYYNEKDDPLSAHLFSIEGER	DDPLSAHLFSIEGERWRFLRNKLSPTFTSG	K	D	D	E	R	W	1	1	0	2	0	0	2	1	1	1	2	0	0	1	1	2	0	0	0	0	0	0	15	0	1684.81	A0A6I8U4H9	A0A6I8U4H9	113	127	yes	yes	3	0.0022426	75.961	3987600			173	235	187	235
DDVELVFPADVK	SSLPYSPENHGIVDRDDVELVFPADVKIDA	VDRDDVELVFPADVKIDAEENVWVISDRMP	R	D	D	V	K	I	1	0	0	3	0	0	1	0	0	0	1	1	0	1	1	0	0	0	0	3	0	0	12	0	1345.68	Q174P5;A0A1S4FEX1	Q174P5	347	358	yes	no	2	0.039429	80.706	11102000			174	72	188	236
DFAAGGISAAISK	______________________________	LKDFAAGGISAAISKTAVAPIERVKLLLQV	K	D	F	S	K	T	4	0	0	1	0	0	0	2	0	2	0	1	0	1	0	2	0	0	0	0	0	0	13	0	1206.62	A0A0P6IYG4;Q16RN6	A0A0P6IYG4	10	22	yes	no	2	0.0077058	97.911	190940000			175	22	189	237
DFALRPYNDYR	PFGSDLASINIQRGRDFALRPYNDYREWAG	QRGRDFALRPYNDYREWAGLGRITDFSQLG	R	D	F	Y	R	E	1	2	1	2	0	0	0	0	0	0	1	0	0	1	1	0	0	0	2	0	0	0	11	1	1428.68	Q17CY7;A0A1S4F7G0	Q17CY7	634	644	yes	no	2;3	0.0008856	126.07	860080000			176	57	190	238;239
DFFHLNPLYEFQK	TNISRYDLPDPDVYRDFFHLNPLYEFQKLS	YRDFFHLNPLYEFQKLSETCTYFRGCPINK	R	D	F	Q	K	L	0	0	1	1	0	1	1	0	1	0	2	1	0	3	1	0	0	0	1	0	0	0	13	0	1696.82	Q17GK8;A0A6I8U8P6;A0A0N8ES72;A0A6I8U646;A0A6I8U8P8	Q17GK8	716	728	yes	no	3	0.012384	67.118	4065600			177	10	191	240
DFLAGGISAAVSK	______________________________	AKDFLAGGISAAVSKTAVAPIERVKLLLQV	K	D	F	S	K	T	3	0	0	1	0	0	0	2	0	1	1	1	0	1	0	2	0	0	0	1	0	0	13	0	1234.66	Q1HRU0	Q1HRU0	14	26	yes	yes	2	0.046098	74.611	19222000			178	542	192	241
DFLAGLAFR	TGFTLRPVAGLLSSRDFLAGLAFRVFHSTQ	GLLSSRDFLAGLAFRVFHSTQYIRHPSKPL	R	D	F	F	R	V	2	1	0	1	0	0	0	1	0	0	2	0	0	2	0	0	0	0	0	0	0	0	9	0	1008.54	Q8I901;A0A6I8TQR9	Q8I901	249	257	yes	no	2	0.019195	100.45	3529500			179	210	193	242
DFTVAELLQYDGK	SAGPPPEPELPRLRRDFTVAELLQYDGKQP	RRDFTVAELLQYDGKQPDGRVLVAVNGSVY	R	D	F	G	K	Q	1	0	0	2	0	1	1	1	0	0	2	1	0	1	0	0	1	0	1	1	0	0	13	0	1497.74	Q0IFR2	Q0IFR2	72	84	yes	yes	2	0.0077349	97.813	3658400			180	297	194	243
DFVDHVSGVEPIDGIVVLDDEYIR	KCSPNGKVTIYMGKRDFVDHVSGVEPIDGI	EPIDGIVVLDDEYIRDHRKIFGQIICSFRY	R	D	F	I	R	D	0	1	0	5	0	0	2	2	1	3	1	0	0	1	1	1	0	0	1	5	0	0	24	0	2700.33	Q16IU7	Q16IU7	25	48	yes	yes	3	8.5941e-14	123.14	6846200			181	317	195	244
DGCLNYIEENDEVLVAGFGR	QLIKNGKKITAFVPRDGCLNYIEENDEVLV	YIEENDEVLVAGFGRKGHAVGDIPGVRFKV	R	D	G	G	R	K	1	1	2	2	1	0	3	3	0	1	2	0	0	1	0	0	0	0	1	2	0	0	20	0	2269.03	Q1HRM5	Q1HRM5	88	107	yes	yes	3	0.027621	45.237	3595700			182	533	196	245
DGLAFSALIHR	KYPGVRVNDFTGSWRDGLAFSALIHRNRPD	GSWRDGLAFSALIHRNRPDLIDWRDSRSRR	R	D	G	H	R	N	2	1	0	1	0	0	0	1	1	1	2	0	0	1	0	1	0	0	0	0	0	0	11	0	1198.65	A0A6I8TRA3;A0A6I8TR60;A0A1S4G7Z7;A0A6I8TTZ4;A0A6I8TR75;A0A6I8TS03;A0A6I8TU41;A0A6I8TS09;A0A6I8TS15;A0A6I8THM2;A0A6I8THK9;A0A6I8TSH0;A0A6I8THL4;A0A6I8TSG5;A0A6I8TR55;A0A6I8TS57;A0A6I8THK6;A0A6I8TS24;A0A6I8TU04;A0A6I8THL9;A0A6I8TS35;A0A6I8TR80;A0A6I8THL8;A0A6I8THL0;A0A6I8TSC2;A0A6I8TU10;A0A6I8THL3;A0A6I8TS62;A0A6I8TU31;A0A6I8TSF8;A0A6I8TSF0;A0A6I8TU47;A0A6I8TR85;A0A6I8TS31;A0A6I8TR97;A0A6I8TSD7;A0A…	A0A6I8TRA3	334	344	yes	no	2	0.0028595	128.12	8661900			183	113	197	246
DGNIAFSSLEGR	RALCTSEYSDISPLRDGNIAFSSLEGRPSA	PLRDGNIAFSSLEGRPSAINFEHSLELQQW	R	D	G	G	R	P	1	1	1	1	0	0	1	2	0	1	1	0	0	1	0	2	0	0	0	0	0	0	12	0	1264.6	Q17AS8;A0A6I8T7R7	Q17AS8	213	224	yes	no	2	0.0060925	106.62	42806000			184	134	198	247
DGNPPVTTHNVVDDWNDPVLESVR	EDMVKIKRCLYALQRDGNPPVTTHNVVDDW	NVVDDWNDPVLESVRRCHLFNTKYDRVKIV	R	D	G	V	R	R	0	1	3	4	0	0	1	1	1	0	1	0	0	0	3	1	2	1	0	5	0	0	24	0	2674.26	Q17DG0	Q17DG0	449	472	yes	yes	3	0.0078323	51.398	11813000			185	444	199	248
DGSAVELVGLQMAGLR	SSDKAGNRGIPSSPRDGSAVELVGLQMAGL	GSAVELVGLQMAGLRFMQRMAEEKAIPGTG	R	D	G	L	R	F	2	1	0	1	0	1	1	3	0	0	3	0	1	0	0	1	0	0	0	2	0	0	16	0	1614.84	A0A6I8TII1;Q16UP5	A0A6I8TII1	1275	1290	yes	no	2	0.0012975	104.43	18097000			186	178	200	249
DIITMNPLYR	EEVKALTQEVIKTIRDIITMNPLYRESLQQ	IKTIRDIITMNPLYRESLQQMLNQNQRVVD	R	D	I	Y	R	E	0	1	1	1	0	0	0	0	0	2	1	0	1	0	1	0	1	0	1	0	0	0	10	0	1234.64	Q176B8;A0A6I8T919	Q176B8	307	316	yes	no	2	0.0015604	119.27	4506400			188	143	202	252
DILSPEGVAVDWISR	SCKYDGTDRKPFITKDILSPEGVAVDWISR	DILSPEGVAVDWISRRLYWTDSSKDTIEVA	K	D	I	S	R	R	1	1	0	2	0	0	1	1	0	2	1	0	0	0	1	2	0	1	0	2	0	0	15	0	1655.85	Q172X3;A0A1S4FG03	Q172X3	1062	1076	yes	no	2	7.8838e-06	97.911	2271300			189	77	203	253
DILVIAR	AAFTAPKITSDIGMRDILVIARDPFKIIVP	ITSDIGMRDILVIARDPFKIIVPFSASPRP	R	D	I	A	R	D	1	1	0	1	0	0	0	0	0	2	1	0	0	0	0	0	0	0	0	1	0	0	7	0	798.496	A0A6I8T6M3;A0A6I8T741;A0A1S4F231;A0A6I8T6S6;A0A6I8T6L7;Q17HV9;A0A6I8T5E0	A0A6I8T6M3	5540	5546	yes	no	2	0.039586	101.33	9660800			190	44	204	254
DIPGLTDTTVPR	NLSALALIVVKKGEKDIPGLTDTTVPRRLG	GEKDIPGLTDTTVPRRLGPKRASNIRKLYN	K	D	I	P	R	R	0	1	0	2	0	0	0	1	0	1	1	0	0	0	2	0	3	0	0	1	0	0	12	0	1283.67	Q5D0W4;Q0C740;Q9U761	Q5D0W4	120	131	yes	no	2	0.0040332	112.3	32273000			191	285	205	255
DITCQIAYAR	YNTPKYRLIVRLSNRDITCQIAYARIEGDR	RLSNRDITCQIAYARIEGDRIVCAAYSHEL	R	D	I	A	R	I	2	1	0	1	1	1	0	0	0	2	0	0	0	0	0	0	1	0	1	0	0	0	10	0	1209.58	Q1HQU2	Q1HQU2	59	68	yes	yes	2	0.0014824	133.6	15613000			192	495	206	256
DLASVQALQR	IAEKDVVLSSDDYGRDLASVQALQRKHEGV	DDYGRDLASVQALQRKHEGVERDLAALEDK	R	D	L	Q	R	K	2	1	0	1	0	2	0	0	0	0	2	0	0	0	0	1	0	0	0	1	0	0	10	0	1099.6	Q16EQ1;A0A6I8TS46;A0A6I8TGL5;A0A6I8TQK0	Q16EQ1	289	298	yes	no	2	7.9214e-34	183.26	0			193	172	207	257
DLDAFNAFIR	LGVSADQSVKYRGARDLDAFNAFIREQLGI	YRGARDLDAFNAFIREQLGIEEDEFEETVA	R	D	L	I	R	E	2	1	1	2	0	0	0	0	0	1	1	0	0	2	0	0	0	0	0	0	0	0	10	0	1180.59	Q1HR90;Q17I04;A0A1S4F1W0	Q1HR90	127	136	yes	no	2	9.1443e-07	190.08	12092000			194	42	208	258
DLEDEAAWIR	KQRLLDSLQVQQLFRDLEDEAAWIREKEPV	QQLFRDLEDEAAWIREKEPVAASTNRGRDL	R	D	L	I	R	E	2	1	0	2	0	0	2	0	0	1	1	0	0	0	0	0	0	1	0	0	0	0	10	0	1216.57	Q16EQ1;A0A6I8TS46;A0A6I8TGL5;A0A6I8TQK0	Q16EQ1	795	804	yes	no	2	0.001758	143.01	11496000			195	172	209	259
DLEEANIQHEGTLANLR	ELNKKREAELAKLRRDLEEANIQHEGTLAN	EEANIQHEGTLANLRKKHNDAVAEMAEQVD	R	D	L	L	R	K	2	1	2	1	0	1	3	1	1	1	3	0	0	0	0	0	1	0	0	0	0	0	17	0	1921.95	Q179E8;W0FUL2;A0A6I8U3F1	W0FUL2	1176	1192	no	no	2;3	1.4136e-116	318.4	1154900000			196	562;422	210	260;261
DLEESNIQHEGTLANLR	ELNKKREAELAKLRRDLEESNIQHEGTLAN	EESNIQHEGTLANLRKKHNDAVAEMAEQVD	R	D	L	L	R	K	1	1	2	1	0	1	3	1	1	1	3	0	0	0	0	1	1	0	0	0	0	0	17	0	1937.94	A0A6I8U458;Q178Y4;Q178Y3	A0A6I8U458	1179	1195	no	no	2;3	6.6152e-182	355.74	2249800000			197	234;421	211	262;263
DLFQTPNFR	TTIGCRDMKIAQTLRDLFQTPNFRVVVVDD	IAQTLRDLFQTPNFRVVVVDDVDAVEICGA	R	D	L	F	R	V	0	1	1	1	0	1	0	0	0	0	1	0	0	2	1	0	1	0	0	0	0	0	9	0	1136.56	Q17KS3;A0A6I8T5F9;Q17KS5;Q17KS4;A0A1S4EZ75	Q17KS3	181	189	yes	no	2	0.0011976	147.08	367100000			198	36	212	264
DLGFPGAPFR	EAMTKQQIEFDTPFRDLGFPGAPFRSTVLL	DTPFRDLGFPGAPFRSTVLLQPTSGSLVNL	R	D	L	F	R	S	1	1	0	1	0	0	0	2	0	0	1	0	0	2	2	0	0	0	0	0	0	0	10	0	1075.55	Q16EH0;Q16NS9;A0A6I8U9W3	Q16EH0	567	576	yes	no	2	0.0078052	107.66	20454000			199	248	213	265
DLIADTNFEQR	LLGLVRRQYKFSPLKDLIADTNFEQRIPKQ	SPLKDLIADTNFEQRIPKQQWWLKQRLLLR	K	D	L	Q	R	I	1	1	1	2	0	1	1	0	0	1	1	0	0	1	0	0	1	0	0	0	0	0	11	0	1320.63	Q0IFA3	Q0IFA3	71	81	yes	yes	2	0.0024685	140.75	8735600			200	293	214	266
DLLINPTIK	LKSLQSQMRSDPKVRDLLINPTIKRNVKAA	SDPKVRDLLINPTIKRNVKAAAMKEVSSRV	R	D	L	I	K	R	0	0	1	1	0	0	0	0	0	2	2	1	0	0	1	0	1	0	0	0	0	0	9	0	1025.61	Q0IEE4	Q0IEE4	73	81	yes	yes	2	0.015422	103.83	51511000			201	288	215	267
DLQNVNITLR	IRSQPRNVPVVTGSKDLQNVNITLRILFRP	VTGSKDLQNVNITLRILFRPIPDQLPKIYT	K	D	L	L	R	I	0	1	2	1	0	1	0	0	0	1	2	0	0	0	0	0	1	0	0	1	0	0	10	0	1184.65	Q1HR13	Q1HR13	84	93	yes	yes	2	6.437e-05	165.15	42433000			202	501	216	268
DLQPTVMDQAASQQLSR	EMFLEPGAQVAQSARDLQPTVMDQAASQQL	QPTVMDQAASQQLSRSALNLSHAIHDLRSA	R	D	L	S	R	S	2	1	0	2	0	4	0	0	0	0	2	0	1	0	1	2	1	0	0	1	0	0	17	0	1886.92	A0A6I8TRP0;A0A6I8U272;Q176Z3;A0A6I8U3X0;A0A6I8U723;A0A6I8U526;A0A0N8ERZ1	A0A6I8TRP0	1023	1039	yes	no	2	0.00029446	111.39	5918400			203	6	217	269
DLSYVGR	TYIEPRFDTAINSTRDLSYVGRPCSASTAT	DTAINSTRDLSYVGRPCSASTATGSKAQHT	R	D	L	G	R	P	0	1	0	1	0	0	0	1	0	0	1	0	0	0	0	1	0	0	1	1	0	0	7	0	808.408	Q175A4;A0A6I8TD30;A0A6I8T9A7	Q175A4	982	988	yes	no	2	0.010975	124.32	49862000			205	144	219	271
DLTDYLMK	YALPHAILRMDLAGRDLTDYLMKILTERGY	RMDLAGRDLTDYLMKILTERGYSFTTTAER	R	D	L	M	K	I	0	0	0	2	0	0	0	0	0	0	2	1	1	0	0	0	1	0	1	0	0	0	8	0	997.479	Q178A9;P49128;D9YSS9;Q17C87;Q1HRN5;Q6ELZ6;Q17KG3;Q45L89;Q6ELZ7;Q4PKE5;Q16QR7;Q178B0;A0A1S4FCE2;Q6QNY2;Q16VS2	Q6QNY2	185	192	no	no	1;2	2.5274e-05	144.38	371860000			206	416;435;545;549;471	220;221	272;273;274
DLTLEQIR	EAELRAKAKVDRENRDLTLEQIRLKAEENR	KVDRENRDLTLEQIRLKAEENRITVMESIK	R	D	L	I	R	L	0	1	0	1	0	1	1	0	0	1	2	0	0	0	0	0	1	0	0	0	0	0	8	0	986.54	Q16UJ3	Q16UJ3	208	215	yes	yes	2	0.0047409	168.74	16820000			207	379	222	275
DLYANSVLSGGTTMYPGIADR	TVYNSIMRCDVDIRKDLYANSVLSGGTTMY	VLSGGTTMYPGIADRMQKEITSLAPSTIKI	K	D	L	D	R	M	2	1	1	2	0	0	0	3	0	1	2	0	1	0	1	2	2	0	2	1	0	0	21	0	2200.05	Q6QNY2;Q16VS2	Q6QNY2	293	313	yes	no	2;3	1.269e-65	247.38	95274000			208	549	223;224	276;277;278;279
DLYANTVLSGGTTMYPGIADR	TTYNSIMKCDVDIRKDLYANTVLSGGTTMY	VLSGGTTMYPGIADRMQKEITALAPSTMKI	K	D	L	D	R	M	2	1	1	2	0	0	0	3	0	1	2	0	1	0	1	1	3	0	2	1	0	0	21	0	2214.06	Q178A9;P49128;Q4PKE5;Q16QR7	Q4PKE5	293	313	no	no	2	4.7943e-31	204.82	23770000			209	416;545	225;226	280;281
DMTGDPFVSCR	DCNLRGLTPVCSCPRDMTGDPFVSCRPFTK	SCPRDMTGDPFVSCRPFTKEDLCIPNPCGT	R	D	M	C	R	P	0	1	0	2	1	0	0	1	0	0	0	0	1	1	1	1	1	0	0	1	0	0	11	0	1283.53	Q16IL6;A0A6I8TFM3;A0A6I8TQI9	Q16IL6	341	351	yes	no	2	0.028692	67.704	3219700			211	168	229	286
DNIQGITKPAIR	GLGKGSAKRHRKVLRDNIQGITKPAIRRLA	VLRDNIQGITKPAIRRLARRGGVKRISGLI	R	D	N	I	R	R	1	1	1	1	0	1	0	1	0	3	0	1	0	0	1	0	1	0	0	0	0	0	12	1	1324.75	Q17EE8;Q16IE4;A0A6I8U2Q5;A0A6I8U427;A0A6I8U625;A0A6I8T3I8	Q17EE8	25	36	yes	no	2;3	0.002711	137.46	151950000			212	230	230	287;288
DNLEWLAR	NAFMHSGTTSDQFLRDNLEWLARATNWAKL	TSDQFLRDNLEWLARATNWAKLTATASLGV	R	D	N	A	R	A	1	1	1	1	0	0	1	0	0	0	2	0	0	0	0	0	0	1	0	0	0	0	8	0	1015.51	Q17GS7;A0A1S4F345	Q17GS7	397	404	yes	no	2	0.022538	104.21	12639000			213	47	231	289
DNLLMHDYYTER	LTLIIELASGGELVRDNLLMHDYYTERQIA	LVRDNLLMHDYYTERQIAIYVYQILLGLEH	R	D	N	E	R	Q	0	1	1	2	0	0	1	0	1	0	2	0	1	0	0	0	1	0	2	0	0	0	12	0	1568.69	Q16IU1;A0A6I8TT30	Q16IU1	3609	3620	yes	no	2	0.0030083	132.5	10791000			214	217	232	290
DPEEVAGEFGR	MSKIKDQLEAAAAGRDPEEVAGEFGRHSFY	AAGRDPEEVAGEFGRHSFYKMLGYFSLVGL	R	D	P	G	R	H	1	1	0	1	0	0	3	2	0	0	0	0	0	1	1	0	0	0	0	1	0	0	11	0	1204.54	Q16FL6	Q16FL6	218	228	yes	yes	2	0.0020967	117.01	10088000			215	306	233	291
DPITSLR	SYRSRDEIAEVRQTRDPITSLREKILTNEL	IAEVRQTRDPITSLREKILTNELATTEELK	R	D	P	L	R	E	0	1	0	1	0	0	0	0	0	1	1	0	0	0	1	1	1	0	0	0	0	0	7	0	800.439	Q16F83;Q17AH2;A0A1S4FA55;Q17AH1;A0A1S4FA91	Q16F83	288	294	yes	no	2	0.0029964	151.17	15705000			216	63	234	292
DPNTGFMTNTPLEIFTITPGR	QDPESLLINGKGQFRDPNTGFMTNTPLEIF	MTNTPLEIFTITPGRRYRFRMINAFASVCP	R	D	P	G	R	R	0	1	2	1	0	0	1	2	0	2	1	0	1	2	3	0	5	0	0	0	0	0	21	0	2321.14	Q4ZGM4;A0A6I8TGT5;A0A6I8TSL4;Q0IF14;A0A0P6IU09	Q4ZGM4	358	378	yes	no	2;3	1.1368e-09	129.51	20422000			217	15	235;236	293;294;295
DPTANFTPR	LNCLHIITLYNRIKRDPTANFTPRTIMIGG	YNRIKRDPTANFTPRTIMIGGKAAPGYYIA	R	D	P	P	R	T	1	1	1	1	0	0	0	0	0	0	0	0	0	1	2	0	2	0	0	0	0	0	9	0	1017.49	Q17NG8	Q17NG8	594	602	yes	yes	2	0.0013507	172.21	296660000			218	483	237	296
DPVQLDSLSIR	MNTHLKAVKMTIKNRDPVQLDSLSIRGNNI	IKNRDPVQLDSLSIRGNNIRYYILPDSLPL	R	D	P	I	R	G	0	1	0	2	0	1	0	0	0	1	2	0	0	0	1	2	0	0	0	1	0	0	11	0	1241.66	Q17DD1	Q17DD1	51	61	yes	yes	2	0.011398	94.309	9843400			219	442	238	297
DQEGQDVLLFIDNIFR	ARVALTGLTVAEYFRDQEGQDVLLFIDNIF	QEGQDVLLFIDNIFRFTQAGSEVSALLGRI	R	D	Q	F	R	F	0	1	1	3	0	2	1	1	0	2	2	0	0	2	0	0	0	0	0	1	0	0	16	0	1920.96	Q17H12;Q17FL3;A0A1S4F4H1;Q1HR61	Q17H12	271	286	yes	no	2;3	8.4098e-250	405.77	183530000			220	50	239	298;299;300;301
DQGCCGSCWAVSAASAMTDR	AREKWPECPSLREIRDQGCCGSCWAVSAAS	GSCWAVSAASAMTDRWCVRSKGKEQFIFGS	R	D	Q	D	R	W	4	1	0	2	3	1	0	2	0	0	0	0	1	0	0	3	1	1	0	1	0	0	20	0	2188.84	Q9Y1J6;Q171M0;Q16MR7;Q16E99	Q9Y1J6	146	165	yes	no	2;3	2.3769e-11	142.97	13278000			221	301	240	302;303
DQGWCGSSWAVSTASVASDR	FDATNYWPGFIGKVRDQGWCGSSWAVSTAS	GSSWAVSTASVASDRFAILSKGRETVQLAP	R	D	Q	D	R	F	3	1	0	2	1	1	0	2	0	0	0	0	0	0	0	5	1	2	0	2	0	0	20	0	2125.91	Q17LU1	Q17LU1	204	223	yes	yes	2	4.4657e-11	138.57	10214000			222	475	241	304
DQIGTLR	QLVDSGFAPDTVGTRDQIGTLRRQLGKLEN	APDTVGTRDQIGTLRRQLGKLENRARDHDD	R	D	Q	L	R	R	0	1	0	1	0	1	0	1	0	1	1	0	0	0	0	0	1	0	0	0	0	0	7	0	801.434	A0A6I8TRA3;A0A6I8TR60;A0A1S4G7Z7;A0A6I8TTZ4;A0A6I8TR75;A0A6I8TS03;A0A6I8TU41;A0A6I8TS09;A0A6I8TS15;A0A6I8THM2;A0A6I8THK9;A0A6I8TSH0;A0A6I8THL4;A0A6I8TSG5;A0A6I8TR55;A0A6I8TS57;A0A6I8THK6;A0A6I8TS24;A0A6I8TU04;A0A6I8THL9;A0A6I8TS35;A0A6I8TR80;A0A6I8THL8;A0A6I8THL0;A0A6I8TSC2;A0A6I8TU10;A0A6I8THL3;A0A6I8TS62;A0A6I8TU31;A0A6I8TSF8;A0A6I8TSF0;A0A6I8TU47;A0A6I8TR85;A0A6I8TS31;A0A6I8TR97;A0A6I8TSD7;A0A…	A0A6I8TRA3	6576	6582	yes	no	2	0.017874	118.01	7488300			223	113	242	305
DQIQDVFR	FVLDEADEMLSRGFKDQIQDVFRMLPNDVQ	MLSRGFKDQIQDVFRMLPNDVQVILLSATM	K	D	Q	F	R	M	0	1	0	2	0	2	0	0	0	1	0	0	0	1	0	0	0	0	0	1	0	0	8	0	1019.5	Q16JE7;Q1HR82	Q16JE7	192	199	yes	no	2	0.014258	111.01	4579300			224	320	243	306
DQTLANELR	ISRKWSEVRALVPQRDQTLANELRKQQNNE	ALVPQRDQTLANELRKQQNNEMLRRQFAEK	R	D	Q	L	R	K	1	1	1	1	0	1	1	0	0	0	2	0	0	0	0	0	1	0	0	0	0	0	9	0	1058.54	Q172T4;A0A6I8T9W6	Q172T4	619	627	yes	no	2	0.0015851	160.88	97200000			225	149	244	307
DSTLIMQLLR	DAIAELDTLNEDSYKDSTLIMQLLRDNLTL	EDSYKDSTLIMQLLRDNLTLWTSDTQGDGD	K	D	S	L	R	D	0	1	0	1	0	1	0	0	0	1	3	0	1	0	0	1	1	0	0	0	0	0	10	0	1188.65	Q1HR36;A0A6I8TEM3;Q1HQQ5;Q16QZ7	Q1HR36	216	225	no	no	2	0.0087269	106.36	40077000			226	162;361	245;246	308;309
DVAAQYTTISR	LILPYYIPDTEPARRDVAAQYTTISRLDQG	PARRDVAAQYTTISRLDQGVGLVLKELADA	R	D	V	S	R	L	2	1	0	1	0	1	0	0	0	1	0	0	0	0	0	1	2	0	1	1	0	0	11	0	1223.61	Q16T02;A0A0N8ES60;A0A1S4FQA7	Q16T02	208	218	yes	no	2	0.0012939	153.05	34440000			227	9	247	310
DVIIDLVSYR	HVCRVAAEWRATFHKDVIIDLVSYRRNGHN	ATFHKDVIIDLVSYRRNGHNEIDEPMFTQP	K	D	V	Y	R	R	0	1	0	2	0	0	0	0	0	2	1	0	0	0	0	1	0	0	1	2	0	0	10	0	1191.65	Q175A3;A0A6I8TDG4;A0A6I8TDA9;A0A6I8TD24;Q175A4;A0A6I8TD30;A0A6I8T9A7	Q175A4	502	511	no	no	2	0.025167	93.178	6491300			230	157;144	250	313
DVNAAIATIK	YMACCMLYRGDVVPKDVNAAIATIKTKRTI	DVVPKDVNAAIATIKTKRTIQFVDWCPTGF	K	D	V	I	K	T	3	0	1	1	0	0	0	0	0	2	0	1	0	0	0	0	1	0	0	1	0	0	10	0	1014.57	A0A6I8TLW0;Q16N35;Q1HR53;Q16JS3	Q1HR53	327	336	no	no	2	0.030148	90.15	39707000			231	323;198	251	314
DVQEIFR	LDECDKMLEQLDMRRDVQEIFRNTPHGKQV	LEQLDMRRDVQEIFRNTPHGKQVMMFSATL	R	D	V	F	R	N	0	1	0	1	0	1	1	0	0	1	0	0	0	1	0	0	0	0	0	1	0	0	7	0	905.461	A2I858;Q1HR75	A2I858	206	212	yes	no	2	0.026429	111.28	3581700			232	252	252	315
DVQSALEEEQR	AEAQKNIKRYQQQLKDVQSALEEEQRARDD	QQLKDVQSALEEEQRARDDAREQLGISERR	K	D	V	Q	R	A	1	1	0	1	0	2	3	0	0	0	1	0	0	0	0	1	0	0	0	1	0	0	11	0	1302.61	A0A6I8U458;Q178Y4;Q178Y3	A0A6I8U458	1654	1664	no	no	2	0.0014395	151.83	26554000			233	234;421	253	316
DVTFEFPEPYL	KVDTFTSVYKKLTGRDVTFEFPEPYL____	LTGRDVTFEFPEPYL_______________	R	D	V	Y	L	-	0	0	0	1	0	0	2	0	0	0	1	0	0	2	2	0	1	0	1	1	0	0	11	0	1355.63	Q6U1Z5;Q0IEM1	Q6U1Z5	182	192	yes	no	2	0.0025528	139.68	63249000			234	289	254	317
DVVIPLIMR	LMLLAVSTKMTEKERDVVIPLIMRGFKDSA	MTEKERDVVIPLIMRGFKDSALEAGTSVTG	R	D	V	M	R	G	0	1	0	1	0	0	0	0	0	2	1	0	1	0	1	0	0	0	0	2	0	0	9	0	1054.62	Q16XK1	Q16XK1	160	168	yes	yes	2	0.0033354	117.17	27461000			235	386	255	318
DWEISDLNAQVNDLR	CEGQKWDLEFEVRKRDWEISDLNAQVNDLR	DWEISDLNAQVNDLRGKFVKPTLKKVSKYE	R	D	W	L	R	G	1	1	2	3	0	1	1	0	0	1	2	0	0	0	0	1	0	1	0	1	0	0	15	0	1786.85	Q16RS1;Q16RS9;Q16RS5	Q16RS1	121	135	yes	no	2;3	6.8941e-46	257.13	31963000			236	365	256	319;320
DYAMENLELTYR	YPEDSSVKYSINHIRDYAMENLELTYRLHY	HIRDYAMENLELTYRLHYGEIASNDHRYPS	R	D	Y	Y	R	L	1	1	1	1	0	0	2	0	0	0	2	0	1	0	0	0	1	0	2	0	0	0	12	0	1516.69	Q177I2;Q6U1K9	Q177I2	954	965	yes	no	1	0.00037706	122.13	232170000			237	414	257	321
DYGVLQEESGVPFR	LRIPLLADKSMKISRDYGVLQEESGVPFRG	RDYGVLQEESGVPFRGLFVIDGKQNLRQVT	R	D	Y	F	R	G	0	1	0	1	0	1	2	2	0	0	1	0	0	1	1	1	0	0	1	2	0	0	14	0	1594.76	Q17DN4;Q8WSF6	Q17DN4	108	121	yes	no	2;3	4.6741e-09	178.67	608990000			238	447	258	322;323
DYLHFIR	VVRKMKMQRTIVIRRDYLHFIRKYDRFEKR	QRTIVIRRDYLHFIRKYDRFEKRHRNLSVH	R	D	Y	I	R	K	0	1	0	1	0	0	0	0	1	1	1	0	0	1	0	0	0	0	1	0	0	0	7	0	962.497	Q17IE1;Q9GSB1	Q17IE1	85	91	yes	no	2	0.018215	117.7	54781000			239	462	259	324
DYLNEEDNTMPR	VQWYEDGKKQTKFIRDYLNEEDNTMPRVGA	FIRDYLNEEDNTMPRVGAVAIGGLAGLIFG	R	D	Y	P	R	V	0	1	2	2	0	0	2	0	0	0	1	0	1	0	1	0	1	0	1	0	0	0	12	0	1495.62	Q1HQI8	Q1HQI8	115	126	yes	yes	2	0.0012468	150.08	33887000			240	488	260	325
DYNLPNPLMANTDLAR	NDIYGTWKNKSTVKKDYNLPNPLMANTDLA	YNLPNPLMANTDLARLLKSDEIRKVLNPAK	K	D	Y	A	R	L	2	1	3	2	0	0	0	0	0	0	3	0	1	0	2	0	1	0	1	0	0	0	16	0	1816.88	Q1HQJ0	Q1HQJ0	279	294	yes	yes	2	0.0014894	79.82	5078800			241	489	261	326
EAADLSAWIR	QNKLNETVKAYVLVREAADLSAWIRDKESH	YVLVREAADLSAWIRDKESHAQIKDVGEDL	R	E	A	I	R	D	3	1	0	1	0	0	1	0	0	1	1	0	0	0	0	1	0	1	0	0	0	0	10	0	1130.57	Q16EQ1;A0A6I8TS46;A0A6I8TGL5;A0A6I8TQK0	Q16EQ1	1081	1090	yes	no	2	0.044787	76.679	4870200			244	172	265	330
EACELIVR	GSTLVVGGDGRCFCREACELIVRMCAANGV	DGRCFCREACELIVRMCAANGVAKVLAGQN	R	E	A	V	R	M	1	1	0	0	1	0	2	0	0	1	1	0	0	0	0	0	0	0	0	1	0	0	8	0	988.501	Q58I84;Q16U43	Q58I84	68	75	yes	no	2	0.0038361	124.59	8034200			245	376	266	331
EAEPGVPLPFSIHEQDR	AIYLKNLVTSSWQDREAEPGVPLPFSIHEQ	EPGVPLPFSIHEQDRAMIRDTIVEAIVHAP	R	E	A	D	R	A	1	1	0	1	0	1	3	1	1	1	1	0	0	1	3	1	0	0	0	1	0	0	17	0	1919.94	A0A0P6IZN4	A0A0P6IZN4	72	88	yes	yes	3	0.00040707	89.866	6592300			246	23	267	332
EAFAAPIAR	IPAGHMGLDVGPKSREAFAAPIARSKIIVW	VGPKSREAFAAPIARSKIIVWNGPPGVFEF	R	E	A	A	R	S	4	1	0	0	0	0	1	0	0	1	0	0	0	1	1	0	0	0	0	0	0	0	9	0	944.508	Q95UR6;Q8WQL0;Q8WQK9;Q95UR5;Q8WQK8;Q8WQL1;B1A651	Q95UR6	320	328	yes	no	2	0.00095302	130	100350000			247	553	268	333
EAFSLFDKDGDGTITTK	______________________________	FSLFDKDGDGTITTKELGTVMRSLGQNPTE	K	E	A	T	K	E	1	0	0	3	0	0	1	2	0	1	1	2	0	2	0	1	3	0	0	0	0	0	17	1	1843.88	Q1HQX3	Q1HQX3	15	31	yes	yes	3	0.00054214	85.636	7885600			248	499	269	334
EAFTHFGR	TGKNTVLMQGERTAREAFTHFGRAPGVPHS	QGERTAREAFTHFGRAPGVPHSNTRPYVQS	R	E	A	G	R	A	1	1	0	0	0	0	1	1	1	0	0	0	0	2	0	0	1	0	0	0	0	0	8	0	963.456	Q1HR62	Q1HR62	148	155	yes	yes	2	0.0025869	156.16	33875000			249	515	270	335
EAGQTEAVCFR	GLKVIACIGETLQEREAGQTEAVCFRQTKA	LQEREAGQTEAVCFRQTKAIADKVKDWSNV	R	E	A	F	R	Q	2	1	0	0	1	1	2	1	0	0	0	0	0	1	0	0	1	0	0	1	0	0	11	0	1266.57	Q17HW3	Q17HW3	134	144	yes	yes	2	8.8662e-07	179.51	28689000			250	458	271	336
EALNLIQDAIAK	VGDEGGFAPNILENKEALNLIQDAIAKAGY	ENKEALNLIQDAIAKAGYXGKVEIGMDVAA	K	E	A	A	K	A	3	0	1	1	0	1	1	0	0	2	2	1	0	0	0	0	0	0	0	0	0	0	12	0	1297.72	A0A6I8U719;Q17KK5;A0A2I7ML21	A0A6I8U719	231	242	yes	no	2	0.014763	89.171	4794100			251	242	272	337
EALQNISDNLDALPTDRDHQETLR	ADTSKEFDAGLNRLREALQNISDNLDALPT	LDALPTDRDHQETLRKIENLERQLEGQRPL	R	E	A	L	R	K	2	2	2	4	0	2	2	0	1	1	4	0	0	0	1	1	2	0	0	0	0	0	24	1	2763.34	A0A6I8TRA3;A0A6I8TR60;A0A1S4G7Z7;A0A6I8TTZ4;A0A6I8TR75;A0A6I8TS03;A0A6I8TU41;A0A6I8TS09;A0A6I8TS15;A0A6I8THM2;A0A6I8THK9;A0A6I8TSH0;A0A6I8THL4;A0A6I8TSG5;A0A6I8TR55;A0A6I8TS57;A0A6I8THK6;A0A6I8TS24;A0A6I8TU04;A0A6I8THL9;A0A6I8TS35;A0A6I8TR80;A0A6I8THL8;A0A6I8THL0;A0A6I8TSC2;A0A6I8TU10;A0A6I8THL3;A0A6I8TS62;A0A6I8TU31;A0A6I8TSF8;A0A6I8TSF0;A0A6I8TU47;A0A6I8TR85;A0A6I8TS31;A0A6I8TR97;A0A6I8TSD7;A0A…	A0A6I8TRA3	6076	6099	yes	no	4	0.0016836	62.082	5105500			252	113	273	338
EALSAWDSHEEGR	DNVFVNRLGITSLIREALSAWDSHEEGRLV	IREALSAWDSHEEGRLVYRYGGDPVGAFFP	R	E	A	G	R	L	2	1	0	1	0	0	3	1	1	0	1	0	0	0	0	2	0	1	0	0	0	0	13	0	1485.65	A0A6I8TII1;Q16UP5	A0A6I8TII1	601	613	yes	no	2	0.00013571	160.18	9174500			253	178	274	339
EAVTFLR	MYVALTYDHRLIDGREAVTFLRKIKAAVED	DHRLIDGREAVTFLRKIKAAVEDPRIILAG	R	E	A	L	R	K	1	1	0	0	0	0	1	0	0	0	1	0	0	1	0	0	1	0	0	1	0	0	7	0	834.46	Q17H89;A0A6I8T705	Q17H89	469	475	yes	no	2	0.0006204	144.29	349090000			254	131	275	340
EAYLELR	WAYLPDPQLQDWSQREAYLELRRREAAGLE	QLQDWSQREAYLELRRREAAGLEPISKDFI	R	E	A	L	R	R	1	1	0	0	0	0	2	0	0	0	2	0	0	0	0	0	0	0	1	0	0	0	7	0	892.465	Q0IEU1	Q0IEU1	116	122	yes	yes	2	0.010359	124.89	123580000			255	290	276	341
EAYPGDVFYLHSR	AYRQMSLLLRRPPGREAYPGDVFYLHSRLL	GREAYPGDVFYLHSRLLERAAKMNPTLGGG	R	E	A	S	R	L	1	1	0	1	0	0	1	1	1	0	1	0	0	1	1	1	0	0	2	1	0	0	13	0	1552.73	Q1HRQ7;A0A4P8TXB6	Q1HRQ7	333	345	yes	no	2;3	0.00032936	155.11	2858200000			256	537	277	342;343
EDALELFPMLR	VAGDRNVKSSYYLSREDALELFPMLRGDKL	YLSREDALELFPMLRGDKLRGAIVYYDGQQ	R	E	D	L	R	G	1	1	0	1	0	0	2	0	0	0	3	0	1	1	1	0	0	0	0	0	0	0	11	0	1332.67	Q17E81;Q17E82	Q17E81	194	204	yes	no	2	2.7371e-05	166.16	630720000			257	448	278;279	344;345;346;347;348;349;350
EDEHGLALGR	ARRMVVKLGSAVITREDEHGLALGRLASIV	AVITREDEHGLALGRLASIVEQVAEYHVEG	R	E	D	G	R	L	1	1	0	1	0	0	2	2	1	0	2	0	0	0	0	0	0	0	0	0	0	0	10	0	1095.53	Q174N2	Q174N2	96	105	yes	yes	3	0.026344	63.216	16197000			258	405	280	351
EDLMNIAR	IAAAQDNSQNVDKFREDLMNIARTTLSSKI	QNVDKFREDLMNIARTTLSSKILSQHKEYF	R	E	D	A	R	T	1	1	1	1	0	0	1	0	0	1	1	0	1	0	0	0	0	0	0	0	0	0	8	0	960.47	A0A1S4FHA0;Q171G0;Q1DH07	A0A1S4FHA0	156	163	yes	no	2	0.00029752	134.44	16819000			259	78	281	352
EDTTLLE	DPDNVEEEIVEILVREDTTLLE________	EIVEILVREDTTLLE_______________	R	E	D	L	E	-	0	0	0	1	0	0	2	0	0	0	2	0	0	0	0	0	2	0	0	0	0	0	7	0	819.386	Q0IEY3;A0A6I8TEN4	Q0IEY3	682	688	yes	no	1	0.021025	84.064	6299700			260	163	282	353
EEDVLEWLVENK	YRHQTPIVYEHELQREEDVLEWLVENKATG	LQREEDVLEWLVENKATGDEDDVIEEVNAK	R	E	E	N	K	A	0	0	1	1	0	0	4	0	0	0	2	1	0	0	0	0	0	1	0	2	0	0	12	0	1501.73	A0A6I8U2R6;A0A6I8U5S0;A0A6I8U5R6;A0A6I8U7J8;A0A6I8U2R8;A0A6I8U2R2;A0A6I8U4L0;A0A6I8TS45;A0A6I8U7J5;A0A6I8TS42;Q16RV8	A0A6I8U2R6	243	254	yes	no	2	0.0034415	113.93	9320400			261	213	283	354
EEELAQTLVR	RRMQIEEMQQQLIKREEELAQTLVRIDEES	QLIKREEELAQTLVRIDEESAAKAAAQKAQ	R	E	E	V	R	I	1	1	0	0	0	1	3	0	0	0	2	0	0	0	0	0	1	0	0	1	0	0	10	0	1186.62	Q17L96;A0A1S4EYP3;Q17L97	Q17L96	1014	1023	yes	no	2	1.1051e-15	156.01	0			262	35	284	355
EEFTALLR	FTGDSVLDEKADEHREEFTALLREMKNAFR	EKADEHREEFTALLREMKNAFRSDGYQLGI	R	E	E	L	R	E	1	1	0	0	0	0	2	0	0	0	2	0	0	1	0	0	1	0	0	0	0	0	8	0	977.518	A0A1S4F0F9;Q17JL4	A0A1S4F0F9	196	203	yes	no	2	0.00037267	132.09	58846000			263	40	285	356
EEFTALVR	FTGDSVLDPKADEHREEFTALVRDLKNALV	PKADEHREEFTALVRDLKNALVADNFILGL	R	E	E	V	R	D	1	1	0	0	0	0	2	0	0	0	1	0	0	1	0	0	1	0	0	1	0	0	8	0	963.503	Q1HRE7;Q17JL7;A0A1S4F0I0	Q1HRE7	196	203	yes	no	2	0.00015954	146.21	90544000			264	41	286	357
EELSNILAHMR	LKRRLGTHIRAKRKREELSNILAHMRKAAH	KRKREELSNILAHMRKAAHK__________	R	E	E	M	R	K	1	1	1	0	0	0	2	0	1	1	2	0	1	0	0	1	0	0	0	0	0	0	11	0	1311.66	Q1HR17;Q17HK5	Q1HR17	98	108	yes	no	2	0.0013631	152.47	9966800			265	456	287	358
EEQAEADGMEEGDR	AVMHMGGMKFKQKGREEQAEADGMEEGDRV	REEQAEADGMEEGDRVAKLLGCVTEDLYKN	R	E	E	D	R	V	2	1	0	2	0	1	5	2	0	0	0	0	1	0	0	0	0	0	0	0	0	0	14	0	1564.59	A0A6I8U458;Q178Y4;Q178Y3	A0A6I8U458	370	383	no	no	2	1.2906e-12	186.02	149120000			266	234;421	288;289	359;360
EEYDESGPGIVHR	ILASLSTFQQMWISKEEYDESGPGIVHRKC	SKEEYDESGPGIVHRKCF____________	K	E	E	H	R	K	0	1	0	1	0	0	3	2	1	1	0	0	0	0	1	1	0	0	1	1	0	0	13	0	1486.67	Q17KG3;Q45L89;Q6ELZ7	Q17KG3	361	373	yes	no	2;3	3.3931e-27	230.06	33958000			267	471	290	361;362
EFEVIVVDRPQPPR	TYKIKASNQYGEDTREFEVIVVDRPQPPRN	REFEVIVVDRPQPPRNVFALETTQDTVTLN	R	E	F	P	R	N	0	2	0	1	0	1	2	0	0	1	0	0	0	1	3	0	0	0	0	3	0	0	14	1	1679.9	A0A6I8T6M3;A0A6I8T741;A0A1S4F231;A0A6I8T6S6;A0A6I8T6L7;Q17HV9;A0A6I8T5E0	A0A6I8T6M3	4925	4938	yes	no	3	6.8035e-06	148.68	8819000			268	44	291	363
EFFGGSPFEEIFR	GGFPFTFRDPEEVFREFFGGSPFEEIFRVT	FREFFGGSPFEEIFRVTSHHHNGRRANGAT	R	E	F	F	R	V	0	1	0	0	0	0	3	2	0	1	0	0	0	4	1	1	0	0	0	0	0	0	13	0	1560.72	Q17AG1;A0A6I8TB60	Q17AG1	118	130	yes	no	2	0.003003	116.23	2969000			269	153	292	364
EFGGLIYQR	STGDFVLHTNVNDGREFGGLIYQRCNDRLE	NVNDGREFGGLIYQRCNDRLETAVQLSWAS	R	E	F	Q	R	C	0	1	0	0	0	1	1	2	0	1	1	0	0	1	0	0	0	0	1	0	0	0	9	0	1081.56	Q1HR57	Q1HR57	188	196	yes	yes	2	0.0015094	158.08	1190600000			270	513	293	365
EFTLEFSR	AAICVRQEIETKWKKEFTLEFSRDRKSMSS	IETKWKKEFTLEFSRDRKSMSSYCTPLKAS	K	E	F	S	R	D	0	1	0	0	0	0	2	0	0	0	1	0	0	2	0	1	1	0	0	0	0	0	8	0	1027.5	Q175R4;A0A6I8TD93;Q175R5;A0A1S4FE53;Q175R3	Q175R4	481	488	yes	no	2	0.00014627	147.34	42013000			271	71	294	366
EGDILTLLESER	EQNRQIIRNVKGPVREGDILTLLESEREAR	PVREGDILTLLESEREARRLR_________	R	E	G	E	R	E	0	1	0	1	0	0	3	1	0	1	3	0	0	0	0	1	1	0	0	0	0	0	12	0	1373.7	Q1HR28	Q1HR28	48	59	yes	yes	2	0.0028435	126.39	23359000			272	504	295	367
EGGFAHFEGR	RPEFKTPISDQLNIREGGFAHFEGRLEPVS	QLNIREGGFAHFEGRLEPVSDPTLRVEWLK	R	E	G	G	R	L	1	1	0	0	0	0	2	3	1	0	0	0	0	2	0	0	0	0	0	0	0	0	10	0	1105.49	Q17AE9;A0A6I8TJB7	Q17AE9	883	892	yes	no	2	0.00065928	158.57	26063000			273	183	296	368
EGNDLYNEMIEGGVISLK	HGGYSVFAGVGERTREGNDLYNEMIEGGVI	DLYNEMIEGGVISLKDKTSKVALVYGQMNE	R	E	G	L	K	D	0	0	2	1	0	0	3	3	0	2	2	1	1	0	0	1	0	0	1	1	0	0	18	0	1979.95	Q17H12;Q17FL3;A0A1S4F4H1	Q17H12	218	235	yes	no	2	4.4838e-24	198.23	46435000			274	50	297;298	369;370
EGQDLQVVCEVYGAR	SRNSIKNGSHIGPMREGQDLQVVCEVYGAR	EGQDLQVVCEVYGARPVPVISWHRSGSVVR	R	E	G	A	R	P	1	1	0	1	1	2	2	2	0	0	1	0	0	0	0	0	0	0	1	3	0	0	15	0	1721.8	A0A6I8T6V9;A0A6I8T6W5;A0A6I8T909;Q17DP1;A0A6I8T927;A0A6I8T915	A0A6I8T6V9	158	172	yes	no	2	0.004493	95.018	7679800			275	128	299	371
EGSFGYIDPFGIR	PRQYHEEANSGSSTREGSFGYIDPFGIRRV	TREGSFGYIDPFGIRRVVYYNTGPGKGFVH	R	E	G	I	R	R	0	1	0	1	0	0	1	3	0	2	0	0	0	2	1	1	0	0	1	0	0	0	13	0	1456.7	Q179V5;A0A6I8TKZ5;Q16Q13	Q179V5	390	402	yes	no	2	0.0044616	110.38	26526000			276	193	300	372
EHGLVFMETSAR	SRREVKKEEGEAFAREHGLVFMETSARTAA	FAREHGLVFMETSARTAANVEEAFINTAKE	R	E	H	A	R	T	1	1	0	0	0	0	2	1	1	0	1	0	1	1	0	1	1	0	0	1	0	0	12	0	1375.66	Q17BP4	Q17BP4	140	151	yes	yes	3	0.023476	62.338	3256900			278	434	302	375
EHLELFWSR	ELAILYSKYKPAKMREHLELFWSRVNIPKV	KPAKMREHLELFWSRVNIPKVLRAAEQAHL	R	E	H	S	R	V	0	1	0	0	0	0	2	0	1	0	2	0	0	1	0	1	0	1	0	0	0	0	9	0	1215.6	Q16IM0;A0A6I8U1U7;A0A6I8U540	Q16IM0	1335	1343	yes	no	3	0.0062579	90.629	3518700			279	229	303	376
EHLLLAR	ILVVAATDGQMPQTREHLLLARQVGVEKIV	DGQMPQTREHLLLARQVGVEKIVIFINKAD	R	E	H	A	R	Q	1	1	0	0	0	0	1	0	1	0	3	0	0	0	0	0	0	0	0	0	0	0	7	0	850.502	Q16MW4;A0A1S4FVU5	Q16MW4	159	165	yes	no	2	0.01386	121.68	3468800			280	98	304	377
EIAQDFK	TELLIDKLYFQRLVREIAQDFKTDLRLHSL	LYFQRLVREIAQDFKTDLRLHSLASWPSRK	R	E	I	F	K	T	1	0	0	1	0	1	1	0	0	1	0	1	0	1	0	0	0	0	0	0	0	0	7	0	849.423	A0A6I8TM95;A0A6I8U6X6;Q17EE9;Q17ER7;Q0IEB9;Q177E2;Q16N56;A0A1S4FTJ0;A0A6I8U224	A0A6I8TM95	57	63	yes	no	2	0.017136	118.69	31628000			281	95	305	378
EISAIGDHFIPPMLLVK	TSSTTSHILPTTPKKEISAIGDHFIPPMLL	SAIGDHFIPPMLLVKARFTSTRAHVDATST	K	E	I	V	K	A	1	0	0	1	0	0	1	1	1	3	2	1	1	1	2	1	0	0	0	1	0	0	17	0	1879.03	Q174Q6	Q174Q6	390	406	yes	yes	2	0.041257	48.284	8187900			283	406	307	381
EITALAPSTIK	GGTTMYPGIADRMQKEITALAPSTIKIKII	RMQKEITALAPSTIKIKIIAPPERKYSVWI	K	E	I	I	K	I	2	0	0	0	0	0	1	0	0	2	1	1	0	0	1	1	2	0	0	0	0	0	11	0	1142.65	Q178A9;Q17C87;Q1HRN5;Q17KG3;Q45L89;Q6ELZ7	Q17C87	317	327	no	no	2	0.014749	96.143	27559000			284	416;435;471	308	382
EITALAPSTMK	GGTTMYPGIADRMQKEITALAPSTMKIKII	RMQKEITALAPSTMKIKIIAPPERKYSVWI	K	E	I	M	K	I	2	0	0	0	0	0	1	0	0	1	1	1	1	0	1	1	2	0	0	0	0	0	11	0	1160.61	Q4PKE5;Q16QR7	Q4PKE5	317	327	yes	no	2	0.00018046	116.52	0			285	545	309	383
EIVHLQAGQCGNQIGAK	______________________________	VHLQAGQCGNQIGAKFWEIISEEHGIDATG	R	E	I	A	K	F	2	0	1	0	1	3	1	3	1	2	1	1	0	0	0	0	0	0	0	1	0	0	17	0	1821.92	A0A1S4F2Y4	A0A1S4F2Y4	3	19	yes	yes	2	6.2723e-09	159.99	4066500			286	46	310	384
EIWDMYGVFFANHPDLR	DSVNEVFKAANWYEREIWDMYGVFFANHPD	WDMYGVFFANHPDLRRILTDYGFEGHPQRR	R	E	I	L	R	R	1	1	1	2	0	0	1	1	1	1	1	0	1	2	1	0	0	1	1	1	0	0	17	0	2108.98	A0A6I8TLR5;A0A6I8TDF2	A0A6I8TLR5	170	186	yes	no	2;3;4	6.5295e-06	131.13	24416000			287	159	311;312	385;386;387
ELADEIEEVNER	SEQSVLEWLIDDDNRELADEIEEVNERMLD	DNRELADEIEEVNERMLDRLMEQSPLLCVF	R	E	L	E	R	M	1	1	1	1	0	0	5	0	0	1	1	0	0	0	0	0	0	0	0	1	0	0	12	0	1444.67	A0A6I8U2R6;A0A6I8U5S0;A0A6I8U5R6;A0A6I8U7J8;A0A6I8U2R8;A0A6I8U2R2;A0A6I8U4L0;A0A6I8TS45;A0A6I8U7J5;A0A6I8TS42;A0A6I8U4L2;Q16RV7	A0A6I8U2R6	1430	1441	yes	no	2	5.9413e-11	194.06	33597000			288	213	313	388
ELAEDGYSGVEVR	ANGMFRAELNEFLTRELAEDGYSGVEVRVT	TRELAEDGYSGVEVRVTPTRTEIIIMATRT	R	E	L	V	R	V	1	1	0	1	0	0	3	2	0	0	1	0	0	0	0	1	0	0	1	2	0	0	13	0	1422.66	Q4F6X0;J9HFW1	Q4F6X0	28	40	yes	no	2	0.0015193	131.82	92498000			289	279	314	389;390
ELEELGER	QARAKAEKQRADLARELEELGERLEEAGGA	QRADLARELEELGERLEEAGGATSAQIELN	R	E	L	E	R	L	0	1	0	0	0	0	4	1	0	0	2	0	0	0	0	0	0	0	0	0	0	0	8	0	973.472	A0A6I8U458;Q178Y4;Q178Y3;Q179E8;W0FUL2;A0A6I8U3F1	A0A6I8U458	1144	1151	no	no	2	0.00018712	143.85	1365000000			290	234;421;562;422	315	391
ELEQTIMR	KLTQEAVADLERNKKELEQTIMRKDKEISA	DLERNKKELEQTIMRKDKEISALSAKLEDE	K	E	L	M	R	K	0	1	0	0	0	1	2	0	0	1	1	0	1	0	0	0	1	0	0	0	0	0	8	0	1018.51	A0A6I8U458;Q178Y4;Q178Y3;W0FUL2;A0A6I8U3F1	A0A6I8U458	1077	1084	no	no	2	0.00098613	130.77	25484000			291	234;421;562	316	392
ELESELDSEQR	KGGKKAIQKLEQRVRELESELDSEQRRHTD	QRVRELESELDSEQRRHTDAQKNLRKSERR	R	E	L	Q	R	R	0	1	0	1	0	1	4	0	0	0	2	0	0	0	0	2	0	0	0	0	0	0	11	0	1333.6	A0A6I8U458;Q178Y4;Q178Y3;W0FUL2	A0A6I8U458	1823	1833	no	no	2	2.7563e-21	238.51	747940000			292	234;421;562	317	393;394
ELEVLMMQNR	MLPNGFKKFLVHNVRELEVLMMQNRVYCAE	VHNVRELEVLMMQNRVYCAEIAHAVSSKKR	R	E	L	N	R	V	0	1	1	0	0	1	2	0	0	0	2	0	2	0	0	0	0	0	0	1	0	0	10	0	1261.62	Q2KT21;Q2KT19;Q1HR34	Q2KT21	64	73	yes	no	2	0.022853	53.166	3544000			293	508	318	395
ELFEMAR	ELVQKYVGEGARMVRELFEMARSKKACLIF	GEGARMVRELFEMARSKKACLIFFDEIDAI	R	E	L	A	R	S	1	1	0	0	0	0	2	0	0	0	1	0	1	1	0	0	0	0	0	0	0	0	7	0	894.427	Q16KL0	Q16KL0	260	266	yes	yes	2	0.0060658	128.82	8395600			294	328	319	396
ELFETQHFQPK	RDPAKIAQLLADGERELFETQHFQPKKFPM	DGERELFETQHFQPKKFPMSPGGVAFEREV	R	E	L	P	K	K	0	0	0	0	0	2	2	0	1	0	1	1	0	2	1	0	1	0	0	0	0	0	11	0	1402.69	Q16TI5	Q16TI5	69	79	yes	yes	2	0.0010108	155.42	10093000			295	369	320	397
ELGLISPTGYR	RRTDGTPSDVAVTLRELGLISPTGYRVEDL	VTLRELGLISPTGYRVEDLYEEVDYGILSP	R	E	L	Y	R	V	0	1	0	0	0	0	1	2	0	1	2	0	0	0	1	1	1	0	1	0	0	0	11	0	1204.65	Q17A03	Q17A03	399	409	yes	yes	2	1.2534e-05	121.64	0			296	425	321	398
ELIIGDR	IKAVDSLVPIGRGQRELIIGDRQTGKTALA	VPIGRGQRELIIGDRQTGKTALAIDTIINQ	R	E	L	D	R	Q	0	1	0	1	0	0	1	1	0	2	1	0	0	0	0	0	0	0	0	0	0	0	7	0	814.455	Q1HRQ7	Q1HRQ7	206	212	yes	yes	2	0.00080464	143.02	1279400000			297	537	322	399;400
ELISNSSDALDK	LIINTFYSNKEIFLRELISNSSDALDKIRY	FLRELISNSSDALDKIRYESLTDPSKLDSG	R	E	L	D	K	I	1	0	1	2	0	0	1	0	0	1	2	1	0	0	0	3	0	0	0	0	0	0	12	0	1290.63	Q16PB5;Q16FA5;A0A1S4FUH2	Q16PB5	38	49	yes	no	2	0.0024527	137.98	36590000			298	96	323	401
ELLTLEEK	WRVKYTLAKIRKAARELLTLEEKDEKRLFQ	KIRKAARELLTLEEKDEKRLFQGNALLRRL	R	E	L	E	K	D	0	0	0	0	0	0	3	0	0	0	3	1	0	0	0	0	1	0	0	0	0	0	8	0	973.533	Q5QC95;Q1HRP3	Q5QC95	60	67	yes	no	1;2	0.0073968	116.88	47887000			299	534	324	402;403
ELPPDQAEYCIQR	LASDKPYILPDELRRELPPDQAEYCIQRMP	RRELPPDQAEYCIQRMPPYKGPNAVPGALD	R	E	L	Q	R	M	1	1	0	1	1	2	2	0	0	1	1	0	0	0	2	0	0	0	1	0	0	0	13	0	1617.75	Q172T4;A0A6I8T9W6	Q172T4	855	867	yes	no	2	0.0055878	105.86	10759000			300	149	325	404
ELTFQSEEDRK	TDAQKNLRKSERRIKELTFQSEEDRKNHER	RRIKELTFQSEEDRKNHERMQDLVDKLQQK	K	E	L	R	K	N	0	1	0	1	0	1	3	0	0	0	1	1	0	1	0	1	1	0	0	0	0	0	11	1	1380.65	A0A6I8U458;Q178Y4;Q178Y3;Q179E8;W0FUL2	A0A6I8U458	1851	1861	no	no	2	0.0094418	123.86	4242100			301	234;421;562;422	326	405
ELTGLRELR	VNLCEEEPFPVDVLRELTGLRELRLLNLSD	PVDVLRELTGLRELRLLNLSDVTVDWSAIA	R	E	L	L	R	L	0	2	0	0	0	0	2	1	0	0	3	0	0	0	0	0	1	0	0	0	0	0	9	1	1085.62	A0A6I8T518	A0A6I8T518	158	166	yes	yes	2	0.019296	101.28	61465000			302	123	327	406
EMFGLLVR	SWAEESQIENPKLVREMFGLLVRQYDTIGE	ENPKLVREMFGLLVRQYDTIGELINALNKT	R	E	M	V	R	Q	0	1	0	0	0	0	1	1	0	0	2	0	1	1	0	0	0	0	0	1	0	0	8	0	963.521	A0A6I8T8S4;A0A6I8T6J9;A0A6I8T8H6;A0A6I8T6K7;A0A6I8T8R9;A0A6I8T8Q8;A0A6I8T8I1;Q17EB5;A0A6I8T8H8;A0A6I8T6J6;A0A6I8T8I9;A0A6I8T8H3;A0A6I8T970;A0A6I8T8R3	A0A6I8T8S4	2155	2162	yes	no	2	0.0046693	122.79	7743500			304	126	329	410
EMNYYTVLFGVSR	VDAHSGVLLQYYGLKEMNYYTVLFGVSRAL	LKEMNYYTVLFGVSRALGVLASLVWDRALG	K	E	M	S	R	A	0	1	1	0	0	0	1	1	0	0	1	0	1	1	0	1	1	0	2	2	0	0	13	0	1577.75	Q17GM7;Q16P20	Q17GM7	418	430	yes	no	2	0.00061554	147.72	4745200			305	344	330	411
ENVSMLQISVPSR	LKAFEVLLEKHPEHRENVSMLQISVPSRTD	HRENVSMLQISVPSRTDVKEYQELKEEMDQ	R	E	N	S	R	T	0	1	1	0	0	1	1	0	0	1	1	0	1	0	1	3	0	0	0	2	0	0	13	0	1458.75	Q176D3	Q176D3	331	343	yes	yes	2	1.0234e-60	275.76	19336000			306	411	331	412
EPEHVTLFDVQQLR	CDEIFYAGTGMLLLREPEHVTLFDVQQLRT	REPEHVTLFDVQQLRTLAQVKIAKCKYVVW	R	E	P	L	R	T	0	1	0	1	0	2	2	0	1	0	2	0	0	1	1	0	1	0	0	2	0	0	14	0	1709.87	Q16EV4;Q16K68;A0A1S4FYI5;A2I873	Q16EV4	469	482	yes	no	3	0.0032894	76.357	9883800			307	102	332	413
EPLPAIEAVYLITPSEDSIR	SAEGITLVEDINKKREPLPAIEAVYLITPS	IEAVYLITPSEDSIRLLMRDFENPAKPTYK	R	E	P	I	R	L	2	1	0	1	0	0	3	0	0	3	2	0	0	0	3	2	1	0	1	1	0	0	20	0	2212.16	Q172R7;Q172R6	Q172R7	73	92	yes	no	2;3	7.7022e-05	92.457	12523000			308	400	333	414;415
EPPLELANTGAR	RRASHTAPQVLFSHREPPLELANTGARVGE	SHREPPLELANTGARVGENIGYVTFVLFPR	R	E	P	A	R	V	2	1	1	0	0	0	2	1	0	0	2	0	0	0	2	0	1	0	0	0	0	0	12	0	1266.66	Q17JV8	Q17JV8	207	218	yes	yes	2	0.0040107	112.36	6234900			310	467	335	417
EQASIFAQMGFDGYFFGR	RPRIGWQIDPFGHSREQASIFAQMGFDGYF	SIFAQMGFDGYFFGRLDYEDKRERLSMKNP	R	E	Q	G	R	L	2	1	0	1	0	2	1	3	0	1	0	0	1	4	0	1	0	0	1	0	0	0	18	0	2069.93	Q178V9;A0A6I8TCS3;A0A6I8TBJ2	Q178V9	151	168	yes	no	2	0.0004135	88.101	4358700			311	154	336	418
EQFMVLLR	VETNFQTASGGPVTREQFMVLLRDLKAIYI	SGGPVTREQFMVLLRDLKAIYIRASYWENG	R	E	Q	L	R	D	0	1	0	0	0	1	1	0	0	0	2	0	1	1	0	0	0	0	0	1	0	0	8	0	1034.56	Q16XT3;A0A1S4FKJ6	Q16XT3	1724	1731	yes	no	2	0.013382	111.73	11936000			312	84	337	419
EQGFGAFWR	KQYKGIVDCFVRIPKEQGFGAFWRGNLANV	FVRIPKEQGFGAFWRGNLANVIRYFPTQAL	K	E	Q	W	R	G	1	1	0	0	0	1	1	2	0	0	0	0	0	2	0	0	0	1	0	0	0	0	9	0	1096.51	Q1HRU0	Q1HRU0	67	75	yes	yes	2	0.0086171	111.04	73597000			313	542	338	420
EQLGISER	QSALEEEQRARDDAREQLGISERRANALQN	RARDDAREQLGISERRANALQNELEESRTL	R	E	Q	E	R	R	0	1	0	0	0	1	2	1	0	1	1	0	0	0	0	1	0	0	0	0	0	0	8	0	930.477	A0A6I8U458;Q178Y4;Q178Y3;Q179E8;W0FUL2	A0A6I8U458	1671	1678	no	no	2	0.013383	111.82	0			314	234;421;562;422	339	421
EQLNNLMTTLK	GKKGAGFATVSSSYKEQLNNLMTTLKSTQP	SSYKEQLNNLMTTLKSTQPHFVRCIIPNEL	K	E	Q	L	K	S	0	0	2	0	0	1	1	0	0	0	3	1	1	0	0	0	2	0	0	0	0	0	11	0	1303.68	A0A6I8U458;Q178Y4;Q178Y3	A0A6I8U458	657	667	no	no	2	0.0024568	122.26	23238000			315	234;421	340	422
EQVVQDVEDQDVS	WTSDMQGDGDGGEQREQVVQDVEDQDVS__	QREQVVQDVEDQDVS_______________	R	E	Q	V	S	-	0	0	0	3	0	3	2	0	0	0	0	0	0	0	0	1	0	0	0	4	0	0	13	0	1488.66	Q1HQQ5;Q16QZ7	Q1HQQ5	214	226	yes	no	2	0.0018696	128.03	113410000			316	361	341	423
ESLPLVIFLR	GTFAPRPSTGPHKLRESLPLVIFLRNRLKY	PHKLRESLPLVIFLRNRLKYALTNTEVTKI	R	E	S	L	R	N	0	1	0	0	0	0	1	0	0	1	3	0	0	1	1	1	0	0	0	1	0	0	10	0	1185.71	Q1HRS6;Q5QC96	Q1HRS6	40	49	yes	no	2	0.0059418	110.31	158070000			317	539	342	424
ESNYHLLESVQASLER	LNHVSYGRLTFKYERESNYHLLESVQASLE	SNYHLLESVQASLERRFGNVGGKIPVTPSE	R	E	S	E	R	R	1	1	1	0	0	1	3	0	1	0	3	0	0	0	0	3	0	0	1	1	0	0	16	0	1873.92	Q2KQ98	Q2KQ98	456	471	yes	yes	3	0.00016056	106.38	31483000			318	544	343	425
ESSLADILEGIPPTFSR	HGSEVATLSRKSMSRESSLADILEGIPPTF	SLADILEGIPPTFSRKPKAQYVDVGSDVLL	R	E	S	S	R	K	1	1	0	1	0	0	2	1	0	2	2	0	0	1	2	3	1	0	0	0	0	0	17	0	1830.94	Q17AF2	Q17AF2	3080	3096	yes	yes	2	0.0019075	95.018	2614800			319	430	344	426
ESTDTDTAEQVIDSFR	SGYVQFDAFLDFMTRESTDTDTAEQVIDSF	STDTDTAEQVIDSFRILASDKPYILPDELR	R	E	S	F	R	I	1	1	0	3	0	1	2	0	0	1	0	0	0	1	0	2	3	0	0	1	0	0	16	0	1812.8	Q172T4;A0A6I8T9W6	Q172T4	823	838	yes	no	2	4.894e-71	275.95	121500000			320	149	345	427
ESTLHLVLR	QLEDGRTLSDYNIQKESTLHLVLRLRGGMQ	DYNIQKESTLHLVLRLRGGMQIFVKTLTGK	K	E	S	L	R	L	0	1	0	0	0	0	1	0	1	0	3	0	0	0	0	1	1	0	0	1	0	0	9	0	1066.61	A0A6I8T8L2;Q7KF35;Q6Q9G2;Q16IV1;Q17N50;A0A1S4EWZ3;A0A6I8T8U5;Q17E98;Q17E99	A0A6I8T8L2	217	225	yes	no	2	0.00078919	183.74	18804000			321	139	346	428
ESYIESELIYAYAR	EDLVRYLQMARKKARESYIESELIYAYART	RESYIESELIYAYARTGRLADLEEFVSGPN	R	E	S	A	R	T	2	1	0	0	0	0	3	0	0	2	1	0	0	0	0	2	0	0	3	0	0	0	14	0	1705.82	Q16IM0;A0A6I8U1U7;A0A6I8U540	Q16IM0	1167	1180	yes	no	2	9.1821e-05	146.11	11182000			322	229	347	429
ETLSPTDHTR	KQKLTQELLMSMSMRETLSPTDHTRQDAGT	SMSMRETLSPTDHTRQDAGTMLEPRAAAAV	R	E	T	T	R	Q	0	1	0	1	0	0	1	0	1	0	1	0	0	0	1	1	3	0	0	0	0	0	10	0	1155.55	Q174N2	Q174N2	150	159	yes	yes	2	1.6381e-06	186.16	30984000			323	405	348	430
ETYGYSPR	GRVQSPGYHYSPVHRETYGYSPRPIYDHQY	HYSPVHRETYGYSPRPIYDHQYPRHRRAAS	R	E	T	P	R	P	0	1	0	0	0	0	1	1	0	0	0	0	0	0	1	1	1	0	2	0	0	0	8	0	971.435	Q16TK2;Q16TK1	Q16TK2	74	81	yes	no	2	7.3949e-09	138.33	0			324	370	349	431
EVAAFAQFGSDLDAATQQLLNR	KQVAGSMKLELAQYREVAAFAQFGSDLDAA	FGSDLDAATQQLLNRGVRLTELLKQGQYVP	R	E	V	N	R	G	5	1	1	2	0	3	1	1	0	0	3	0	0	2	0	1	1	0	0	1	0	0	22	0	2364.17	Q1HRQ7	Q1HRQ7	440	461	yes	yes	2;3;4	1.6108e-79	258.81	840130000			325	537	350	432;433;434
EVIELPLLNPELFLR	YSAIGGLSEQIRELREVIELPLLNPELFLR	EVIELPLLNPELFLRVGITPPKGCLLYGPP	R	E	V	L	R	V	0	1	1	0	0	0	3	0	0	1	5	0	0	1	2	0	0	0	0	1	0	0	15	0	1794.03	Q1HQM1	Q1HQM1	151	165	yes	yes	2	0.0028109	105.86	14655000			327	490	352	436
EVNQGALAILK	GKGVFVYEGGRSKNREVNQGALAILKQKYA	SKNREVNQGALAILKQKYALQSRGANSVED	R	E	V	L	K	Q	2	0	1	0	0	1	1	1	0	1	2	1	0	0	0	0	0	0	0	1	0	0	11	0	1154.67	Q1DGR4;Q16TS7;A0A6I8TIN5	Q1DGR4	623	633	yes	no	2	0.018457	92.439	7386900			329	181	354	438
EVPIPDHIDIFHLTR	NGCGKSSLLAVLGNREVPIPDHIDIFHLTR	EVPIPDHIDIFHLTREIPASSKSALQCVME	R	E	V	T	R	E	0	1	0	2	0	0	1	0	2	3	1	0	0	1	2	0	1	0	0	1	0	0	15	0	1800.95	Q16RE9	Q16RE9	123	137	yes	yes	3	0.0065749	66.965	6273100			330	363	355	439
EVPLSTWIR	WDGGASITNYIVEKREVPLSTWIRAGTTRF	YIVEKREVPLSTWIRAGTTRFNQLIIPHLS	R	E	V	I	R	A	0	1	0	0	0	0	1	0	0	1	1	0	0	0	1	1	1	1	0	1	0	0	9	0	1099.6	A0A6I8T6M3;A0A6I8T741;A0A1S4F231;A0A6I8T6S6;A0A6I8T6L7;Q17HV9;A0A6I8T5E0	A0A6I8T6M3	6547	6555	yes	no	2	0.014559	104.75	21840000			331	44	356	440
EVTLEDAGEYECR	PSRISQDYPGVITLREVTLEDAGEYECRAE	LREVTLEDAGEYECRAENTAGSTSLTASVD	R	E	V	C	R	A	1	1	0	1	1	0	4	1	0	0	1	0	0	0	0	0	1	0	1	1	0	0	13	0	1569.66	A0A6I8TS47;A0A6I8TQZ5;A0A6I8TRS6;A0A6I8THH2;A0A6I8TTS0;A0A6I8TRR8;Q16PL9	A0A6I8TS47	2435	2447	yes	no	2	0.031814	78.934	5216400			333	173	358	442
EVVFQCR	PDEQTIKERQIIEGREVVFQCRDEGLIRAK	ERQIIEGREVVFQCRDEGLIRAKVRWTREN	R	E	V	C	R	D	0	1	0	0	1	1	1	0	0	0	0	0	0	1	0	0	0	0	0	2	0	0	7	0	936.449	A0A6I8TS47;A0A6I8TQZ5;A0A6I8TRS6;A0A6I8THH2;A0A6I8TTS0;A0A6I8TRR8	A0A6I8TS47	638	644	yes	no	2	0.0012391	140.01	23767000			334	173	359	443
EVVGHAPYEK	GIQTKHTKFVRDLVREVVGHAPYEKRGMEL	RDLVREVVGHAPYEKRGMELLKVSKDKRAL	R	E	V	E	K	R	1	0	0	0	0	0	2	1	1	0	0	1	0	0	1	0	0	0	1	2	0	0	10	0	1127.56	Q1HR17;Q17HK5	Q1HR17	56	65	yes	no	2	0.0014895	151.44	12819000			335	456	360	444
EVVGHGWNGLPVYADR	VRFSHDMIAQKIGKREVVGHGWNGLPVYAD	VVGHGWNGLPVYADRVDYPMPAIRFKEVTP	R	E	V	D	R	V	1	1	1	1	0	0	1	3	1	0	1	0	0	0	1	0	0	1	1	3	0	0	16	0	1767.87	A0A6I8T7P8;Q16KF6;Q17AX5	A0A6I8T7P8	36	51	yes	no	2;3	8.6937e-14	190.57	265990000			336	133	361	445;446;447
EYACTCIDMVAR	PEFPYIDAEVRYGIREYACTCIDMVARRLR	GIREYACTCIDMVARRLRLSFLNVQAASEA	R	E	Y	A	R	R	2	1	0	1	2	0	1	0	0	1	0	0	1	0	0	0	1	0	1	1	0	0	12	0	1487.62	Q17E81;Q17E82	Q17E81	539	550	yes	no	2	0.0075423	102.62	54097000			337	448	362;363	448;449
EYEDMLESHEALTR	EEIQKEKTQKRKAQREYEDMLESHEALTRE	REYEDMLESHEALTREVNSLKTKLRRGGLG	R	E	Y	T	R	E	1	1	0	1	0	0	4	0	1	0	2	0	1	0	0	1	1	0	1	0	0	0	14	0	1721.76	Q17L96;A0A1S4EYP3;Q17L97	Q17L96	1831	1844	yes	no	3	0.0018062	82.102	5731600			338	35	364	450
EYQTQLIQR	FNALFVRPHIRGAIREYQTQLIQRVKDDIE	IRGAIREYQTQLIQRVKDDIEALHEKFKVQ	R	E	Y	Q	R	V	0	1	0	0	0	3	1	0	0	1	1	0	0	0	0	0	1	0	1	0	0	0	9	0	1177.61	Q173I7;A0A6I8TDM5;A0A6I8TDN4;A0A6I8TE32;A0A6I8TE53;A0A6R5HFP6;A0A6I8T9Q2;A0A6I8TE27;A0A6I8TE48;A0A6I8TF22;A0A6I8T9P7	Q173I7	611	619	yes	no	2	4.877e-05	123.69	0			339	147	365	451
FADIGVENNEDNR	GILAADESTATCGKRFADIGVENNEDNRRQ	KRFADIGVENNEDNRRQYRQLLFTADDRLQ	R	F	A	N	R	R	1	1	3	2	0	0	2	1	0	1	0	0	0	1	0	0	0	0	0	1	0	0	13	0	1491.66	Q178U9;Q178U8	Q178U9	44	56	yes	no	2	0.00013571	160.18	39107000			340	420	366	452
FADIGVENNEDNRR	GILAADESTATCGKRFADIGVENNEDNRRQ	RFADIGVENNEDNRRQYRQLLFTADDRLQE	R	F	A	R	R	Q	1	2	3	2	0	0	2	1	0	1	0	0	0	1	0	0	0	0	0	1	0	0	14	1	1647.76	Q178U9;Q178U8	Q178U9	44	57	yes	no	2;3	9.3325e-05	143.24	390590000			341	420	367	453;454
FADYFYPQVFAK	VNQRLYFDQGTLYQRFADYFYPQVFAKQAP	YQRFADYFYPQVFAKQAPVPDNEKKMLDAL	R	F	A	A	K	Q	2	0	0	1	0	1	0	0	0	0	0	1	0	3	1	0	0	0	2	1	0	0	12	0	1494.72	J9HHL7	J9HHL7	108	119	yes	yes	2	0.0216	84.268	0			342	281	368	455
FAHYTEATPTAGR	FAISSRPYGQRAVLKFAHYTEATPTAGRFT	LKFAHYTEATPTAGRFTPGAFTNQIQPAFR	K	F	A	G	R	F	3	1	0	0	0	0	1	1	1	0	0	0	0	1	1	0	3	0	1	0	0	0	13	0	1420.67	A0A6I8TLV1;Q16ZR8	A0A6I8TLV1	90	102	yes	no	2	0.0095602	91.658	4281000			343	197	369	456
FALALAR	GAGSATLSMAYAGARFALALARAMKGEQNV	SMAYAGARFALALARAMKGEQNVIECAYVR	R	F	A	A	R	A	3	1	0	0	0	0	0	0	0	0	2	0	0	1	0	0	0	0	0	0	0	0	7	0	760.46	A0A1S4FIY1;Q16ZI5	A0A1S4FIY1	258	264	yes	no	2	0.0090928	126.05	134830000			344	81	370	457
FAQGGNALFEGK	DASPPVFEQIFKNSRFAQGGNALFEGKLKG	NSRFAQGGNALFEGKLKGTPKPEVSWTRKG	R	F	A	G	K	L	2	0	1	0	0	1	1	3	0	0	1	1	0	2	0	0	0	0	0	0	0	0	12	0	1237.61	Q17AE9;A0A6I8TJB7	Q17AE9	62	73	yes	no	2	0.01582	87.298	8644100			345	183	371	458
FASEVAGVDDLGTTGR	KTIMTRCIHCTRCIRFASEVAGVDDLGTTG	ASEVAGVDDLGTTGRGNDMQIGTYVEKFFL	R	F	A	G	R	G	2	1	0	2	0	0	1	3	0	0	1	0	0	1	0	1	2	0	0	2	0	0	16	0	1593.76	Q16LR5;A0A1S4FWT8	Q16LR5	195	210	yes	no	2	3.181e-09	176.05	118660000			346	99	372	459
FATDGYR	PNKDLEVSFFGGKLKFATDGYRARFFSDYS	SFFGGKLKFATDGYRARFFSDYSFYNNFVG	K	F	A	Y	R	A	1	1	0	1	0	0	0	1	0	0	0	0	0	1	0	0	1	0	1	0	0	0	7	0	828.377	A0A6I8TJC7;Q16927;Q177I2;Q6U1K9	A0A6I8TJC7	1898	1904	no	no	1;2	0.0006204	144.29	610370000			347	184;414	373	460;461
FATYAYR	RYFATVHSDLSFFDRFATYAYRGQYHPSCS	SDLSFFDRFATYAYRGQYHPSCSISSKYVA	R	F	A	Y	R	G	2	1	0	0	0	0	0	0	0	0	0	0	0	1	0	0	1	0	2	0	0	0	7	0	890.429	Q6UBM1;Q177I5;A0A1S4FCM3;Q177I4	Q6UBM1	1665	1671	yes	no	2	0.0020165	150.07	4062600000			348	68	374	462
FDALTDAAQTR	EKAAIERQLKELMGRFDALTDAAQTRTLDL	LMGRFDALTDAAQTRTLDLEQAMHVAKQFQ	R	F	D	T	R	T	3	1	0	2	0	1	0	0	0	0	1	0	0	1	0	0	2	0	0	0	0	0	11	0	1207.58	A0A6I8TRA3;A0A6I8TR60;A0A1S4G7Z7;A0A6I8TTZ4;A0A6I8TR75;A0A6I8TS03;A0A6I8TU41;A0A6I8TS09;A0A6I8TS15;A0A6I8THM2;A0A6I8THK9;A0A6I8TSH0;A0A6I8THL4;A0A6I8TSG5;A0A6I8TR55;A0A6I8TS57;A0A6I8THK6;A0A6I8TS24;A0A6I8TU04;A0A6I8THL9;A0A6I8TS35;A0A6I8TR80;A0A6I8THL8;A0A6I8THL0;A0A6I8TSC2;A0A6I8TU10;A0A6I8THL3;A0A6I8TS62;A0A6I8TU31;A0A6I8TSF8;A0A6I8TSF0;A0A6I8TU47;A0A6I8TR85;A0A6I8TS31;A0A6I8TR97;A0A6I8TSD7;A0A…	A0A6I8TRA3	6805	6815	yes	no	2	0.017111	97.456	0			349	113	375	463
FDDNAEFR	EDAGETYFALDAKMRFDDNAEFRQKDLFAK	ALDAKMRFDDNAEFRQKDLFAKRDLSQEDS	R	F	D	F	R	Q	1	1	1	2	0	0	1	0	0	0	0	0	0	2	0	0	0	0	0	0	0	0	8	0	1012.42	Q16P83;Q16P82	Q16P83	256	263	yes	no	2	0.0030924	157.86	83019000			350	347	376	464
FDGALNVDLTEFQTNLVPYPR	RLIGQIVSSITASLRFDGALNVDLTEFQTN	VDLTEFQTNLVPYPRIHFPLVTYAPVISAE	R	F	D	P	R	I	1	1	2	2	0	1	1	1	0	0	3	0	0	2	2	0	2	0	1	2	0	0	21	0	2408.2	A0A6I8TLW0;Q16N35;Q1HR53;Q16JS3	Q1HR53	244	264	no	no	2;3	2.8167e-18	178.07	81993000			351	323;198	377	465;466;467;468
FDTAINSTR	EEHKNQGYWTYIEPRFDTAINSTRDLSYVG	TYIEPRFDTAINSTRDLSYVGRPCSASTAT	R	F	D	T	R	D	1	1	1	1	0	0	0	0	0	1	0	0	0	1	0	1	2	0	0	0	0	0	9	0	1023.5	Q175A3;A0A6I8TDG4;A0A6I8TDA9;A0A6I8TD24;Q175A4;A0A6I8TD30;A0A6I8T9A7	Q175A4	973	981	no	no	2	0.0013679	171.73	105170000			352	157;144	378	469
FDTEEVIGTVVDTNR	TGPCFLSNNTRIACRFDTEEVIGTVVDTNR	FDTEEVIGTVVDTNRAICVQPFLKAQGYIR	R	F	D	N	R	A	0	1	1	2	0	0	2	1	0	1	0	0	0	1	0	0	3	0	0	3	0	0	15	0	1693.82	A0A6I8TBF9;Q17A21;A0A1S4FAM4;Q17A20;A0A1S4FAU2	A0A6I8TBF9	467	481	yes	no	2	0.0016102	116.54	5217500			353	64	379	470
FEELNADLFR	LFEGTDFYTSITRARFEELNADLFRSTMEP	ITRARFEELNADLFRSTMEPVEKAIRDAKM	R	F	E	F	R	S	1	1	1	1	0	0	2	0	0	0	2	0	0	2	0	0	0	0	0	0	0	0	10	0	1252.61	Q1HQZ5	Q1HQZ5	302	311	yes	yes	2	2.3943e-07	193.75	157950000			354	500	380	471
FEFETSDGTAR	ILKYDSENIGVDGYRFEFETSDGTARQEQA	DGYRFEFETSDGTARQEQAELRNAGTDQEA	R	F	E	A	R	Q	1	1	0	1	0	0	2	1	0	0	0	0	0	2	0	1	2	0	0	0	0	0	11	0	1258.55	Q16IX7;A0A1S4FZ80	Q16IX7	44	54	yes	no	2	0.00089984	156.35	67203000			355	105	381	472;473
FEHSFFFPDPLR	YGLIAYSFEKNKSWRFEHSFFFPDPLRGDF	SWRFEHSFFFPDPLRGDFNVAGLNFQWGEE	R	F	E	L	R	G	0	1	0	1	0	0	1	0	1	0	1	0	0	4	2	1	0	0	0	0	0	0	12	0	1537.74	Q174P5;A0A1S4FEX1	Q174P5	219	230	yes	no	3	0.0021108	88.187	67058000			356	72	382	474
FELSGIPPAPR	EGERAMTKDNNLLGKFELSGIPPAPRGVPQ	LLGKFELSGIPPAPRGVPQIEVTFDIDANG	K	F	E	P	R	G	1	1	0	0	0	0	1	1	0	1	1	0	0	1	3	1	0	0	0	0	0	0	11	0	1182.64	Q1HQZ5;A0A6I8U9C1	Q1HQZ5	459	469	yes	no	2	0.022531	88.37	5904400			357	500	383	475
FEVIYNILSLR	LVDIAGMDIPSRQYRFEVIYNILSLRYNSR	RQYRFEVIYNILSLRYNSRIRVKTYTDELT	R	F	E	L	R	Y	0	1	1	0	0	0	1	0	0	2	2	0	0	1	0	1	0	0	1	1	0	0	11	0	1365.77	A0A6I8TLR5;A0A6I8TDF2	A0A6I8TLR5	127	137	yes	no	2	0.0016484	150.08	68614000			359	159	386	478
FFDMVEYFFHR	IPERLKDVGSAASPRFFDMVEYFFHRACQI	ASPRFFDMVEYFFHRACQICEEKMVEDMKG	R	F	F	H	R	A	0	1	0	1	0	0	1	0	1	0	0	0	1	4	0	0	0	0	1	1	0	0	11	0	1536.69	Q16SW1;Q2KQ98	Q16SW1	60	70	no	no	3	0.001851	97.456	8342600			360	366;544	387	479
FGIPQSAIDSVNR	WEAVDVTPVRNPDGKFGIPQSAIDSVNRNK	GKFGIPQSAIDSVNRNKVGLKGPLMTPVGK	K	F	G	N	R	N	1	1	1	1	0	1	0	1	0	2	0	0	0	1	1	2	0	0	0	1	0	0	13	0	1402.72	Q17P80;A0A1S4EVW3;Q17P79;A0A1S4EVV7	Q17P80	70	82	yes	no	2	0.0086273	94.804	31271000			363	33	390	482
FGNPLLVQDVENYDPILNPVLNR	FLDDSFRKNLESALRFGNPLLVQDVENYDP	DVENYDPILNPVLNRELRRTGGRVLITLGD	R	F	G	N	R	E	0	1	4	2	0	1	1	1	0	1	4	0	0	1	3	0	0	0	1	3	0	0	23	0	2638.38	Q173I7;A0A6I8TDM5;A0A6I8TDN4;A0A6I8TE32;A0A6I8TE53;A0A6R5HFP6;A0A6I8T9Q2;A0A6I8TE27;A0A6I8TE48;A0A6I8TF22;A0A6I8T9P7	Q173I7	3633	3655	yes	no	3	0.0058898	53.033	4132600			364	147	391	483
FGQVDTGHSYYR	LIGITHVLNTAEGTRFGQVDTGHSYYRDMS	GTRFGQVDTGHSYYRDMSGVSCTFRYMGFP	R	F	G	Y	R	D	0	1	0	1	0	1	0	2	1	0	0	0	0	1	0	1	1	0	2	1	0	0	12	0	1428.64	A0A6I8TD03;Q176D4;A0A6I8T913;A0A6I8TCP2;A0A6I8TDZ8	A0A6I8TD03	77	88	yes	no	2	0.011647	94.692	7902500			365	142	392	484
FGSYAFR	GADGPLRKVGDPTKRFGSYAFRLPDSNGEH	KVGDPTKRFGSYAFRLPDSNGEHGMWVTYE	R	F	G	F	R	L	1	1	0	0	0	0	0	1	0	0	0	0	0	2	0	1	0	0	1	0	0	0	7	0	846.402	A0A1S4F0F9;Q17JL4	A0A1S4F0F9	371	377	yes	no	2	0.0020903	134.12	41418000			366	40	393	485
FILIQNR	______________________________	______________________________	R	F	I	N	R	A	0	1	1	0	0	1	0	0	0	2	1	0	0	1	0	0	0	0	0	0	0	0	7	0	902.534	Q1HRK8	Q1HRK8	4	10	yes	yes	2	0.00028518	148.12	5942400			367	531	394	486
FIQNELPR	RTNPLRETLVTLLLRFIQNELPRDDYLYKH	LVTLLLRFIQNELPRDDYLYKHIKCCDEEP	R	F	I	P	R	D	0	1	1	0	0	1	1	0	0	1	1	0	0	1	1	0	0	0	0	0	0	0	8	0	1015.55	Q16TN9	Q16TN9	99	106	yes	yes	2	0.00019587	143.11	34999000			368	371	395	487
FISFEDR	CTACVKPITGIGGTRFISFEDRHWHNDCFI	ITGIGGTRFISFEDRHWHNDCFICAICKTS	R	F	I	D	R	H	0	1	0	1	0	0	1	0	0	1	0	0	0	2	0	1	0	0	0	0	0	0	7	0	912.434	A0A6I8T4V0;A0A6I8T5X1;Q17JP0;A0A0P6IVG3	A0A6I8T4V0	198	204	yes	no	2	0.010143	125.08	36322000			369	17	396	488
FITNIDQHYDFR	SIIRKPELPKGMGPRFITNIDQHYDFRVDD	GPRFITNIDQHYDFRVDDLILETHIKGDGL	R	F	I	F	R	V	0	1	1	2	0	1	0	0	1	2	0	0	0	2	0	0	1	0	1	0	0	0	12	0	1567.74	A0A1S4FII7;A0A6I8TFR1	A0A1S4FII7	1763	1774	yes	no	3	0.047799	42.426	3908900			370	80	397	489
FLLSNLR	WDSRLFNYSEYEVLRFLLSNLRWWHDEYNF	YSEYEVLRFLLSNLRWWHDEYNFDGYRFDG	R	F	L	L	R	W	0	1	1	0	0	0	0	0	0	0	3	0	0	1	0	1	0	0	0	0	0	0	7	0	861.507	Q16SE5;Q16PC7	Q16SE5	323	329	yes	no	2	0.0052138	153.67	24364000			374	348	401	496
FLLSYGNLPFDDIR	KVYYFNVKALGEPLRFLLSYGNLPFDDIRI	RFLLSYGNLPFDDIRITREEWPALKPTMPM	R	F	L	I	R	I	0	1	1	2	0	0	0	1	0	1	3	0	0	2	1	1	0	0	1	0	0	0	14	0	1668.85	Q16P80;A0A6I8TL57;A0A6I8TKK8;Q16P79;A0A6I8TE01;A0A6I8TLA6	Q16P80	20	33	yes	no	2;3	5.8624e-19	196.76	290750000			375	192	402	497;498
FLPLGLGLVYLGR	IMDRSELELKDTYARFLPLGLGLVYLGRQE	ARFLPLGLGLVYLGRQEAAEAVIAALEIIQ	R	F	L	G	R	Q	0	1	0	0	0	0	0	3	0	0	5	0	0	1	1	0	0	0	1	1	0	0	13	0	1416.85	Q176M6	Q176M6	543	555	yes	yes	2	0.0089699	93.649	6399500			376	412	403	499
FLQAANACR	QQLIDDHFLFKEGDRFLQAANACRFWPTGR	FKEGDRFLQAANACRFWPTGRGIYHNDNKT	R	F	L	C	R	F	3	1	1	0	1	1	0	0	0	0	1	0	0	1	0	0	0	0	0	0	0	0	9	0	1049.51	Q1HR67;A0A2I7ML30;A0A6I8TIX2;A0A6I8TBR6;A0A6I8THD5;A0A6I8THM1	Q1HR67	193	201	yes	no	2	0.0012793	174.21	96065000			377	518	404	500
FLQEDGPSVEWDR	ILQKEMCGFEALFHRFLQEDGPSVEWDRIQ	HRFLQEDGPSVEWDRIQKLPQDAVKDYSSL	R	F	L	D	R	I	0	1	0	2	0	1	2	1	0	0	1	0	0	1	1	1	0	1	0	1	0	0	13	0	1576.72	A0A6I8TBP2;Q58I82;A0A1S4FB16	A0A6I8TBP2	68	80	yes	no	2	0.0025247	120.96	46739000			378	67	405	501
FLQRPEEVFIMGR	SVRQRVCLELGEFPRFLQRPEEVFIMGRRS	PRFLQRPEEVFIMGRRSGRVEAKIAGVPFP	R	F	L	G	R	R	0	2	0	0	0	1	2	1	0	1	1	0	1	2	1	0	0	0	0	1	0	0	13	1	1620.84	Q16IU1;A0A6I8TT30	Q16IU1	3408	3420	yes	no	3	4.4585e-07	168.59	20423000			379	217	406	502
FLQYNYMYNYR	QRRKLVLNKHWVRPKFLQYNYMYNYRQNYY	VRPKFLQYNYMYNYRQNYYDDVIDYLDRRA	K	F	L	Y	R	Q	0	1	2	0	0	1	0	0	0	0	1	0	1	1	0	0	0	0	4	0	0	0	11	0	1573.7	Q17DD5;Q17DD4	Q17DD5	43	53	yes	no	2	0.00057848	159.04	54869000			380	443	407	503
FLSQPFQVAEVFTGHAGK	EEDKLTVARARKIQRFLSQPFQVAEVFTGH	QPFQVAEVFTGHAGKLVPLEETIKGFTKIL	R	F	L	G	K	L	2	0	0	0	0	2	1	2	1	0	1	1	0	3	1	1	1	0	0	2	0	0	18	0	1962	Q17H12;Q17FL3;A0A1S4F4H1;Q1HR61	Q17H12	439	456	yes	no	3	1.9256e-09	149.73	155450000			381	50	408	504
FLVLDEADR	EDMIMRGKVGLDNIRFLVLDEADRMLDMGF	GLDNIRFLVLDEADRMLDMGFEPQIRRIVE	R	F	L	D	R	M	1	1	0	2	0	0	1	0	0	0	2	0	0	1	0	0	0	0	0	1	0	0	9	0	1076.55	A0A0P6IVM2;A0A1S4F806	A0A0P6IVM2	438	446	yes	no	2	0.0015989	126.52	28112000			382	18	409	505
FNASQLITQR	LPSICNEVLKSVVAKFNASQLITQRQQVSL	SVVAKFNASQLITQRQQVSLLIRRELVERA	K	F	N	Q	R	Q	1	1	1	0	0	2	0	0	0	1	1	0	0	1	0	1	1	0	0	0	0	0	10	0	1176.63	Q16HQ0;Q16MJ0;A0A6I8TPL6;A0A6I8TNI7;Q16MJ2;A0A6I8TPE2	Q16HQ0	149	158	yes	no	2	2.2365e-09	200.27	50579000			383	201	410	506
FNLQDIFR	LLEKDEDPMYSKPVRFNLQDIFRSFSIEEI	MYSKPVRFNLQDIFRSFSIEEIRETTLAGN	R	F	N	F	R	S	0	1	1	1	0	1	0	0	0	1	1	0	0	2	0	0	0	0	0	0	0	0	8	0	1051.55	Q178V9;A0A6I8TCS3;A0A6I8TBJ2	Q178V9	899	906	yes	no	2	0.002556	186.43	145830000			384	154	411	507
FNQLIIPHLSPGHQYEFR	REVPLSTWIRAGTTRFNQLIIPHLSPGHQY	LIIPHLSPGHQYEFRVFAENVYGRSEPSDQ	R	F	N	F	R	V	0	1	1	0	0	2	1	1	2	2	2	0	0	2	2	1	0	0	1	0	0	0	18	0	2195.13	A0A6I8T6M3;A0A6I8T741;A0A1S4F231;A0A6I8T6S6;A0A6I8T6L7;Q17HV9;A0A6I8T5E0	A0A6I8T6M3	6561	6578	yes	no	3;4	1.1511e-06	129.62	19408000			385	44	412	508;509
FPGQLNADLR	HLVSLTMSGVTTCLRFPGQLNADLRKLAVN	TTCLRFPGQLNADLRKLAVNMVPFPRLHFF	R	F	P	L	R	K	1	1	1	1	0	1	0	1	0	0	2	0	0	1	1	0	0	0	0	0	0	0	10	0	1129.59	A0A1S4F2Y4;Q0PHP2;Q17GX8;CON__ENSEMBL:ENSBTAP00000025008;Q0PHP0;Q17GX9;Q0PHP1;Q17B46;Q17B45;Q17B47;Q0PHP3	Q0PHP0	223	232	no	no	2	5.0893e-05	168.26	354730000			386	299;46;300	413	510
FQSLGVAFYR	RVVTMQIWDTAGQERFQSLGVAFYRGADCC	AGQERFQSLGVAFYRGADCCVLVYDTTAPN	R	F	Q	Y	R	G	1	1	0	0	0	1	0	1	0	0	1	0	0	2	0	1	0	0	1	1	0	0	10	0	1186.61	Q17F70	Q17F70	70	79	yes	yes	2	0.001758	143.01	5882800			388	451	415	512
FRGEHALR	ATINYPFEKGPLSPRFRGEHALRRYPSGEE	KGPLSPRFRGEHALRRYPSGEERCIACKLC	R	F	R	L	R	R	1	2	0	0	0	0	1	1	1	0	1	0	0	1	0	0	0	0	0	0	0	0	8	1	984.525	A0A0N8ERX8	A0A0N8ERX8	102	109	yes	yes	2	2.8342e-06	210.05	50972000			389	5	416	513
FSGVPLGEACTIVIR	DLIEQIMIGEDTLLRFSGVPLGEACTIVIR	FSGVPLGEACTIVIRGATQQIIDEAERSLH	R	F	S	I	R	G	1	1	0	0	1	0	1	2	0	2	1	0	0	1	1	1	1	0	0	2	0	0	15	0	1617.85	A0A1S4FHA0;Q171G0	A0A1S4FHA0	361	375	yes	no	2	0.0041877	96.604	16493000			390	78	417	514
FSPNHSNPIIVSAGWDR	TIQEDGHSDWVSCVRFSPNHSNPIIVSAGW	PNHSNPIIVSAGWDRTVKVWNLANCKLKID	R	F	S	D	R	T	1	1	2	1	0	0	0	1	1	2	0	0	0	1	2	3	0	1	0	1	0	0	17	0	1895.93	Q1HRQ2	Q1HRQ2	156	172	yes	yes	2	1.1464e-11	167.98	12867000			391	535	418	515
FSTNTFPSWER	INPDFLTYLALVHTRFSTNTFPSWERAHPL	VHTRFSTNTFPSWERAHPLRVLAHNGEINT	R	F	S	E	R	A	0	1	1	0	0	0	1	0	0	0	0	0	0	2	1	2	2	1	0	0	0	0	11	0	1370.63	A0A6I8TQA0;Q2KQ96;Q16FG2;A0A6I8TGC3	A0A6I8TQA0	261	271	yes	no	2	0.0024028	115.82	7706200			393	209	420	517
FSTVGGESGSADTAR	KVFDTVGKKTPLAVRFSTVGGESGSADTAR	FSTVGGESGSADTARDPRGFAVKFYTDDGV	R	F	S	A	R	D	2	1	0	1	0	0	1	3	0	0	0	0	0	1	0	3	2	0	0	1	0	0	15	0	1440.65	J9HGP0;Q1HRH7;Q16J86	J9HGP0	109	123	no	no	2	2.1952e-05	151.26	195350000			394	280;319	421	518
FSYLENYNR	VPSYNWTRRNGNLPRFSYLENYNRVLVIKN	NGNLPRFSYLENYNRVLVIKNSTANDNGEY	R	F	S	N	R	V	0	1	2	0	0	0	1	0	0	0	1	0	0	1	0	1	0	0	2	0	0	0	9	0	1204.55	A0A6I8T9J1;Q174B0;A0A6R5HDM3	A0A6I8T9J1	529	537	yes	no	2	0.00053972	187.34	8425900			395	146	422	519
FTPGAFTNQIQPAFR	LKFAHYTEATPTAGRFTPGAFTNQIQPAFR	FTPGAFTNQIQPAFREPRLLIVTDPLTDHQ	R	F	T	F	R	E	2	1	1	0	0	2	0	1	0	1	0	0	0	3	2	0	2	0	0	0	0	0	15	0	1693.86	A0A6I8TLV1;Q16ZR8	A0A6I8TLV1	103	117	yes	no	2;3	5.5901e-27	215.56	147360000			396	197	423	520;521
FTQAGSEVSALLGR	QEGQDVLLFIDNIFRFTQAGSEVSALLGRI	RFTQAGSEVSALLGRIPSAVGYQPTLATDM	R	F	T	G	R	I	2	1	0	0	0	1	1	2	0	0	2	0	0	1	0	2	1	0	0	1	0	0	14	0	1434.75	Q17H12;Q17FL3;A0A1S4F4H1;Q1HR61	Q17H12	287	300	yes	no	2;3	1.411e-12	185.18	1954400000			397	50	424	522;523;524;525;526
FTQNLSAFR	MDGIERNLHIRNRDRFTQNLSAFRRDLNDS	IRNRDRFTQNLSAFRRDLNDSLKSAISLAN	R	F	T	F	R	R	1	1	1	0	0	1	0	0	0	0	1	0	0	2	0	1	1	0	0	0	0	0	9	0	1082.55	A0A6I8THV8;A0A6I8TJP6;Q16V91;Q16V92	A0A6I8THV8	1060	1068	yes	no	2	0.0011971	128.69	2962300			398	175	425	527
FTTANWSPIR	LKEEMDQLVGRINGRFTTANWSPIRYIYGC	RINGRFTTANWSPIRYIYGCVGQEDLAAFY	R	F	T	I	R	Y	1	1	1	0	0	0	0	0	0	1	0	0	0	1	1	1	2	1	0	0	0	0	10	0	1191.6	Q176D3	Q176D3	367	376	yes	yes	2	0.0016978	149.65	19351000			399	411	426	528
FTTFDLGGHTQAR	TLHPTSEELSIGNMRFTTFDLGGHTQARRV	MRFTTFDLGGHTQARRVWKDYFPAVDAIVF	R	F	T	A	R	R	1	1	0	1	0	1	0	2	1	0	1	0	0	2	0	0	3	0	0	0	0	0	13	0	1449.7	T1E7J6;Q1HR30	T1E7J6	66	78	yes	no	2;3	0.0003296	152.54	24228000			400	505	427	529;530
FVATMSGLTR	ENERRIIDMYNATLRFVATMSGLTRWQFIF	NATLRFVATMSGLTRWQFIFGEVEVDSDNE	R	F	V	T	R	W	1	1	0	0	0	0	0	1	0	0	1	0	1	1	0	1	2	0	0	1	0	0	10	0	1081.56	Q16R89;Q17A73;A0A6I8T803;A0A6I8TBD0	Q16R89	723	732	yes	no	2	0.029315	90.657	4711500			401	136	428	531
FVGLMSMIDPPR	KFNSDEVNFPCENLRFVGLMSMIDPPRAAV	NLRFVGLMSMIDPPRAAVPDAVAKCRSAGI	R	F	V	P	R	A	0	1	0	1	0	0	0	1	0	1	1	0	2	1	2	1	0	0	0	1	0	0	12	0	1361.68	Q16N76;Q16N75;Q16N74;A0A6I8TLQ1;A0A6I8TLL6;A0A6I8TKZ2;A0A6I8TEB4;A0A6I8TLP9;A0A6I8TLP5;A0A6I8TEA9;A0A6I8TN70;A0A6I8TLR9;A0A6I8TEC3	Q16N76	563	574	yes	no	2	0.0032693	114.4	21579000			402	161	429;430	532;533
FYGPGGPYAAFGGR	VAVNGSVYDVTKGKRFYGPGGPYAAFGGRD	RFYGPGGPYAAFGGRDASRGLATFSVTSND	R	F	Y	G	R	D	2	1	0	0	0	0	0	5	0	0	0	0	0	2	2	0	0	0	2	0	0	0	14	0	1415.66	Q0IFR2	Q0IFR2	107	120	yes	yes	2	0.0051416	102.06	82136000			403	297	431	534
GAAGALLVYDITR	AGQEAFRSITRSYYRGAAGALLVYDITRRE	YRGAAGALLVYDITRRETFNHLTTWLEDAR	R	G	A	T	R	R	3	1	0	1	0	0	0	2	0	1	2	0	0	0	0	0	1	0	1	1	0	0	13	0	1318.72	Q17BP4	Q17BP4	78	90	yes	yes	2	0.0044616	110.38	18123000			404	434	432	535
GAEPLDIVDDFQR	DDEKASARVVVKNTRGAEPLDIVDDFQRRK	TRGAEPLDIVDDFQRRKLVLNKHWVRPKFL	R	G	A	Q	R	R	1	1	0	3	0	1	1	1	0	1	1	0	0	1	1	0	0	0	0	1	0	0	13	0	1473.71	Q17DD5;Q17DD4	Q17DD5	17	29	yes	no	2;3	1.2687e-06	174.98	2912700000			405	443	433	536;537
GAFGKPQGTVAR	MLSCAGADRLQTGMRGAFGKPQGTVARVNI	GMRGAFGKPQGTVARVNIGQPIMSVRSSDR	R	G	A	A	R	V	2	1	0	0	0	1	0	3	0	0	0	1	0	1	1	0	1	0	0	1	0	0	12	1	1187.64	Q1HRT6	Q1HRT6	117	128	yes	yes	2;3	0.0014994	105.17	18555000			406	540	434	538;539
GAFSNVLR	WATIAKQEGTGAFFKGAFSNVLRGTGGAFV	GTGAFFKGAFSNVLRGTGGAFVLVLYDEIK	K	G	A	L	R	G	1	1	1	0	0	0	0	1	0	0	1	0	0	1	0	1	0	0	0	1	0	0	8	0	862.466	A0A0P6IYG4;Q16RN6;Q1HRU0	A0A0P6IYG4	272	279	no	no	2	0.00025013	138.48	319130000			407	22;542	435	540
GAILTTMLATR	TVDCLKKFNARRKLKGAILTTMLATRNFSS	RKLKGAILTTMLATRNFSSKSIMAKKGDGS	K	G	A	T	R	N	2	1	0	0	0	0	0	1	0	1	2	0	1	0	0	0	3	0	0	0	0	0	11	0	1146.64	Q16I21	Q16I21	302	312	yes	yes	2	0.051659	41.54	0			408	314	436	541
GAIVYYDGQQDDAR	DALELFPMLRGDKLRGAIVYYDGQQDDARM	RGAIVYYDGQQDDARMCLAISLTAARHGAS	R	G	A	A	R	M	2	1	0	3	0	2	0	2	0	1	0	0	0	0	0	0	0	0	2	1	0	0	14	0	1569.71	Q17E81;Q17E82	Q17E81	210	223	yes	no	2	4.3313e-05	150.1	250990000			409	448	437	542
GAMIPLLDLAQR	RVNAILNIYPEGHKRGAMIPLLDLAQRQHG	HKRGAMIPLLDLAQRQHGWLPISAMHRVAD	R	G	A	Q	R	Q	2	1	0	1	0	1	0	1	0	1	3	0	1	0	1	0	0	0	0	0	0	0	12	0	1296.72	Q1HRL6;Q179U9	Q1HRL6	68	79	yes	no	2	0.0046144	84.083	23497000			410	424	438	543
GAPEGVLDR	LKASKLGTGPKLFCKGAPEGVLDRCTHARV	PKLFCKGAPEGVLDRCTHARVGSTKVPLTQ	K	G	A	D	R	C	1	1	0	1	0	0	1	2	0	0	1	0	0	0	1	0	0	0	0	1	0	0	9	0	912.466	Q175R4;A0A6I8TD93;Q175R5;A0A1S4FE53;Q175R3	Q175R4	515	523	yes	no	2	0.024516	98.458	68083000			411	71	439	544
GAPLAVVHFR	YLKGTVKQIIHDPGRGAPLAVVHFRDPYKF	HDPGRGAPLAVVHFRDPYKFKLRKQLFIAA	R	G	A	F	R	D	2	1	0	0	0	0	0	1	1	0	1	0	0	1	1	0	0	0	0	2	0	0	10	0	1065.61	Q1HR32	Q1HR32	55	64	yes	yes	2;3	7.3952e-07	191.03	191880000			412	506	440	545;546
GASPAPSVIR	TKFRTKGGRAGSVQRGASPAPSVIRA____	GSVQRGASPAPSVIRA______________	R	G	A	I	R	A	2	1	0	0	0	0	0	1	0	1	0	0	0	0	2	2	0	0	0	1	0	0	10	0	953.529	Q178Y3	Q178Y3	1935	1944	yes	yes	2	0.0014664	133.05	327540000			413	421	441	547
GATQQIIDEAER	FSGVPLGEACTIVIRGATQQIIDEAERSLH	VIRGATQQIIDEAERSLHDALCVLTATVKE	R	G	A	E	R	S	2	1	0	1	0	2	2	1	0	2	0	0	0	0	0	0	1	0	0	0	0	0	12	0	1329.65	A0A1S4FHA0;Q171G0	A0A1S4FHA0	376	387	yes	no	2	3.8911e-15	208.6	65218000			414	78	442	548
GAVGALLVYDIAK	AGQERYRAITSAYYRGAVGALLVYDIAKHL	YRGAVGALLVYDIAKHLTYENVERWLRELR	R	G	A	A	K	H	3	0	0	1	0	0	0	2	0	1	2	1	0	0	0	0	0	0	1	2	0	0	13	0	1288.74	Q1HQR4	Q1HQR4	83	95	yes	yes	2	0.02213	81.865	4062100			415	492	443	549
GAVHVAPLPGHAINQQQLNLAPAPGTA	PAAPEPVATSVTATRGAVHVAPLPGHAINQ	INQQQLNLAPAPGTA_______________	R	G	A	T	A	-	6	0	2	0	0	3	0	3	2	1	3	0	0	0	4	0	1	0	0	2	0	0	27	0	2641.41	A0A6I8TTY0;A0A0P6IY13	A0A6I8TTY0	75	101	yes	no	3	3.0323e-26	174.82	313950000			416	21	444	550
GAVHVAPLPGHAISQK	HAGVVPGATSVTATRGAVHVAPLPGHAISQ	AVHVAPLPGHAISQKQLNLAPAPGTL____	R	G	A	Q	K	Q	3	0	0	0	0	1	0	2	2	1	1	1	0	0	2	1	0	0	0	2	0	0	16	0	1580.88	A0A6I8U0J7;A0A0P6IXJ4	A0A6I8U0J7	100	115	yes	no	2;3	4.1861e-05	137.01	25971000			417	20	445	551;552
GAVLANELR	VANGVEWRQKLDTQRGAVLANELRNNSCKL	KLDTQRGAVLANELRNNSCKLAKWTVQALL	R	G	A	L	R	N	2	1	1	0	0	0	1	1	0	0	2	0	0	0	0	0	0	0	0	1	0	0	9	0	941.529	A0A6R8H194;Q16UF8	A0A6R8H194	422	430	yes	no	2	0.034084	94.874	16797000			418	251	446	553
GAYEEGQEQLEAVR	QKECRNYSTELFRLKGAYEEGQEQLEAVRR	KGAYEEGQEQLEAVRRENKNLADEVKDLLD	K	G	A	V	R	R	2	1	0	0	0	2	4	2	0	0	1	0	0	0	0	0	0	0	1	1	0	0	14	0	1577.73	A0A6I8U458;Q178Y4;Q178Y3;Q179E8;W0FUL2	A0A6I8U458	1488	1501	no	no	2	2.1827e-19	205.53	47384000			419	234;421;562;422	447	554
GAYIEQER	QAKRQNFYFGAKLVRGAYIEQERARAAALG	FGAKLVRGAYIEQERARAAALGYEDPTNPS	R	G	A	E	R	A	1	1	0	0	0	1	2	1	0	1	0	0	0	0	0	0	0	0	1	0	0	0	8	0	964.461	A0A6I8TNR3;A0A1S4FZI4;A0A6I8TNM0;A0A6I8TFG7;Q16J67	A0A6I8TNR3	494	501	yes	no	2	0.024286	102.77	18236000			420	108	448	555
GDAQYLQSVDDR	IQPWLQRKNEAGEKKGDAQYLQSVDDRAKL	EKKGDAQYLQSVDDRAKLDGLYECILCACC	K	G	D	D	R	A	1	1	0	3	0	2	0	1	0	0	1	0	0	0	0	1	0	0	1	1	0	0	12	0	1365.62	Q16TA7	Q16TA7	166	177	yes	yes	2	0.00037556	110.39	0			421	367	449	556
GDAVPIFLHEIPILFR	LFMGGNVRAAVADGRGDAVPIFLHEIPILF	DAVPIFLHEIPILFRRKLIQPDVAFVSVSP	R	G	D	F	R	R	1	1	0	1	0	0	1	1	1	3	2	0	0	2	2	0	0	0	0	1	0	0	16	0	1836.03	Q0IG02	Q0IG02	136	151	yes	yes	2;3	0.0080426	75.78	38491000			422	298	450	557;558
GDGPIALVLAPTR	LPALIHISNQPRLLRGDGPIALVLAPTREL	LRGDGPIALVLAPTRELAQQIQQVCNDFGR	R	G	D	T	R	E	2	1	0	1	0	0	0	2	0	1	2	0	0	0	2	0	1	0	0	1	0	0	13	0	1278.73	Q17KA8;A0A1S4EZS3;Q17JB5;A0A1S4F0V4	Q17KA8	172	184	yes	no	2	0.006451	102.4	7006800			423	38	451	559
GDLCVQVGR	LGATNPADSAPGTIRGDLCVQVGRNIIHGS	APGTIRGDLCVQVGRNIIHGSDAVESANKE	R	G	D	G	R	N	0	1	0	1	1	1	0	2	0	0	1	0	0	0	0	0	0	0	0	2	0	0	9	0	1002.49	Q1HRN9;Q16MB4;A0A6I8U5H3	Q1HRN9	122	130	yes	no	2	0.015352	103.91	33264000			424	238	452	560
GDRGDGAEAFDDAVEER	______________________________	RGDGAEAFDDAVEERVINEEYKVWKKNTPF	M	G	D	E	R	V	3	2	0	4	0	0	3	3	0	0	0	0	0	1	0	0	0	0	0	1	0	0	17	1	1807.76	Q16UI5	Q16UI5	2	18	yes	yes	2	2.5328e-08	147.68	11839000			425	378	453	561
GDTVPGIWVDGMDVLAVR	TSAERASANVNYYTRGDTVPGIWVDGMDVL	VPGIWVDGMDVLAVREATKFAIDHCNSGKG	R	G	D	V	R	E	1	1	0	3	0	0	0	3	0	1	1	0	1	0	1	0	1	1	0	4	0	0	18	0	1898.96	Q16F83;Q17AH2;A0A1S4FA55;Q17AH1;A0A1S4FA91	Q16F83	219	236	yes	no	2	0.0041534	70.412	6321700			426	63	454	562
GEFLHDQELHLGPR	DLSELEKMEYQKVSRGEFLHDQELHLGPRA	RGEFLHDQELHLGPRALIQKGDSNTTGGLF	R	G	E	P	R	A	0	1	0	1	0	1	2	2	2	0	3	0	0	1	1	0	0	0	0	0	0	0	14	0	1646.82	Q16ZD9;Q16QM3;A0A6I8U5G9	Q16ZD9	55	68	yes	no	3	4.3704e-05	136.33	12647000			427	237	455	563
GEGGYLINSQGER	TGIYGAGCLITEGCRGEGGYLINSQGERFM	CRGEGGYLINSQGERFMERYAPVAKDLASR	R	G	E	E	R	F	0	1	1	0	0	1	2	4	0	1	1	0	0	0	0	1	0	0	1	0	0	0	13	0	1378.65	A0A6I8TJS2;Q16SE4	A0A6I8TJS2	307	319	yes	no	2	1.1145e-14	195.27	120140000			428	186	456	564
GEIGDQGNPGITGR	GIHGYMGEEGLQGERGEIGDQGNPGITGRR	RGEIGDQGNPGITGRRGYPGLRGEKGEFGD	R	G	E	G	R	R	0	1	1	1	0	1	1	5	0	2	0	0	0	0	1	0	1	0	0	0	0	0	14	0	1369.66	A0A6I8TFG8	A0A6I8TFG8	974	987	yes	yes	2	0.0003678	134.13	12703000			429	165	457	565
GESYEDLVVR	FKARDQNKFAYRYPRGESYEDLVVRLEPVM	YRYPRGESYEDLVVRLEPVMMELERQGNVL	R	G	E	V	R	L	0	1	0	1	0	0	2	1	0	0	1	0	0	0	0	1	0	0	1	2	0	0	10	0	1165.56	A0A6I8TF90;A0A6I8TNE7;A0A6I8TNB3;Q16K25;Q16K24;Q16K23;A0A6I8TMK5;A0A6I8TPQ4;A0A6I8TF87	A0A6I8TF90	362	371	yes	no	2	0.001758	143.01	82669000			430	164	458	566
GFEAGSEAER	APLKIIDVIRVGVDKGFEAGSEAERKGFGE	VGVDKGFEAGSEAERKGFGELSQTPQSKGL	K	G	F	E	R	K	2	1	0	0	0	0	3	2	0	0	0	0	0	1	0	1	0	0	0	0	0	0	10	0	1051.46	Q1DGR4;Q16TS7;A0A6I8TIN5	Q1DGR4	290	299	yes	no	2	0.0014519	131.06	2574400			431	181	459	567
GFGFLSFENEPAVER	MEVVIMYDQEKKKSRGFGFLSFENEPAVER	GFGFLSFENEPAVERATAEHFVNISGKQVE	R	G	F	E	R	A	1	1	1	0	0	0	3	2	0	0	1	0	0	3	1	1	0	0	0	1	0	0	15	0	1697.8	Q1HR40	Q1HR40	150	164	yes	yes	2	0.0073709	84.188	10643000			432	510	460	568
GFIGPGIDVPAPDMGTGER	LEKITRRFALELSKKGFIGPGIDVPAPDMG	PGIDVPAPDMGTGEREMSWIADTYAKTIGH	K	G	F	E	R	E	1	1	0	2	0	0	1	5	0	2	0	0	1	1	3	0	1	0	0	1	0	0	19	0	1884.9	Q16SW1;Q2KQ98	Q16SW1	207	225	no	no	2	0.00091564	84.753	11461000			433	366;544	461	569
GFPGYMYTDLATIYER	LREVSAAREEVPGRRGFPGYMYTDLATIYE	FPGYMYTDLATIYERAGRVEGRNGSITQIP	R	G	F	E	R	A	1	1	0	1	0	0	1	2	0	1	1	0	1	1	1	0	2	0	3	0	0	0	16	0	1895.88	Q9XYC8	Q9XYC8	308	323	yes	yes	2	7.2608e-07	161.99	30725000			434	555	462	570
GFPGYYYPYENSEGYLSPLVAVHFER	ADIENVGPIKYYPRRGFPGYYYPYENSEGY	SEGYLSPLVAVHFERPIRGIIINIECKAWA	R	G	F	E	R	P	1	1	1	0	0	0	3	3	1	0	2	0	0	2	3	2	0	0	5	2	0	0	26	0	3053.42	Q16TR9;J9EAN8	Q16TR9	262	287	yes	no	3	0.0088457	49.186	11489000			435	276	463	571
GGAEQFLEETER	FQGCPNAKTCTLILRGGAEQFLEETERSLH	ILRGGAEQFLEETERSLHDAIMIVRRTIRN	R	G	G	E	R	S	1	1	0	0	0	1	4	2	0	0	1	0	0	1	0	0	1	0	0	0	0	0	12	0	1364.62	Q17P26;Q17P27	Q17P26	375	386	yes	no	2	6.0642e-06	170.99	56437000			437	484	465	573
GGGQIIPTAR	FNIYDVTLHADAIHRGGGQIIPTARRVLYA	DAIHRGGGQIIPTARRVLYASYITAAPRIM	R	G	G	A	R	R	1	1	0	0	0	1	0	3	0	2	0	0	0	0	1	0	1	0	0	0	0	0	10	0	968.54	Q9BME7;Q95P39;Q8T4S0;Q8T4R9;Q0IFN2;Q16Q70	Q9BME7	703	712	yes	no	2	0.0014891	127.02	98940000			442	296	470	582
GGLAYLQVDEEPLINEPK	IEVNRWHEVSAGRSRGGLAYLQVDEEPLIN	AYLQVDEEPLINEPKTGRATAIALKSNVYV	R	G	G	P	K	T	1	0	1	1	0	1	3	2	0	1	3	1	0	0	2	0	0	0	1	1	0	0	18	0	1984.02	A0A6I8TS47;A0A6I8TQZ5;A0A6I8TRS6;A0A6I8THH2;A0A6I8TTS0;A0A6I8TRR8;Q16PL9	A0A6I8TS47	3489	3506	yes	no	2	0.0013843	93.011	9384900			443	173	471	583
GGYFDDFGIIR	SVLITFKEPFGTQGRGGYFDDFGIIRDVMQ	TQGRGGYFDDFGIIRDVMQNHLLQILSLVA	R	G	G	I	R	D	0	1	0	2	0	0	0	3	0	2	0	0	0	2	0	0	0	0	1	0	0	0	11	0	1258.6	A0A6I8THL2;Q0IEL8	A0A6I8THL2	229	239	yes	no	2	0.042079	82.426	16867000			446	174	474	586
GHVIDGISELPLVVSDEVQK	SAIAASGVPALVQSRGHVIDGISELPLVVS	GISELPLVVSDEVQKFQKTKQAVAFLRRSK	R	G	H	Q	K	F	0	0	0	2	0	1	2	2	1	2	2	1	0	0	1	2	0	0	0	4	0	0	20	0	2133.13	Q1HQJ0	Q1HQJ0	144	163	yes	yes	3	1.2057e-09	130.27	16413000			447	489	475	587
GHYTEGAELVDSVLDVVR	NFVFGQSGAGNNWAKGHYTEGAELVDSVLD	TEGAELVDSVLDVVRKEAESCDCLQGFQLT	K	G	H	V	R	K	1	1	0	2	0	0	2	2	1	0	2	0	0	0	0	1	1	0	1	4	0	0	18	0	1957.97	Q0PHP0;Q17GX9;Q0PHP1;A0A516AFJ3;Q0PHP3	Q0PHP0	85	102	no	no	3	2.1128e-06	127.3	9538800			448	299;300	476	588
GIDILGDLVEASTLSVNR	VVDSSGKNIPLDEVKGIDILGDLVEASTLS	ILGDLVEASTLSVNRRLYGSLHNFGHDFLA	K	G	I	N	R	R	1	1	1	2	0	0	1	2	0	2	3	0	0	0	0	2	1	0	0	2	0	0	18	0	1871	Q8WSI5;Q16P46	Q8WSI5	340	357	yes	no	3	0.00017059	94.203	4039600			449	345	477	589
GILDLVANR	LEHLIFLGSEKYPFKGILDLVANRCLASGT	EKYPFKGILDLVANRCLASGTNAWTDTDHT	K	G	I	N	R	C	1	1	1	1	0	0	0	1	0	1	2	0	0	0	0	0	0	0	0	1	0	0	9	0	969.561	Q16XJ0;A0A1S4FKL4	Q16XJ0	74	82	yes	no	2	0.0010651	129.4	5135300			450	85	478	590
GILTINR	VWSHCQCVLADGVERGILTINRMIPGPSIQ	VLADGVERGILTINRMIPGPSIQVCENDRV	R	G	I	N	R	M	0	1	1	0	0	0	0	1	0	2	1	0	0	0	0	0	1	0	0	0	0	0	7	0	785.476	Q4ZGM4;A0A6I8TGT5;A0A6I8TSL4;Q0IF14;A0A0P6IU09	Q4ZGM4	200	206	yes	no	2	0.012971	122.5	46139000			451	15	479	591
GILVDNVR	SHYYHMAHSGDLASRGILVDNVRLDLDVLM	SGDLASRGILVDNVRLDLDVLMDQKTKAVK	R	G	I	V	R	L	0	1	1	1	0	0	0	1	0	1	1	0	0	0	0	0	0	0	0	2	0	0	8	0	884.508	Q174D6;A0A1S4FF23	Q174D6	110	117	yes	no	2	0.016572	109.11	118990000			452	73	480	592
GIMEALAEEIR	FKNLVPYCGTKFAVRGIMEALAEEIRSDPR	FAVRGIMEALAEEIRSDPRKPNIKFTSIYP	R	G	I	I	R	S	2	1	0	0	0	0	3	1	0	2	1	0	1	0	0	0	0	0	0	0	0	0	11	0	1230.63	A0A0P6J5T2;A0A6I8U5Q4;A0A6I8U937	A0A0P6J5T2	211	221	yes	no	2	0.002797	136.57	30754000			453	27	481	593
GIPDGYR	RPETTHQIMFLFADRGIPDGYRFMNGYGSH	IMFLFADRGIPDGYRFMNGYGSHTFKLVNA	R	G	I	Y	R	F	0	1	0	1	0	0	0	2	0	1	0	0	0	0	1	0	0	0	1	0	0	0	7	0	776.382	J9HGP0;Q1HRH7;Q16J86	J9HGP0	200	206	no	no	2	0.031356	107.55	69538000			454	280;319	482	594
GIRPAINVGLSVSR	ITDGQIFLETELFYKGIRPAINVGLSVSRV	KGIRPAINVGLSVSRVGSAAQTKAMKQVAG	K	G	I	S	R	V	1	2	1	0	0	0	0	2	0	2	1	0	0	0	1	2	0	0	0	2	0	0	14	1	1437.84	Q1HRQ7	Q1HRQ7	401	414	yes	yes	2;3	0.0002436	124.6	30208000			455	537	483	595;596
GITFEDVR	GRKEQNMGQRASDTRGITFEDVRVPKENVL	QRASDTRGITFEDVRVPKENVLIGEGSGFK	R	G	I	V	R	V	0	1	0	1	0	0	1	1	0	1	0	0	0	1	0	0	1	0	0	1	0	0	8	0	935.471	Q16GA1;Q1HQM4	Q16GA1	246	253	yes	no	2	0.0018656	128.86	75919000			456	308	484	597
GITNLVVIGGDGSLTGANLFR	ERAGRLKAALNLVTRGITNLVVIGGDGSLT	VIGGDGSLTGANLFRQEWSSLLDELLSTGK	R	G	I	F	R	Q	1	1	2	1	0	0	0	5	0	2	3	0	0	1	0	1	2	0	0	2	0	0	21	0	2073.12	Q174J0;A0A6I8TDP2;A0A6I8TDB1	Q174J0	112	132	yes	no	2;3	2.3976e-17	168.67	24850000			457	158	485	598;599;600
GITQEQLTEFR	NINEVENQILTRDSKGITQEQLTEFRSSFN	RDSKGITQEQLTEFRSSFNHFDKNRTGRLA	K	G	I	F	R	S	0	1	0	0	0	2	2	1	0	1	1	0	0	1	0	0	2	0	0	0	0	0	11	0	1320.67	Q172T4;A0A6I8T9W6	Q172T4	746	756	yes	no	2	0.0011137	154.56	8970500			458	149	486	601
GLAAVLAYR	VKALQYNVPQGKKNRGLAAVLAYRMLSKSE	QGKKNRGLAAVLAYRMLSKSEDLTPENIRR	R	G	L	Y	R	M	3	1	0	0	0	0	0	1	0	0	2	0	0	0	0	0	0	0	1	1	0	0	9	0	932.544	Q17F78	Q17F78	141	149	yes	yes	2	0.0022918	122.79	6389600			459	452	487	602
GLAGYFYSTDLNQVFR	KTEEEALKIANGTQRGLAGYFYSTDLNQVF	LAGYFYSTDLNQVFRVSRLLETGMIGVNEG	R	G	L	F	R	V	1	1	1	1	0	1	0	2	0	0	2	0	0	2	0	1	1	0	2	1	0	0	16	0	1849.9	Q0IFJ8;A0A1S4F8B5	Q0IFJ8	443	458	yes	no	2	0.0091969	73.848	4032700			460	59	488	603
GLCGAVHTGVAR	EEEPKKLYIAITSDRGLCGAVHTGVARYIR	SDRGLCGAVHTGVARYIRGDLAADPNIKVI	R	G	L	A	R	Y	2	1	0	0	1	0	0	3	1	0	1	0	0	0	0	0	1	0	0	2	0	0	12	0	1196.61	Q16XK3	Q16XK3	101	112	yes	yes	2;3	3.1459e-36	246.41	140330000			461	387	489	604;605
GLFVIDGK	RDYGVLQEESGVPFRGLFVIDGKQNLRQVT	ESGVPFRGLFVIDGKQNLRQVTVNDLPVGR	R	G	L	G	K	Q	0	0	0	1	0	0	0	2	0	1	1	1	0	1	0	0	0	0	0	1	0	0	8	0	847.48	Q17DN4;Q8WSF6	Q17DN4	122	129	yes	no	2	0.021819	104.8	14373000			462	447	490	606
GLLNDLESHR	SLIKDRLNEQVREHRGLLNDLESHRTSLES	VREHRGLLNDLESHRTSLESVTLSARELMA	R	G	L	H	R	T	0	1	1	1	0	0	1	1	1	0	3	0	0	0	0	1	0	0	0	0	0	0	10	0	1152.59	A0A6I8TRA3;A0A6I8TR60;A0A1S4G7Z7;A0A6I8TTZ4;A0A6I8TR75;A0A6I8TS03;A0A6I8TU41;A0A6I8TS09;A0A6I8TS15;A0A6I8THM2;A0A6I8THK9;A0A6I8TSH0;A0A6I8THL4;A0A6I8TSG5;A0A6I8TR55;A0A6I8TS57;A0A6I8THK6;A0A6I8TS24;A0A6I8TU04;A0A6I8THL9;A0A6I8TS35;A0A6I8TR80;A0A6I8THL8;A0A6I8THL0;A0A6I8TSC2;A0A6I8TU10;A0A6I8THL3;A0A6I8TS62;A0A6I8TU31;A0A6I8TSF8;A0A6I8TSF0;A0A6I8TU47;A0A6I8TR85;A0A6I8TS31;A0A6I8TR97;A0A6I8TSD7;A0A…	A0A6I8TRA3	5498	5507	yes	no	3	0.00024933	144.77	10615000			463	113	491	607
GLMFLTGR	GYMRCWGRDTFISLRGLMFLTGRFDEARYM	DTFISLRGLMFLTGRFDEARYMILGFGACL	R	G	L	G	R	F	0	1	0	0	0	0	0	2	0	0	2	0	1	1	0	0	1	0	0	0	0	0	8	0	893.479	A0A6I8TII1;Q16UP5	A0A6I8TII1	1104	1111	yes	no	2	0.0097354	114.72	7714700			464	178	492	608
GLSSGGPLNSR	RGGTLGPAWQFWVEKGLSSGGPLNSRQGCH	WVEKGLSSGGPLNSRQGCHPYPIGECRIPG	K	G	L	S	R	Q	0	1	1	0	0	0	0	3	0	0	2	0	0	0	1	3	0	0	0	0	0	0	11	0	1043.54	Q9Y1J6;Q171M0;Q16MR7;Q16E99	Q9Y1J6	210	220	yes	no	2	0.033695	88.496	0			465	301	493	609
GLVCETSVLDPDEGIR	EVTVDMMYGGMRGIKGLVCETSVLDPDEGI	LVCETSVLDPDEGIRFRGLSIPECQKVLPK	K	G	L	I	R	F	0	1	0	2	1	0	2	2	0	1	2	0	0	0	1	1	1	0	0	2	0	0	16	0	1758.85	Q17GM7;Q16P20	Q17GM7	79	94	yes	no	2	0.00011587	130.01	12759000			466	344	494	610
GLVGAGPIDTPEVQHAK	AAAKAEHFAAHQKARGLVGAGPIDTPEVQH	VGAGPIDTPEVQHAKAQHFAAHAAARAGHP	R	G	L	A	K	A	2	0	0	1	0	1	1	3	1	1	1	1	0	0	2	0	1	0	0	2	0	0	17	0	1687.89	A0A6I8T4Q3;Q17LN8	A0A6I8T4Q3	47	63	yes	no	2;3	1.3402e-14	128.28	17371000			467	122	495	611;612
GLVVPVLR	YRDYVDISVAVASPKGLVVPVLRNVEGMNF	VAVASPKGLVVPVLRNVEGMNFADIELAIA	K	G	L	L	R	N	0	1	0	0	0	0	0	1	0	0	2	0	0	0	1	0	0	0	0	3	0	0	8	0	851.559	Q17H89;A0A6I8T705	Q17H89	364	371	yes	no	2	0.01943	106.76	49834000			468	131	496	613
GMTPSQIGIILR	NADDVKEQIKKLGKKGMTPSQIGIILRDSH	GKKGMTPSQIGIILRDSHGVAQVRFVNGNK	K	G	M	L	R	D	0	1	0	0	0	1	0	2	0	3	1	0	1	0	1	1	1	0	0	0	0	0	12	0	1284.72	Q5QC94	Q5QC94	44	55	yes	yes	2	0.0028386	126.24	15812000			470	548	498	615
GMYSNPPAFGSR	STKAAVASQITLLIRGMYSNPPAFGSRIVN	LIRGMYSNPPAFGSRIVNLVLNDATLRAEW	R	G	M	S	R	I	1	1	1	0	0	0	0	2	0	0	0	0	1	1	2	2	0	0	1	0	0	0	12	0	1282.58	Q5K6H4;Q16LN3	Q5K6H4	286	297	yes	no	2	0.002202	140.45	58949000			471	332	499	616
GNEMSEVLR	YSNSDVIIYVGCGERGNEMSEVLRDFPELS	VGCGERGNEMSEVLRDFPELSVEIDGVTES	R	G	N	L	R	D	0	1	1	0	0	0	2	1	0	0	1	0	1	0	0	1	0	0	0	1	0	0	9	0	1033.49	O16109	O16109	278	286	yes	yes	2	0.0016534	163.77	29495000			472	284	500;501	617;618
GNLANVIR	FVRIPKEQGFGAFWRGNLANVIRYFPTQAL	GFGAFWRGNLANVIRYFPTQALNFAFKDVY	R	G	N	I	R	Y	1	1	2	0	0	0	0	1	0	1	1	0	0	0	0	0	0	0	0	1	0	0	8	0	855.493	Q1HRU0	Q1HRU0	76	83	yes	yes	2	0.00018195	144.29	590970000			473	542	502	619
GNMANVIR	FIRIPKEQGIGAYWRGNMANVIRYFPTQAL	GIGAYWRGNMANVIRYFPTQALNFAFKDKY	R	G	N	I	R	Y	1	1	2	0	0	0	0	1	0	1	0	0	1	0	0	0	0	0	0	1	0	0	8	0	873.449	A0A0P6IYG4;Q16RN6	A0A0P6IYG4	72	79	yes	no	2	0.00031768	132.72	479060000			474	22	503	620
GNVGFVFTK	LEENSNLEKLLPHIKGNVGFVFTKGDLVEV	LLPHIKGNVGFVFTKGDLVEVRDKLMESKV	K	G	N	T	K	G	0	0	1	0	0	0	0	2	0	0	0	1	0	2	0	0	1	0	0	2	0	0	9	0	967.513	Q1HR99	Q1HR99	84	92	yes	yes	2	0.045204	90.709	18426000			475	526	504	621
GPAFIPFIDELPSLNR	GIKEQISESVCPWYRGPAFIPFIDELPSLN	PAFIPFIDELPSLNRNTGGPFIMPIVDKYK	R	G	P	N	R	N	1	1	1	1	0	0	1	1	0	2	2	0	0	2	3	1	0	0	0	0	0	0	16	0	1784.95	A0A6I8TR31;A0A6I8TQ97;J9HT92	A0A6I8TR31	275	290	yes	no	2	3.0999e-05	140.39	15137000			476	208	505	622
GPFITALGR	GGRIPLCGCCSQQIRGPFITALGRIWCPDH	CSQQIRGPFITALGRIWCPDHFICHNGNCK	R	G	P	G	R	I	1	1	0	0	0	0	0	2	0	1	1	0	0	1	1	0	1	0	0	0	0	0	9	0	930.529	A0A6I8U2F8;A0A6I8U0F8;A0A6I8U4L8;A0A6I8U0F9;A0A6I8TPR1	A0A6I8U2F8	1524	1532	yes	no	2	0.0010661	129.39	50064000			477	206	506	623
GPLLLQDVHFLDEMAHFDR	TPVGTKTASVTVGERGPLLLQDVHFLDEMA	LQDVHFLDEMAHFDRERIPERVVHAKGAGA	R	G	P	D	R	E	1	1	0	3	0	1	1	1	2	0	4	0	1	2	1	0	0	0	0	1	0	0	19	0	2252.1	J9HGP0	J9HGP0	44	62	yes	yes	2;3;4	9.7501e-07	125.12	87219000			478	280	507;508	624;625;626;627
GPQLYYIDSEGTR	MGLSMGMMLAGYDKRGPQLYYIDSEGTRTP	KRGPQLYYIDSEGTRTPGKVFSVGSGSIYA	R	G	P	T	R	T	0	1	0	1	0	1	1	2	0	1	1	0	0	0	1	1	1	0	2	0	0	0	13	0	1497.71	Q16JS7;A0A1S4FYT3	Q16JS7	181	193	yes	no	2	0.0019925	126.71	26185000			479	103	509	628
GPSNNYLAIR	LLIPSGATNVAISERGPSNNYLAIRNLTGF	AISERGPSNNYLAIRNLTGFYHLNGNYRID	R	G	P	I	R	N	1	1	2	0	0	0	0	1	0	1	1	0	0	0	1	1	0	0	1	0	0	0	10	0	1103.57	A0A6I8TTF2;A0A6I8TIA5;A0A6I8TVG7;A0A6I8TSL0;Q16UT3;A0A6I8TTN7	A0A6I8TTF2	243	252	yes	no	2	3.6073e-60	215.39	0			480	177	510	629
GQYSLVEPDGNVR	DNKHQREERDGDVVRGQYSLVEPDGNVRTV	VRGQYSLVEPDGNVRTVDYYADWATGFHAT	R	G	Q	V	R	T	0	1	1	1	0	1	1	2	0	0	1	0	0	0	1	1	0	0	1	2	0	0	13	0	1432.69	A0A6I8U9D4	A0A6I8U9D4	817	829	yes	yes	2	0.00027719	156.48	36741000			483	246	513	633
GQYSWVDADGNR	DIKSQEESRRNGNVRGQYSWVDADGNRQIV	NVRGQYSWVDADGNRQIVEYQADDHNGFQS	R	G	Q	N	R	Q	1	1	1	2	0	1	0	2	0	0	0	0	0	0	0	1	0	1	1	1	0	0	12	0	1366.59	J9HFG0	J9HFG0	76	87	yes	yes	2	8.7988e-10	180.67	369240000			484	278	514	634;635;636
GREEQAEADGMEEGDR	TAAVMHMGGMKFKQKGREEQAEADGMEEGD	REEQAEADGMEEGDRVAKLLGCVTEDLYKN	K	G	R	D	R	V	2	2	0	2	0	1	5	3	0	0	0	0	1	0	0	0	0	0	0	0	0	0	16	1	1777.72	A0A6I8U458;Q178Y4;Q178Y3	A0A6I8U458	368	383	no	no	2;3	5.0441e-06	152.99	10837000			485	234;421	515	637;638
GSITSVQAIYVPADDLTDPAPATTFAHLDATTVLSR	TDMGSMQERITTTKKGSITSVQAIYVPADD	ATTFAHLDATTVLSRAIAELGIYPAVDPLD	K	G	S	S	R	A	6	1	0	4	0	1	0	1	1	2	3	0	0	1	3	3	6	0	1	3	0	0	36	0	3713.88	Q17H12;Q17FL3;A0A1S4F4H1;Q1HR61	Q17H12	328	363	yes	no	3	0.024949	30.378	4991400			488	50	518	641
GSSDILDSCR	SDVNDLSSKSGDLLKGSSDILDSCRFVNIN	GDLLKGSSDILDSCRFVNINTRNTISEVEK	K	G	S	C	R	F	0	1	0	2	1	0	0	1	0	1	1	0	0	0	0	3	0	0	0	0	0	0	10	0	1108.48	Q16XT3;A0A1S4FKJ6	Q16XT3	2214	2223	yes	no	2	0.027854	84.213	17323000			489	84	519	642
GSSGVGLTAAVTTDQETGER	YVLNTAPRAITTTGRGSSGVGLTAAVTTDQ	GLTAAVTTDQETGERRLEAGAMVLADRGVV	R	G	S	E	R	R	2	1	0	1	0	1	2	4	0	0	1	0	0	0	0	2	4	0	0	2	0	0	20	0	1934.92	Q16NY8;A0A1S4FUM8	Q16NY8	366	385	yes	no	2	4.1092e-05	96.591	4513800			491	97	521	644
GSSLFFR	RDCYARLKAAGQHKRGSSLFFRYASRPRVS	KAAGQHKRGSSLFFRYASRPRVSKTSNSSF	R	G	S	F	R	Y	0	1	0	0	0	0	0	1	0	0	1	0	0	2	0	2	0	0	0	0	0	0	7	0	812.418	Q16ES8;A0A1S4G3V8	Q16ES8	300	306	yes	no	2	0.037403	102.98	13016000			492	112	522	645
GSTDNYMDDIER	RSEGSDSRIATIVIRGSTDNYMDDIERAID	VIRGSTDNYMDDIERAIDDGVNTFKGLTRD	R	G	S	E	R	A	0	1	1	3	0	0	1	1	0	1	0	0	1	0	0	1	1	0	1	0	0	0	12	0	1414.57	Q16L72;A0A1S4FXE3	Q16L72	379	390	yes	no	2	0.001621	146.17	15441000			493	101	523	646
GTFANIR	NSYGSRRGNDAVMARGTFANIRLVNKLVSG	GNDAVMARGTFANIRLVNKLVSGPGPRTLH	R	G	T	I	R	L	1	1	1	0	0	0	0	1	0	1	0	0	0	1	0	0	1	0	0	0	0	0	7	0	777.413	Q16ZG5;Q6SYX7;A0A4V1FMT3	Q16ZG5	734	740	yes	no	2	0.048957	99.511	5656700			495	394	525	648
GTGGAFVLVLYDEIK	GTGAFFKGAFSNVLRGTGGAFVLVLYDEIK	GTGGAFVLVLYDEIKKVL____________	R	G	T	I	K	K	1	0	0	1	0	0	1	3	0	1	2	1	0	1	0	0	1	0	1	2	0	0	15	0	1580.85	A0A0P6IYG4;Q16RN6	A0A0P6IYG4	280	294	yes	no	2	0.0015839	116.84	27010000			496	22	526	649
GTGGAFVLVLYDEIKK	GTGAFFKGAFSNVLRGTGGAFVLVLYDEIK	TGGAFVLVLYDEIKKVL_____________	R	G	T	K	K	V	1	0	0	1	0	0	1	3	0	1	2	2	0	1	0	0	1	0	1	2	0	0	16	1	1708.94	A0A0P6IYG4;Q16RN6	A0A0P6IYG4	280	295	yes	no	2;3	0.00017777	134.99	39491000			497	22	527	650;651
GTGIVSAPVPK	GKCGSVLVRLIPAPRGTGIVSAPVPKKLLQ	PAPRGTGIVSAPVPKKLLQMAGIEDCYTMT	R	G	T	P	K	K	1	0	0	0	0	0	0	2	0	1	0	1	0	0	2	1	1	0	0	2	0	0	11	0	1024.59	Q1HRV1;Q5QC97	Q1HRV1	190	200	yes	no	2	0.019992	90.906	25357000			498	543	528	652
GTQGITYHATER	KVYEDYYDIGDEIGRGTQGITYHATERSNG	IGRGTQGITYHATERSNGRNFAAKIMYGSP	R	G	T	E	R	S	1	1	0	0	0	1	1	2	1	1	0	0	0	0	0	0	3	0	1	0	0	0	12	0	1332.64	Q16IU1;A0A6I8TT30	Q16IU1	3534	3545	yes	no	2	2.7323e-10	190.57	18813000			499	217	529	653
GVDEFNIEDGEPER	SPMPPTTNRPRVVKRGVDEFNIEDGEPERV	RGVDEFNIEDGEPERVDHLLFMVHGIGEAC	R	G	V	E	R	V	0	1	1	2	0	0	4	2	0	1	0	0	0	1	1	0	0	0	0	1	0	0	14	0	1604.7	A0A6I8TNM2;Q16UE8;Q16GJ3;A0A6I8U0Z7;A0A6I8TZM0	A0A6I8TNM2	1089	1102	yes	no	2	0.0030925	90.05	0			500	204	530	654
GVDLELR	MEEPNQHLVKQVLGKGVDLELRNSWGRTAL	LVKQVLGKGVDLELRNSWGRTALLMFVDRF	K	G	V	L	R	N	0	1	0	1	0	0	1	1	0	0	2	0	0	0	0	0	0	0	0	1	0	0	7	0	800.439	A0A1S4F5J1;Q17EL9	A0A1S4F5J1	697	703	yes	no	2	0.017136	118.69	2131000			501	53	531	655
GVFHGLDNFIK	INQGGIHGRVSATGRGVFHGLDNFIKEANY	ATGRGVFHGLDNFIKEANYMAMIGTTPGWG	R	G	V	I	K	E	0	0	1	1	0	0	0	2	1	1	1	1	0	2	0	0	0	0	0	1	0	0	11	0	1245.65	Q16SW1;Q2KQ98	Q16SW1	269	279	no	no	3	0.045326	36.32	4574200			502	366;544	532	656
GVNTFSPEGR	______________________________	SEYDRGVNTFSPEGRLFQVEYAIEAIKLGS	R	G	V	G	R	L	0	1	1	0	0	0	1	2	0	0	0	0	0	1	1	1	1	0	0	1	0	0	10	0	1062.51	Q1HQN1	Q1HQN1	11	20	yes	yes	2	0.0013847	152.34	29340000			503	491	533	657
GVVDLMGSEGECTTQGLDDLGAR	MLKKKGILAGIKVDKGVVDLMGSEGECTTQ	EGECTTQGLDDLGARCAQYKKDGCDFAKWR	K	G	V	A	R	C	1	1	0	3	1	1	2	5	0	0	3	0	1	0	0	1	2	0	0	2	0	0	23	0	2379.07	Q178U9;Q178U8	Q178U9	112	134	yes	no	3	5.2767e-10	120.75	18774000			504	420	534	658
GVVDSEDLPLNISR	DNCEELIPDYLNFIKGVVDSEDLPLNISRE	KGVVDSEDLPLNISREMLQQNKILKVIRKN	K	G	V	S	R	E	0	1	1	2	0	0	1	1	0	1	2	0	0	0	1	2	0	0	0	2	0	0	14	0	1512.78	Q16PB5;Q16FA5;A0A1S4FUH2;Q16FA6	Q16PB5	368	381	yes	no	2	1.4452e-52	211.64	0			505	96	535	659
GVYPEDALR	VGVVLKGLPETAKNRGVYPEDALRERFIKV	ETAKNRGVYPEDALRERFIKVEQVSRRLAL	R	G	V	L	R	E	1	1	0	1	0	0	1	1	0	0	1	0	0	0	1	0	0	0	1	1	0	0	9	0	1018.51	Q16U68;Q16U69;A0A1S4FNY8;A0A6I8TCN5	Q16U68	572	580	yes	no	2	0.0026945	120.62	149940000			506	88	536	660
GYNIQYAR	DAPQAPFLPFFTGYKGYNIQYARNVDGQRS	PFFTGYKGYNIQYARNVDGQRSIYRLVQEA	K	G	Y	A	R	N	1	1	1	0	0	1	0	1	0	1	0	0	0	0	0	0	0	0	2	0	0	0	8	0	983.482	Q6UBM1;Q177I5;A0A1S4FCM3;Q177I4	Q6UBM1	534	541	yes	no	2	5.2301e-09	142.11	0			507	68	537	661
GYSFTTTAER	GRDLTDYLMKILTERGYSFTTTAEREIVRD	ILTERGYSFTTTAEREIVRDIKEKLCYVAL	R	G	Y	E	R	E	1	1	0	0	0	0	1	1	0	0	0	0	0	1	0	1	3	0	1	0	0	0	10	0	1131.52	Q178A9;P49128;D9YSS9;Q17C87;Q1HRN5;Q6ELZ6;Q17KG3;Q45L89;Q6ELZ7;Q4PKE5;Q16QR7;Q178B0;A0A1S4FCE2;Q6QNY2;Q16VS2	Q6QNY2	198	207	no	no	2	2.7202e-05	154.12	7454800000			508	416;435;545;549;471	538	662;663;664;665
GYVVSGGIGQR	TYVQVIVKQSSNLGKGYVVSGGIGQRFIHL	NLGKGYVVSGGIGQRFIHLNIEAYSTNYFT	K	G	Y	Q	R	F	0	1	0	0	0	1	0	4	0	1	0	0	0	0	0	1	0	0	1	2	0	0	11	0	1091.57	Q1HRT2;Q16HV0;Q16U86;Q16HV9;A0A1S4G0N6	Q1HRT2	122	132	yes	no	2	0.0013435	152.63	13189000			509	110	539	666
HAQAIDAATVK	KPTGPITKMPVAAMRHAQAIDAATVKLPPA	AAMRHAQAIDAATVKLPPADYTKEITGTRT	R	H	A	V	K	L	4	0	0	1	0	1	0	0	1	1	0	1	0	0	0	0	1	0	0	1	0	0	11	0	1123.6	Q17H89;A0A6I8T705	Q17H89	236	246	yes	no	2	0.01926	91.636	14278000			510	131	540	667
HAVAGAVEAATLR	STAAGLAFLEQNAFRHAVAGAVEAATLRCR	FRHAVAGAVEAATLRCREVSGNK_______	R	H	A	L	R	C	5	1	0	0	0	0	1	1	1	0	1	0	0	0	0	0	1	0	0	2	0	0	13	0	1264.69	Q2KQA0;Q173T1;A0A1S4FFD3	Q2KQA0	252	264	yes	no	2	0.0078408	97.456	42055000			511	74	541	668
HDVVIVAATR	NQAIAQGVRRYSTKRHDVVIVAATRTPIGS	YSTKRHDVVIVAATRTPIGSFQSSLSSLTA	R	H	D	T	R	T	2	1	0	1	0	0	0	0	1	1	0	0	0	0	0	0	1	0	0	3	0	0	10	0	1079.61	Q175J7;A0A1S4FE42	Q175J7	21	30	yes	no	2	2.3308e-06	182.4	31214000			512	70	542	669
HEEVEEIR	AGAFKSKYEAECMARHEEVEEIRRKYTVRI	EAECMARHEEVEEIRRKYTVRIQESEEHIE	R	H	E	I	R	R	0	1	0	0	0	0	4	0	1	1	0	0	0	0	0	0	0	0	0	1	0	0	8	0	1039.49	Q16RF4	Q16RF4	311	318	yes	yes	2	6.5808e-22	174.69	0			513	364	543	670
HEGIFIAR	GGFKGGKTVVIEPHRHEGIFIARGKEDALV	VVIEPHRHEGIFIARGKEDALVTLNLVPGS	R	H	E	A	R	G	1	1	0	0	0	0	1	1	1	2	0	0	0	1	0	0	0	0	0	0	0	0	8	0	941.508	Q16TF1	Q16TF1	96	103	yes	yes	2	0.00019061	143.56	14011000			514	368	544	671
HEVTVELR	YKHGVKSNAELRQRRHEVTVELRKNKKEDQ	AELRQRRHEVTVELRKNKKEDQLFKRRNIT	R	H	E	L	R	K	0	1	0	0	0	0	2	0	1	0	1	0	0	0	0	0	1	0	0	2	0	0	8	0	981.524	Q16KJ6	Q16KJ6	31	38	yes	yes	2	0.0010221	150.88	6968200			515	327	545	672
HFQAPSHIR	LNKNVSSSRRKSRKRHFQAPSHIRRKLMSA	RKSRKRHFQAPSHIRRKLMSAPLSKELKQK	R	H	F	I	R	R	1	1	0	0	0	1	0	0	2	1	0	0	0	1	1	1	0	0	0	0	0	0	9	0	1091.56	Q1HRJ6;Q178R6	Q1HRJ6	18	26	yes	no	2;3	2.6506e-23	169.21	11787000			516	419	546	673;674
HFRPEIEAR	ALGDGAAWPVQGLIRHFRPEIEARMKKYEQ	VQGLIRHFRPEIEARMKKYEQKVAAKQ___	R	H	F	A	R	M	1	2	0	0	0	0	2	0	1	1	0	0	0	1	1	0	0	0	0	0	0	0	9	1	1153.6	Q1HR11;Q171D1	Q1HR11	466	474	yes	no	2;3	1.2148e-43	202.28	30358000			517	399	547	675;676
HGGEDYLFALLTGYCDAPAGIVLR	NGAYPPDLSYIALARHGGEDYLFALLTGYC	LLTGYCDAPAGIVLRDGQYYNPYFPGGAIS	R	H	G	L	R	D	3	1	0	2	1	0	1	4	1	1	4	0	0	1	1	0	1	0	2	1	0	0	24	0	2607.28	Q1HR08;Q16NS5	Q1HR08	130	153	yes	no	3	0.0010093	65.454	9765700			518	343	548	677
HGPVQAIMR	FSLNNETDIMLEIKKHGPVQAIMRVHRDFF	MLEIKKHGPVQAIMRVHRDFFSYKSGIYRH	K	H	G	M	R	V	1	1	0	0	0	1	0	1	1	1	0	0	1	0	1	0	0	0	0	1	0	0	9	0	1007.53	Q17LU1	Q17LU1	329	337	yes	yes	2	1.5243e-14	155.51	0			520	475	550	680
HINDTYFR	ATKTRVNLKDYKVPKHINDTYFRRQPKKKN	KDYKVPKHINDTYFRRQPKKKNSRTERDIF	K	H	I	F	R	R	0	1	1	1	0	0	0	0	1	1	0	0	0	1	0	0	1	0	1	0	0	0	8	0	1064.5	Q16ZH3	Q16ZH3	184	191	yes	yes	2	0.0053515	121.31	12100000			522	395	552	683
HIQLAVR	GNAAKDNKKSRIVPRHIQLAVRNDDELSKL	KKSRIVPRHIQLAVRNDDELSKLLSHVSIS	R	H	I	V	R	N	1	1	0	0	0	1	0	0	1	1	1	0	0	0	0	0	0	0	0	1	0	0	7	0	835.503	Q16LW9	Q16LW9	81	87	yes	yes	2	0.0020903	134.12	14480000			523	334	553	684
HITIFSPEGR	______________________________	AGFDRHITIFSPEGRLYQVEYAFKAINQEG	R	H	I	G	R	L	0	1	0	0	0	0	1	1	1	2	0	0	0	1	1	1	1	0	0	0	0	0	10	0	1155.6	Q16UH5	Q16UH5	12	21	yes	yes	2	0.00038968	160.88	23514000			524	377	554	685
HLHYTLVK	SVLEDVNEIKRGFNRHLHYTLVKDRNVATV	IKRGFNRHLHYTLVKDRNVATVRDYYFALA	R	H	L	V	K	D	0	0	0	0	0	0	0	0	2	0	2	1	0	0	0	0	1	0	1	1	0	0	8	0	1009.57	Q17NG8	Q17NG8	35	42	yes	yes	2	0.0020512	154.35	10098000			526	483	556	687
HLLYQQDGSAYVR	KLFDENKSLAGFNLRHLLYQQDGSAYVRST	LRHLLYQQDGSAYVRSTVDKIFDLWKDGKV	R	H	L	V	R	S	1	1	0	1	0	2	0	1	1	0	2	0	0	0	0	1	0	0	2	1	0	0	13	0	1548.77	Q16S95;A0A6I8TU49	Q16S95	314	326	yes	no	2	0.00043783	152.28	8289000			527	222	557	688
HLQLAIR	GNAARDNKKSRIIPRHLQLAIRNDEELNKL	KKSRIIPRHLQLAIRNDEELNKLLSGVTIA	R	H	L	I	R	N	1	1	0	0	0	1	0	0	1	1	2	0	0	0	0	0	0	0	0	0	0	0	7	0	849.518	Q17ER8;Q17ER3;Q17EF0;Q173V2;A0A6I8TYT7;Q171J5;A0A6I8TVL8;Q17PI8;A0A6I8T3Q2	Q17ER8	82	88	yes	no	2	0.0020165	170.43	258590000			528	224	558	689
HLVGYEV	EVFFWFYVGECIGKRHLVGYEV________	VGECIGKRHLVGYEV_______________	R	H	L	E	V	-	0	0	0	0	0	0	1	1	1	0	1	0	0	0	0	0	0	0	1	2	0	0	7	0	815.418	Q1HR38	Q1HR38	93	99	yes	yes	1	0.0042065	91.093	216640000			530	509	560	691
HLVVADR	DFLFDRDQSRSVLERHLVVADRVFTMTDLK	QSRSVLERHLVVADRVFTMTDLKNMSNDSL	R	H	L	D	R	V	1	1	0	1	0	0	0	0	1	0	1	0	0	0	0	0	0	0	0	2	0	0	7	0	808.456	A0A6I8U018;A0A6I8U0Z3;A0A6I8U2Z3;A0A6I8TNL4;A0A6I8TNL8;A0A6I8TZL6;A0A6I8U2Y9;Q0IGA9	A0A6I8U018	576	582	yes	no	2	0.0006204	144.29	3860400			531	203	561	692
HLYHDLYMR	RRLLKKYREAKKIDRHLYHDLYMRAKGNVF	AKKIDRHLYHDLYMRAKGNVFKNKRILMEH	R	H	L	M	R	A	0	1	0	1	0	0	0	0	2	0	2	0	1	0	0	0	0	0	2	0	0	0	9	0	1246.59	Q16L85;Q1HR74	Q16L85	84	92	yes	no	2;3	0.023521	67.897	9540500			532	331	562;563	693;694
HNIMDFAMPYLIQVTR	YDLLRPDIILELAWRHNIMDFAMPYLIQVT	NIMDFAMPYLIQVTREYTSKVDKLEVADAE	R	H	N	T	R	E	1	1	1	1	0	1	0	0	1	2	1	0	2	1	1	0	1	0	1	1	0	0	16	0	1947.97	Q16IM0;A0A6I8U1U7;A0A6I8U540	Q16IM0	1590	1605	yes	no	3	0.032566	47.09	2473400			533	229	564	695
HQGVMVGMGNK	DAPRAVFPSIVGRPRHQGVMVGMGNKDSYV	GRPRHQGVMVGMGNKDSYVGDEAQSKRGIL	R	H	Q	N	K	D	0	0	1	0	0	1	0	3	1	0	0	1	2	0	0	0	0	0	0	2	0	0	11	0	1156.55	Q178A9;P49128	Q178A9	41	51	yes	no	2	0.0075471	72.879	2043800			536	416	567	700
HQGVMVGMGQK	DAPRAVFPSIVGRPRHQGVMVGMGQKDAYV	GRPRHQGVMVGMGQKDAYVGDEAQSKRGIL	R	H	Q	Q	K	D	0	0	0	0	0	2	0	3	1	0	0	1	2	0	0	0	0	0	0	2	0	0	11	0	1170.56	Q17C87;Q1HRN5;Q6ELZ6;Q17C86;Q17KG3;Q45L89;Q6ELZ7;Q4PKE5;Q16QR7;Q178B0;A0A1S4FCE2;Q6QNY2;Q16VS2	Q6QNY2	41	51	no	no	2	1.9301e-17	164.46	0			537	435;545;549;471	568	701;702
HQLEASLR	EGNRLAMLVFLPTVRHQLEASLRQLKPYDL	VFLPTVRHQLEASLRQLKPYDLAKVMAAMR	R	H	Q	L	R	Q	1	1	0	0	0	1	1	0	1	0	2	0	0	0	0	1	0	0	0	0	0	0	8	0	952.509	Q17EW6;A0A0P6ITH6;A0A1S4F5E8	Q17EW6	197	204	yes	no	2	0.0012109	130.28	5387500			538	13	569	703
HQTPIVYEHELQR	EEYNLGPLPKLVYYRHQTPIVYEHELQREE	YRHQTPIVYEHELQREEDVLEWLVENKATG	R	H	Q	Q	R	E	0	1	0	0	0	2	2	0	2	1	1	0	0	0	1	0	1	0	1	1	0	0	13	0	1648.83	A0A6I8U2R6;A0A6I8U5S0;A0A6I8U5R6;A0A6I8U7J8;A0A6I8U2R8;A0A6I8U2R2;A0A6I8U4L0;A0A6I8TS45;A0A6I8U7J5;A0A6I8TS42;Q16RV8	A0A6I8U2R6	230	242	yes	no	2	0.00020361	158.41	61586000			539	213	570	704
HRPDLIDYSK	LSFKDGLAFCALIHRHRPDLIDYSKLSKDN	ALIHRHRPDLIDYSKLSKDNPLENLNTAFD	R	H	R	S	K	L	0	1	0	2	0	0	0	0	1	1	1	1	0	0	1	1	0	0	1	0	0	0	10	1	1242.64	Q172T4;A0A6I8T9W6	Q172T4	190	199	yes	no	2	0.001644	123.75	3432800			540	149	571	705
HSEIPEITDEMK	MREEELLGWLVHQKRHSEIPEITDEMKDKL	QKRHSEIPEITDEMKDKLMRTYDHVAIIFY	R	H	S	M	K	D	0	0	0	1	0	0	3	0	1	2	0	1	1	0	1	1	1	0	0	0	0	0	12	0	1427.66	A0A6I8U2R6;A0A6I8U5S0;A0A6I8U5R6;A0A6I8U7J8;A0A6I8U2R8;A0A6I8U2R2;A0A6I8U4L0;A0A6I8TS45;A0A6I8U7J5;A0A6I8TS42;Q16RV8;A0A6I8U4L2	A0A6I8U2R6	575	586	yes	no	2	9.4986e-15	205.53	7151500			541	213	572	706
HSLLSLLR	SGTDYSKLMPHELARHSLLSLLRKTKLDKE	MPHELARHSLLSLLRKTKLDKELVDYIVYG	R	H	S	L	R	K	0	1	0	0	0	0	0	0	1	0	4	0	0	0	0	2	0	0	0	0	0	0	8	0	937.571	Q17IM1	Q17IM1	72	79	yes	yes	2	2.1023e-09	224.43	54930000			542	464	573	707
HTDAIPDPR	IDQSILTGESVSVIKHTDAIPDPRAVNQDK	SVSVIKHTDAIPDPRAVNQDKKNILFSGTN	K	H	T	P	R	A	1	1	0	2	0	0	0	0	1	1	0	0	0	0	2	0	1	0	0	0	0	0	9	0	1020.5	Q175R4;A0A6I8TD93;Q175R5;A0A1S4FE53;Q175R3	Q175R4	189	197	yes	no	2	0.00075603	131.06	27435000			543	71	574	708
HTFAEGVGK	ASYSSEHAVFEPGARHTFAEGVGKNIANPT	FEPGARHTFAEGVGKNIANPTAILLCSSKM	R	H	T	G	K	N	1	0	0	0	0	0	1	2	1	0	0	1	0	1	0	0	1	0	0	1	0	0	9	0	944.472	Q16TS5;A0A1S4FPD7	Q16TS5	298	306	yes	no	2	2.6688e-10	211.79	9873500			544	91	575	709
HTVELLHEEQER	RVSDERYQKVQVELKHTVELLHEEQERIVK	ELKHTVELLHEEQERIVKIETIKKSLEVEV	K	H	T	E	R	I	0	1	0	0	0	1	4	0	2	0	2	0	0	0	0	0	1	0	0	1	0	0	12	0	1518.74	A0A6I8TKE6;Q16RF4	Q16RF4	693	704	no	no	3	0.00041378	131.13	7526300			545	364;191	576	710
HTVLTIR	QIESGSHYHIETRERHTVLTIRDGSQMDSG	YHIETRERHTVLTIRDGSQMDSGTYTITIE	R	H	T	I	R	D	0	1	0	0	0	0	0	0	1	1	1	0	0	0	0	0	2	0	0	1	0	0	7	0	838.502	A0A6I8T6M3;A0A6I8T741;A0A1S4F231;A0A6I8T6S6;A0A6I8T6L7;Q17HV9;A0A6I8T5E0	A0A6I8T6M3	6468	6474	yes	no	2	1.7789e-08	225.42	12168000			546	44	577	711
HVVFGSVVEGMDVIR	QFFITTVKTSWLDDRHVVFGSVVEGMDVIR	HVVFGSVVEGMDVIRKVESYGNQSGKTSKQ	R	H	V	I	R	K	0	1	0	1	0	0	1	2	1	1	0	0	1	1	0	1	0	0	0	5	0	0	15	0	1642.85	Q1HRR9;Q16P59	Q1HRR9	126	140	yes	no	3	9.5357e-05	126.95	28716000			547	346	578	712
HWNTSVGR	FRRFNGGVGRCAQAKHWNTSVGRWPKKSAE	GRCAQAKHWNTSVGRWPKKSAEFLLQLLKN	K	H	W	G	R	W	0	1	1	0	0	0	0	1	1	0	0	0	0	0	0	1	1	1	0	1	0	0	8	0	955.462	Q1HR65	Q1HR65	75	82	yes	yes	2	0.00032275	132.29	3655400			548	516	579	713
HWQIPLGR	LYLKHDMQGSAPDYRHWQIPLGRRFRALKL	GSAPDYRHWQIPLGRRFRALKLWFVLRLYG	R	H	W	G	R	R	0	1	0	0	0	1	0	1	1	1	1	0	0	0	1	0	0	1	0	0	0	0	8	0	1005.55	Q8STD4;Q16GW0;Q16GW1;Q16895;A0A6I8TPU4;Q16S20	Q8STD4	201	208	yes	no	2	0.047115	95.793	18131000			549	207	580	714
HYDTGNYTFR	NLKEITYTLYIAEARHYDTGNYTFRAKNKY	IAEARHYDTGNYTFRAKNKYDINESNCRLD	R	H	Y	F	R	A	0	1	1	1	0	0	0	1	1	0	0	0	0	1	0	0	2	0	2	0	0	0	10	0	1272.55	Q16IU1;A0A6I8TT30	Q16IU1	2332	2341	yes	no	2	3.5011e-29	246.51	22710000			550	217	581	715
HYFQNTQGLIFVVDSNDR	VWDVGGQDKIRPLWRHYFQNTQGLIFVVDS	QNTQGLIFVVDSNDRERIVEAERELQSMLQ	R	H	Y	D	R	E	0	1	2	2	0	2	0	1	1	1	1	0	0	2	0	1	1	0	1	2	0	0	18	0	2152.03	Q5MM89;Q1HR73;Q17CH1;A0A6I8U3S3	Q17CH1	62	79	no	no	3	0.0093664	66.893	7978500			551	521;232	582	716
HYYWYLTNEGIEYLR	SLKSKNFVKEQFAWRHYYWYLTNEGIEYLR	HYYWYLTNEGIEYLRSYLHLPPEIVPSTLK	R	H	Y	L	R	S	0	1	1	0	0	0	2	1	1	1	2	0	0	0	0	0	1	1	4	0	0	0	15	0	2018.95	Q1HR41	Q1HR41	64	78	yes	yes	3	7.9067e-06	145.6	8704500			552	511	583	717
IADYQSQIAALK	VREEISKFCKESEARIADYQSQIAALKALL	EARIADYQSQIAALKALLPFDQMTMEDYRD	R	I	A	L	K	A	3	0	0	1	0	2	0	0	0	2	1	1	0	0	0	1	0	0	1	0	0	0	12	0	1319.71	Q1HR21	Q1HR21	112	123	yes	yes	2	0.0029981	130.98	44832000			554	502	585	719
IAEPYITYGYPTLK	ATFIKLNKATKNMLRIAEPYITYGYPTLKS	RIAEPYITYGYPTLKSVRHLIYKRGFVKHR	R	I	A	L	K	S	1	0	0	0	0	0	1	1	0	2	1	1	0	0	2	0	2	0	3	0	0	0	14	0	1627.85	Q1HR81	Q1HR81	149	162	yes	yes	2	0.0072122	87.363	35412000			555	524	586	720
IAGLASGLDTGETPIAK	KGVVISCGDHTVMGRIAGLASGLDTGETPI	GLASGLDTGETPIAKEIHHFIHLITGVAVF	R	I	A	A	K	E	3	0	0	1	0	0	1	3	0	2	2	1	0	0	1	1	2	0	0	0	0	0	17	0	1612.87	Q16N76;Q16N75;Q16N74;A0A6I8TLQ1;A0A6I8TLL6;A0A6I8TKZ2;A0A6I8TEB4;A0A6I8TLP9;A0A6I8TLP5;A0A6I8TEA9;A0A6I8TN70;A0A6I8TLR9;A0A6I8TEC3;Q95P59	Q16N76	248	264	yes	no	2	7.3463e-07	136.7	9113800			556	161	587	721
IALDVMSVLR	QAQEYAKMIYNYERRIALDVMSVLREGNDN	NYERRIALDVMSVLREGNDNATQPQLRTLQ	R	I	A	L	R	E	1	1	0	1	0	0	0	0	0	1	2	0	1	0	0	1	0	0	0	2	0	0	10	0	1115.64	J9EAF0;A0A6I8TYK1	J9EAF0	113	122	yes	no	2	0.022042	74.127	7564900			557	226	588	722
IAPAALR	IRVFDMVDGWLMLARIAPAALRNLKAGFSF	DGWLMLARIAPAALRNLKAGFSFLRDVVFS	R	I	A	L	R	N	3	1	0	0	0	0	0	0	0	1	1	0	0	0	1	0	0	0	0	0	0	0	7	0	710.444	Q16U82;A0A1S4FPC9	Q16U82	3209	3215	yes	no	2	0.018078	117.82	27029000			558	90	589	723
IAQLLADGER	RERFDKHKKERDPAKIAQLLADGERELFET	RDPAKIAQLLADGERELFETQHFQPKKFPM	K	I	A	E	R	E	2	1	0	1	0	1	1	1	0	1	2	0	0	0	0	0	0	0	0	0	0	0	10	0	1084.59	Q16TI5	Q16TI5	59	68	yes	yes	2	0.024392	93.649	20501000			559	369	590	724
IATLCNR	VQYDRTSPGFKALSRIATLCNRAEFKGGQE	PGFKALSRIATLCNRAEFKGGQEGVPILKK	R	I	A	N	R	A	1	1	1	0	1	0	0	0	0	1	1	0	0	0	0	0	1	0	0	0	0	0	7	0	846.438	Q16N76;Q16N75;Q16N74;A0A6I8TLQ1;A0A6I8TLL6;A0A6I8TKZ2;A0A6I8TEB4;A0A6I8TLP9;A0A6I8TLP5;A0A6I8TEA9;A0A6I8TN70;A0A6I8TLR9;A0A6I8TEC3	Q16N76	402	408	yes	no	2	0.017107	166.13	9212000			560	161	591	725
ICNSVMVAER	IKQLLVTKQTGAAGRICNSVMVAERKFPRR	GAAGRICNSVMVAERKFPRREFYFAVMMER	R	I	C	E	R	K	1	1	1	0	1	0	1	0	0	1	0	0	1	0	0	1	0	0	0	2	0	0	10	0	1177.56	Q16P83;Q16P82	Q16P83	131	140	yes	no	2	0.032398	66.962	0			561	347	592	726
IDENMILGALPFR	NVFMEKVTKRNWYDRIDENMILGALPFRSI	DRIDENMILGALPFRSIAPEMVQQENIKAV	R	I	D	F	R	S	1	1	1	1	0	0	1	1	0	2	2	0	1	1	1	0	0	0	0	0	0	0	13	0	1487.78	Q16SP8;Q16G69;A0A6I8U8L9	Q16SP8	32	44	yes	no	2	0.0012965	135.55	3872400			562	245	593	727
IDILDPALLRPGR	FEATKNIKVIMATNRIDILDPALLRPGRID	NRIDILDPALLRPGRIDRKIEFPPPNEEAR	R	I	D	G	R	I	1	2	0	2	0	0	0	1	0	2	3	0	0	0	2	0	0	0	0	0	0	0	13	1	1447.85	Q16FL0	Q16FL0	295	307	yes	yes	3	0.00028249	126.76	21168000			563	305	594	728
IDIPAGAILENK	SLRGTVIIIANHGDRIDIPAGAILENKIVS	GDRIDIPAGAILENKIVSGNMRILDH____	R	I	D	N	K	I	2	0	1	1	0	0	1	1	0	3	1	1	0	0	1	0	0	0	0	0	0	0	12	0	1252.7	A0A6I8TBP2;Q58I82;A0A1S4FB16	A0A6I8TBP2	490	501	yes	no	2	0.0054209	108.47	9413200			564	67	595	729
IDQSILTGESVSVIK	PADIRLIKIYSTTIRIDQSILTGESVSVIK	IDQSILTGESVSVIKHTDAIPDPRAVNQDK	R	I	D	I	K	H	0	0	0	1	0	1	1	1	0	3	1	1	0	0	0	3	1	0	0	2	0	0	15	0	1587.87	Q175R4;A0A6I8TD93;Q175R5;A0A1S4FE53;Q175R3	Q175R4	174	188	yes	no	2	0.0023626	109.84	75931000			565	71	596	730
IDVSIPR	HVCLITASMTLVRSKIDVSIPRKRKGNVQQ	SMTLVRSKIDVSIPRKRKGNVQQHEKGLAK	K	I	D	P	R	K	0	1	0	1	0	0	0	0	0	2	0	0	0	0	1	1	0	0	0	1	0	0	7	0	798.46	Q170N2	Q170N2	163	169	yes	yes	2	0.018215	117.7	20664000			566	396	597	731
IEAAEDIAYQMSR	KSFADSGDGLVELRRIEAAEDIAYQMSRSR	RRIEAAEDIAYQMSRSRGVAYLPAGQTTLL	R	I	E	S	R	S	3	1	0	1	0	1	2	0	0	2	0	0	1	0	0	1	0	0	1	0	0	0	13	0	1495.7	Q1HR13	Q1HR13	241	253	yes	yes	2	2.1621e-06	171.92	112590000			567	501	598;599	732;733
IEDFLER	LDESRMKLDYVLGLKIEDFLERCLQTQVFK	LDYVLGLKIEDFLERCLQTQVFKLGLAKSY	K	I	E	E	R	C	0	1	0	1	0	0	2	0	0	1	1	0	0	1	0	0	0	0	0	0	0	0	7	0	920.46	Q5QC95;Q1HRP3	Q5QC95	103	109	yes	no	2	0.012651	122.79	42495000			568	534	600	734
IEDVTPIPSDSTR	SALRALARSSMKIGRIEDVTPIPSDSTRRK	GRIEDVTPIPSDSTRRKGGRRGRRL_____	R	I	E	T	R	R	0	1	0	2	0	0	1	0	0	2	0	0	0	0	2	2	2	0	0	1	0	0	13	0	1428.71	Q1HR24	Q1HR24	129	141	yes	yes	2	0.0040269	112.13	71166000			569	503	601	735
IEELEEEVEAER	LVGKTQKQIKELQGRIEELEEEVEAERQAR	QGRIEELEEEVEAERQARAKAEKQRADLAR	R	I	E	E	R	Q	1	1	0	0	0	0	7	0	0	1	1	0	0	0	0	0	0	0	0	1	0	0	12	0	1473.68	A0A6I8U458;Q178Y4;Q178Y3;Q179E8;W0FUL2;A0A6I8U3F1	A0A6I8U458	1117	1128	no	no	2;3	8.4235e-16	210.27	2181500000			570	234;421;562;422	602	736;737;738
IEENAALR	PRPDVLKQHFILEGRIEENAALRIIQEGAA	HFILEGRIEENAALRIIQEGAAILKAESTM	R	I	E	L	R	I	2	1	1	0	0	0	2	0	0	1	1	0	0	0	0	0	0	0	0	0	0	0	8	0	914.482	Q16XB2;A0A6I8TTT7	Q16XB2	53	60	yes	no	2	0.00058236	149.4	23574000			571	221	603	739
IEISPEDFESLLLR	IKKLQHTPSKVIKQRIEISPEDFESLLLRI	RIEISPEDFESLLLRIPSFVPDYSRLKNNE	R	I	E	L	R	I	0	1	0	1	0	0	3	0	0	2	3	0	0	1	1	2	0	0	0	0	0	0	14	0	1659.87	A0A6I8TA89	A0A6I8TA89	387	400	yes	yes	2	0.0053548	100.72	4258200			573	151	605	741
IEKMSQTSDR	SFSSGVSLNRSIISKIEKMSQTSDRNLKLC	SIISKIEKMSQTSDRNLKLCFQFSTPSSKK	K	I	E	D	R	N	0	1	0	1	0	1	1	0	0	1	0	1	1	0	0	2	1	0	0	0	0	0	10	1	1193.57	A0A6I8T9W2;Q172T2	A0A6I8T9W2	228	237	yes	no	2	0.04062	40.268	6067900			574	148	606	742
IELFTNER	QAKQREEQHSELMHKIELFTNERREVLEKL	HSELMHKIELFTNERREVLEKLEALTVENQ	K	I	E	E	R	R	0	1	1	0	0	0	2	0	0	1	1	0	0	1	0	0	1	0	0	0	0	0	8	0	1020.52	Q171W5;A0A6I8TM39;A0A6I8TYG9	Q171W5	822	829	yes	no	2	0.017631	108.24	62178000			575	199	607	743
IFHEATQTDQALYER	VTAANNLLAAQLDARIFHEATQTDQALYER	IFHEATQTDQALYERLVPAIKGSRKFSPIQ	R	I	F	E	R	L	2	1	0	1	0	2	2	0	1	1	1	0	0	1	0	0	2	0	1	0	0	0	15	0	1820.87	Q177P7;A0A6I8U847;A0A6I8TSM6	Q177P7	365	379	yes	no	2	0.018635	73.781	4428600			577	215	609	745
IFTAANVPIEWEAVDVTPVR	PGDGIGPEISAAVQKIFTAANVPIEWEAVD	NVPIEWEAVDVTPVRNPDGKFGIPQSAIDS	K	I	F	V	R	N	3	1	1	1	0	0	2	0	0	2	0	0	0	1	2	0	2	1	0	4	0	0	20	0	2226.17	Q17P80;A0A1S4EVW3;Q17P79;A0A1S4EVV7	Q17P80	45	64	yes	no	3	8.6965e-06	94.057	7663900			578	33	610	746
IFTPLLHYIER	QMHFVRADELSEAWRIFTPLLHYIERERPE	EAWRIFTPLLHYIERERPEPIKYVHGSRGP	R	I	F	E	R	E	0	1	0	0	0	0	1	0	1	2	2	0	0	1	1	0	1	0	1	0	0	0	11	0	1400.78	A0A6I8THL2;Q0IEL8	A0A6I8THL2	447	457	yes	no	3	0.037743	53.252	6048100			579	174	611	747
IFVYEPPPGIR	EINPKVPVNLLRAGRIFVYEPPPGIRANLL	RAGRIFVYEPPPGIRANLLRTFSTVPASRM	R	I	F	I	R	A	0	1	0	0	0	0	1	1	0	2	0	0	0	1	3	0	0	0	1	1	0	0	11	0	1286.7	Q173I7;A0A6I8TDM5;A0A6I8TDN4;A0A6I8TE32;A0A6I8TE53;A0A6R5HFP6;A0A6I8T9Q2;A0A6I8TE27;A0A6I8TE48;A0A6I8TF22;A0A6I8T9P7	Q173I7	4146	4156	yes	no	2	0.017344	93.551	6884500			580	147	612	748
IGDLYVDMR	FTKWVNSHLVRVNSRIGDLYVDMRDGKNLI	VRVNSRIGDLYVDMRDGKNLIKLLEVLSGE	R	I	G	M	R	D	0	1	0	2	0	0	0	1	0	1	1	0	1	0	0	0	0	0	1	1	0	0	9	0	1080.53	Q178J6	Q178J6	71	79	yes	yes	2	0.017491	101.64	7885000			582	417	614	750
IGGIGTVPVGR	PTDKALRLPLQDVYKIGGIGTVPVGRVETG	DVYKIGGIGTVPVGRVETGVLKPGTVVVFA	K	I	G	G	R	V	0	1	0	0	0	0	0	4	0	2	0	0	0	0	1	0	1	0	0	2	0	0	11	0	1024.6	Q1HR88;Q5MM87;J9HYQ9	Q1HR88	256	266	yes	no	2	0.0023124	120.15	78693000			583	525	615	751
IGINGFGR	______________________________	______________________________	K	I	G	G	R	I	0	1	1	0	0	0	0	3	0	2	0	0	0	1	0	0	0	0	0	0	0	0	8	0	832.456	J9HYM2	J9HYM2	4	11	yes	yes	2	0.00185	153.67	10896000			584	283	616	752
IGLFGGAGVGK	IKVVDLLAPYAKGGKIGLFGGAGVGKTVLI	KGGKIGLFGGAGVGKTVLIMELINNVAKAH	K	I	G	G	K	T	1	0	0	0	0	0	0	5	0	1	1	1	0	1	0	0	0	0	0	1	0	0	11	0	974.555	Q17H12;Q17FL3;A0A1S4F4H1;Q1HR61	Q17H12	178	188	yes	no	2	0.016591	94.302	26118000			585	50	617	753
IGLFYLDHDLITR	VSLGHRLDIVFHNIRIGLFYLDHDLITRNI	IRIGLFYLDHDLITRNIEKAKTLIEEGGDW	R	I	G	T	R	N	0	1	0	2	0	0	0	1	1	2	3	0	0	1	0	0	1	0	1	0	0	0	13	0	1574.85	Q16U24;A0A1S4FP45	Q16U24	147	159	yes	no	3	0.0010708	97.69	10445000			586	89	618	754
IGPEPTTDR	TFIRYLLERDFPGIRIGPEPTTDRFIAVMY	DFPGIRIGPEPTTDRFIAVMYDDKEGMIPG	R	I	G	D	R	F	0	1	0	1	0	0	1	1	0	1	0	0	0	0	2	0	2	0	0	0	0	0	9	0	984.488	Q16T24;A0A6I8TCY9	Q16T24	85	93	yes	no	2	0.017417	101.72	22877000			587	156	619	755
IGQLGLGVAIVGGVVNSALYNVDGGHR	______________________________	GVVNSALYNVDGGHRAVIFDRFTGVKQQVS	R	I	G	H	R	A	2	1	2	1	0	1	0	7	1	2	3	0	0	0	0	1	0	0	1	5	0	0	27	0	2634.42	Q1HR13	Q1HR13	9	35	yes	yes	3;4	2.2235e-11	105.73	11790000			588	501	620	756;757
IGSAVALR	ARIRGDTLGLVGLGRIGSAVALRAKVFGFN	GLVGLGRIGSAVALRAKVFGFNVSFYDPYL	R	I	G	L	R	A	2	1	0	0	0	0	0	1	0	1	1	0	0	0	0	1	0	0	0	1	0	0	8	0	785.476	Q17A41;A0A6I8TC50;Q17A44;Q17A43;Q17A42;A0A6I8TC69;A0A6I8T818;A0A6I8TBF0;A0A6I8TBB5;A0A6I8TB02;A0A6I8TAY8	Q17A41	181	188	yes	no	2	0.003938	124.37	3620700			589	137	621	758
IGVDHVAR	FVPLTYTLATEEAERIGVDHVARMSTNDSD	ATEEAERIGVDHVARMSTNDSDENSTVAEH	R	I	G	A	R	M	1	1	0	1	0	0	0	1	1	1	0	0	0	0	0	0	0	0	0	2	0	0	8	0	865.477	Q16GS1	Q16GS1	233	240	yes	yes	2	0.018752	107.32	2756400			590	310	622	759
IGVLDESR	KRLFQGNALLRRLVRIGVLDESRMKLDYVL	LLRRLVRIGVLDESRMKLDYVLGLKIEDFL	R	I	G	S	R	M	0	1	0	1	0	0	1	1	0	1	1	0	0	0	0	1	0	0	0	1	0	0	8	0	887.471	Q5QC95;Q1HRP3	Q5QC95	85	92	yes	no	2	0.0013215	130.04	124390000			591	534	623	760
IGVLEQR	LIKDGHLLANEVQVKIGVLEQRKRLLDNTI	LANEVQVKIGVLEQRKRLLDNTISQRAEIY	K	I	G	Q	R	K	0	1	0	0	0	1	1	1	0	1	1	0	0	0	0	0	0	0	0	1	0	0	7	0	813.471	Q176W5;A0A6I8U5P4	Q176W5	3499	3505	yes	no	2	0.028511	109.7	21159000			592	239	624	761
IGWQIDPFGHSR	LRLLNDTFGECGRPRIGWQIDPFGHSREQA	RPRIGWQIDPFGHSREQASIFAQMGFDGYF	R	I	G	S	R	E	0	1	0	1	0	1	0	2	1	2	0	0	0	1	1	1	0	1	0	0	0	0	12	0	1411.7	Q178V9;A0A6I8TCS3;A0A6I8TBJ2	Q178V9	139	150	no	no	2;3	9.1711e-10	180.07	128930000			593	154	625	762;763
IHDPEYLVER	DMFMRGEEILSGAQRIHDPEYLVERAKHHA	SGAQRIHDPEYLVERAKHHAIDISKIAAYI	R	I	H	E	R	A	0	1	0	1	0	0	2	0	1	1	1	0	0	0	1	0	0	0	1	1	0	0	10	0	1269.64	Q17H99;Q16PV1	Q17H99	465	474	yes	no	3	0.019222	68.893	3327200			594	353	626	764
IHFPLATYAPVISAEK	VDLTEFQTNLVPYPRIHFPLATYAPVISAE	HFPLATYAPVISAEKAYHEQLTVAEITNAC	R	I	H	E	K	A	3	0	0	0	0	0	1	0	1	2	1	1	0	1	2	1	1	0	1	1	0	0	16	0	1755.96	A0A6I8TLW0;Q16N35	A0A6I8TLW0	265	280	yes	no	2;3	0.0011673	86.028	40658000			595	198	627	765;766
IHFPLVTYAPVISAEK	VDLTEFQTNLVPYPRIHFPLVTYAPVISAE	HFPLVTYAPVISAEKAYHEQLSVAEITNAC	R	I	H	E	K	A	2	0	0	0	0	0	1	0	1	2	1	1	0	1	2	1	1	0	1	2	0	0	16	0	1783.99	Q1HR53;Q16JS3	Q1HR53	265	280	yes	no	3	0.0027534	68.257	19710000			596	323	628	767
IHFTASGK	TVRNDNSSRFGKFIRIHFTASGKLAGADIE	RFGKFIRIHFTASGKLAGADIETYLLEKAR	R	I	H	G	K	L	1	0	0	0	0	0	0	1	1	1	0	1	0	1	0	1	1	0	0	0	0	0	8	0	859.455	Q179E8;W0FUL2;A0A6I8U3F1	W0FUL2	247	254	no	no	2	0.010749	113.89	44686000			597	562;422	629	768
IHFTGSGK	TVRNDNSSRFGKFIRIHFTGSGKLAGADIE	RFGKFIRIHFTGSGKLAGADIETYLLEKAR	R	I	H	G	K	L	0	0	0	0	0	0	0	2	1	1	0	1	0	1	0	1	1	0	0	0	0	0	8	0	845.44	A0A6I8U458;Q178Y4;Q178Y3	A0A6I8U458	250	257	no	no	1;2	0.025663	101.64	2892500			598	234;421	630	769;770
IIAPPER	QKEITSLAPSTIKIKIIAPPERKYSVWIGG	APSTIKIKIIAPPERKYSVWIGGSILASLS	K	I	I	E	R	K	1	1	0	0	0	0	1	0	0	2	0	0	0	0	2	0	0	0	0	0	0	0	7	0	794.465	Q178A9;P49128;Q17C87;Q1HRN5;Q6ELZ6;Q17KG3;Q45L89;Q6ELZ7;Q4PKE5;Q16QR7;Q178B0;A0A1S4FCE2;Q6QNY2;Q16VS2	Q6QNY2	330	336	no	no	2	0.02731	110.61	524620000			599	416;435;545;549;471	631	771
IIDCEDGTDELR	SKIRQSINVAHHCDRIIDCEDGTDELRCTC	CDRIIDCEDGTDELRCTCRDYLKDKYDFLI	R	I	I	L	R	C	0	1	0	3	1	0	2	1	0	2	1	0	0	0	0	0	1	0	0	0	0	0	12	0	1434.63	A0A6I8U9T8;J9HJ91	A0A6I8U9T8	1009	1020	yes	no	2	0.0056526	107.83	4232600			600	247	632	772
IIDLHSPSEIVK	GSKTWDRFQMRLHKRIIDLHSPSEIVKQIT	HKRIIDLHSPSEIVKQITSINIEPGVEVEV	R	I	I	V	K	Q	0	0	0	1	0	0	1	0	1	3	1	1	0	0	1	2	0	0	0	1	0	0	12	0	1349.76	Q1HRS9;A0A6I8TWL7	Q1HRS9	89	100	yes	no	3	0.00088792	105.65	7416800			602	225	634	774
IIDVVYNASNNELVR	GNFAWASEGTARKARIIDVVYNASNNELVR	IIDVVYNASNNELVRTKTLVKNAIIVIDAT	R	I	I	V	R	T	1	1	3	1	0	0	1	0	0	2	1	0	0	0	0	1	0	0	1	3	0	0	15	0	1717.9	Q1HRQ9;Q0IER3	Q1HRQ9	78	92	yes	no	2;3	5.3806e-20	208.42	73158000			603	538	635	775;776
IIEAIDAIVSTAYSHQR	CGTDMTIGTDSALHRIIEAIDAIVSTAYSH	EAIDAIVSTAYSHQRTFIMEVMGRHCGYLA	R	I	I	Q	R	T	3	1	0	1	0	1	1	0	1	4	0	0	0	0	0	2	1	0	1	1	0	0	17	0	1885.99	Q174J0;A0A6I8TDP2;A0A6I8TDB1	Q174J0	188	204	yes	no	2	7.1637e-07	136.99	7478600			604	158	636	777
IINEPTAAALAYGLDK	ATKDAGAIAGLNVMRIINEPTAAALAYGLD	INEPTAAALAYGLDKNLKGERNVLIFDLGG	R	I	I	D	K	N	4	0	1	1	0	0	1	1	0	2	2	1	0	0	1	0	1	0	1	0	0	0	16	0	1658.89	B7TBH6;A0A6I8U0T4;B7TBH5;A0A0P6J0Q3;A0A6I8TZ72;A0A6I8U8L3;B7TBH7;A0A6I8U2H3;B7TBH4;B7TBH3;B7TBH2;A0A6I8U928;A0A6I8TR91;A0A0U4HE90	B7TBH6	169	184	yes	no	3	0.015834	56.817	9733100			605	25	637	778
IINVIGEPIDER	GSPIRIPVGAETLGRIINVIGEPIDERGPI	LGRIINVIGEPIDERGPIETNLSAPIHAEA	R	I	I	E	R	G	0	1	1	1	0	0	2	1	0	4	0	0	0	0	1	0	0	0	0	1	0	0	12	0	1366.75	Q17H12;Q17FL3;A0A1S4F4H1;Q1HR61	Q17H12	120	131	yes	no	2	0.00088768	154.01	2012500000			606	50	638	779;780
IISMQMGGDLGQVYR	NKTFLVWCNEEDHLRIISMQMGGDLGQVYR	IISMQMGGDLGQVYRRLVTAVNDIEKRIPF	R	I	I	Y	R	R	0	1	0	1	0	2	0	3	0	2	1	0	2	0	0	1	0	0	1	1	0	0	15	0	1666.82	Q1HR67;A0A2I7ML30;A0A6I8TIX2;A0A6I8TBR6;A0A6I8THD5;A0A6I8THM1	Q1HR67	229	243	yes	no	2;3	4.174e-14	194.5	242650000			607	518	639;640;641	781;782;783;784;785
IKPLEMDGLSADALR	KEQLEEEKKISLSFRIKPLEMDGLSADALR	IKPLEMDGLSADALRTKATELWETIVKLET	R	I	K	L	R	T	2	1	0	2	0	0	1	1	0	1	3	1	1	0	1	1	0	0	0	0	0	0	15	1	1627.86	Q17I94;A0A6I8T6J1;A0A6I8T6D9;Q17I95;A0A6I8T582;Q17I96	Q17I94	159	173	yes	no	3	0.001956	78.285	10194000			612	124	648	803
ILDVGNTLGLSNQTMK	GLRNQRETLKGAKKRILDVGNTLGLSNQTM	LDVGNTLGLSNQTMKMIERRLAEDKYVMVG	R	I	L	M	K	M	0	0	2	1	0	1	0	2	0	1	3	1	1	0	0	1	2	0	0	1	0	0	16	0	1702.89	A0A1S4F9W4	A0A1S4F9W4	163	178	yes	yes	2	0.041931	49.5	5693900			613	62	649	804
ILEPGLNVLLPIVDR	QQEAWIVERMGKFHRILEPGLNVLLPIVDR	ILEPGLNVLLPIVDRVKYVQSLKEIAIDVP	R	I	L	D	R	V	0	1	1	1	0	0	1	1	0	2	4	0	0	0	2	0	0	0	0	2	0	0	15	0	1659.99	Q0IFN4;A0A0P6ITV8	Q0IFN4	28	42	yes	no	2;3	0.00211	91.914	39415000			614	14	650	805;806
ILFADLNQGKDR	TKYLQYIMKFIIRSRILFADLNQGKDRELF	RSRILFADLNQGKDRELFETMLEDLLESFT	R	I	L	D	R	E	1	1	1	2	0	1	0	1	0	1	2	1	0	1	0	0	0	0	0	0	0	0	12	1	1388.74	A0A6I8U2T3;A0A6I8U676;A0A6I8U2T8;A0A6I8U1E1;A0A6I8U3Z3;A0A6I8TQX4;A0A6I8U3Z7;A0A6I8U669	A0A6I8U2T3	794	805	yes	no	2	0.0077924	103.56	915450000			615	212	651	807
ILFRPIPDQLPK	VTGSKDLQNVNITLRILFRPIPDQLPKIYT	TLRILFRPIPDQLPKIYTILGQDYDERVLP	R	I	L	P	K	I	0	1	0	1	0	1	0	0	0	2	2	1	0	1	3	0	0	0	0	0	0	0	12	1	1435.86	Q1HR13	Q1HR13	94	105	yes	yes	3	0.0022152	87.719	33755000			616	501	652	808
ILQVYVR	TYRCSARNDIGESDRILQVYVRESQPQVPS	NDIGESDRILQVYVRESQPQVPSYETVQIN	R	I	L	V	R	E	0	1	0	0	0	1	0	0	0	1	1	0	0	0	0	0	0	0	1	2	0	0	7	0	889.539	A0A6I8TS47;A0A6I8TQZ5;A0A6I8TRS6;A0A6I8THH2;A0A6I8TTS0;A0A6I8TRR8;Q16PL9	A0A6I8TS47	2178	2184	yes	no	2	0.013654	121.87	70865000			617	173	653	809
ILSTMLSEAIR	VVITVGDGPGFYTTRILSTMLSEAIRLLQE	YTTRILSTMLSEAIRLLQEGVDPKDLDKMT	R	I	L	I	R	L	1	1	0	0	0	0	1	0	0	2	2	0	1	0	0	2	1	0	0	0	0	0	11	0	1232.68	Q1DGR4;Q16TS7;A0A6I8TIN5	Q1DGR4	525	535	yes	no	2	0.0029628	129.63	68684000			618	181	654	810
ILTDYGFEGHPQR	DMYGVFFANHPDLRRILTDYGFEGHPQRRD	RRILTDYGFEGHPQRRDFPLSGYVELRYDD	R	I	L	Q	R	R	0	1	0	1	0	1	1	2	1	1	1	0	0	1	1	0	1	0	1	0	0	0	13	0	1531.74	A0A6I8TLR5;A0A6I8TDF2	A0A6I8TLR5	188	200	yes	no	2;3	0.00050254	137.98	350860000			619	159	655	811;812
ILTGVVR	DKKCPFTGHIAIRGRILTGVVRKMKMQRTI	GHIAIRGRILTGVVRKMKMQRTIVIRRDYL	R	I	L	V	R	K	0	1	0	0	0	0	0	1	0	1	1	0	0	0	0	0	1	0	0	2	0	0	7	0	756.486	Q17IE1;Q9GSB1	Q17IE1	66	72	yes	no	2	0.0057639	154.29	75240000			620	462	656	813
ILVATNLFGR	ERLSRYQQFKDFQKRILVATNLFGRGMDIE	DFQKRILVATNLFGRGMDIERVNIVFNYDM	R	I	L	G	R	G	1	1	1	0	0	0	0	1	0	1	2	0	0	1	0	0	1	0	0	1	0	0	10	0	1102.65	A2I858;Q1HR75	A2I858	336	345	yes	no	2	0.001581	117.04	5847500			621	252	657	814
ILVTATDVLHSWTVPSLGVK	DVDNRIILPMNNQIRILVTATDVLHSWTVP	TDVLHSWTVPSLGVKIDATPGRLNQTNFLM	R	I	L	V	K	I	1	0	0	1	0	0	0	1	1	1	3	1	0	0	1	2	3	1	0	4	0	0	20	0	2135.2	A0A1S4G7I9;Q2LJQ5;A0A3G2SDP2;E2DS20;P50692;P50693;A0A0A7BVT4;Q5GCE0;Q5GCD5;Q5GCD2;Q2LJT7;Q2LJQ0;H6WSL5;Q2LJQ2	A0A1S4G7I9	152	171	yes	no	2;3	5.6353e-24	193.96	65679000			622	0	658	815;816
ILVVINPGNPTGQVLSR	LERSLNEAKKTCAPRILVVINPGNPTGQVL	VVINPGNPTGQVLSRDNIENIIKFAHKEKL	R	I	L	S	R	D	0	1	2	0	0	1	0	2	0	2	2	0	0	0	2	1	1	0	0	3	0	0	17	0	1776.03	Q16UK8;A0A1S4FNL0;Q16UK6;Q16UK7;A0A6I8U8Z9	Q16UK8	285	301	yes	no	2	0.0024607	92.295	30809000			623	87	659	817
ILYGHLDDPANQDIQR	VVKKRLNRPLTLSEKILYGHLDDPANQDIQ	LYGHLDDPANQDIQRGTSYLRLRPDRVAMQ	K	I	L	Q	R	G	1	1	1	3	0	2	0	1	1	2	2	0	0	0	1	0	0	0	1	0	0	0	16	0	1866.92	Q16KR4;Q17EL3	Q16KR4	74	89	yes	no	2;3	1.5777e-09	167.55	18124000			624	330	660	818;819
IMDPNIIGAEHYNIAR	LGIYPAVDPLDSTSRIMDPNIIGAEHYNIA	MDPNIIGAEHYNIARGVQKILQDYKSLQDI	R	I	M	A	R	G	2	1	2	1	0	0	1	1	1	4	0	0	1	0	1	0	0	0	1	0	0	0	16	0	1825.91	Q17H12;Q17FL3;A0A1S4F4H1;Q1HR61	Q17H12	383	398	yes	no	2;3	5.4409e-05	119.56	1258200000			625	50	661;662	820;821;822;823
IMEHETFFHLDAPVWR	QGWPQSGIGSEICARIMEHETFFHLDAPVW	MEHETFFHLDAPVWRVTGVDVPMPYAKSLE	R	I	M	W	R	V	1	1	0	1	0	0	2	0	2	1	1	0	1	2	1	0	1	1	0	1	0	0	16	0	2026.97	Q17D51;A0A1S4F7M2	Q17D51	303	318	yes	no	3;4	2.6122e-07	159.31	53703000			626	58	663;664	824;825;826;827
IMIDAEQTYFQPAISR	RLNTIVKTAQDLDVRIMIDAEQTYFQPAIS	MIDAEQTYFQPAISRITLEMMRKYNTEKAI	R	I	M	S	R	I	2	1	0	1	0	2	1	0	0	3	0	0	1	1	1	1	1	0	1	0	0	0	16	0	1881.93	A0A6I8TNR3;A0A1S4FZI4;A0A6I8TNM0;A0A6I8TFG7;Q16J67	A0A6I8TNR3	427	442	yes	no	2	6.6219e-10	176.05	15687000			627	108	665	828
IMLYPSRV	FKTNMPGHAMGHRIRIMLYPSRV_______	AMGHRIRIMLYPSRV_______________	R	I	M	R	V	-	0	1	0	0	0	0	0	0	0	1	1	0	1	0	1	1	0	0	1	1	0	0	8	1	977.537	Q17N60	Q17N60	165	172	yes	yes	2	0.045833	67.032	8304900			628	481	666	829
IMNTYSVVPSPK	GTLLISKIREEYPDRIMNTYSVVPSPKVSD	PDRIMNTYSVVPSPKVSDTVVEPYNATLSV	R	I	M	P	K	V	0	0	1	0	0	0	0	0	0	1	0	1	1	0	2	2	1	0	1	2	0	0	12	0	1334.69	A0A1S4F2Y4;Q0PHP2;Q17GX8;Q0PHP0;Q17GX9;Q0PHP1;A0A516AFJ3	Q0PHP0	144	155	no	no	2	0.0020489	141.95	11719000			629	299;46	667	830
IMSWLQSWCR	VLGQMEDFRDQRLSKIMSWLQSWCRGYLTR	QRLSKIMSWLQSWCRGYLTRIEFKKMQSQR	K	I	M	C	R	G	0	1	0	0	1	1	0	0	0	1	1	0	1	0	0	2	0	2	0	0	0	0	10	0	1365.63	Q179E8	Q179E8	783	792	yes	yes	2	0.0017896	144.09	5498300			630	422	668	831
INEIQQR	MCTEQLDSFHRFHQKINEIQQRTLKDRYLE	SFHRFHQKINEIQQRTLKDRYLEFVIEAHH	K	I	N	Q	R	T	0	1	1	0	0	2	1	0	0	2	0	0	0	0	0	0	0	0	0	0	0	0	7	0	899.482	Q17EK1;A0A6I8TSG7	Q17EK1	69	75	yes	no	2	0.00034336	146.21	18854000			631	214	669	832
INFFHPGATMGR	KNISQSVEGDYTYLRINFFHPGATMGRNEG	YLRINFFHPGATMGRNEGGMYPNPDATFVK	R	I	N	G	R	N	1	1	1	0	0	0	0	2	1	1	0	0	1	2	1	0	1	0	0	0	0	0	12	0	1346.66	Q16EH0;Q16NS9;A0A6I8U9W3	Q16EH0	334	345	yes	no	3	0.025053	61.235	4433600			632	248	670	833
INFGPQHPAAHGVLR	NSKIAPVEKTVRNVKINFGPQHPAAHGVLR	INFGPQHPAAHGVLRLVLELDGETVMRADP	K	I	N	L	R	L	2	1	1	0	0	1	0	2	2	1	1	0	0	1	2	0	0	0	0	1	0	0	15	0	1612.86	Q16Q68	Q16Q68	87	101	yes	yes	2;3	3.0444e-08	171.62	23502000			633	356	671	834;835
INIESISFSR	SQENIDLVKSVQDLKINIESISFSRTQLNT	VQDLKINIESISFSRTQLNTQLEDARRRLE	K	I	N	S	R	T	0	1	1	0	0	0	1	0	0	3	0	0	0	1	0	3	0	0	0	0	0	0	10	0	1164.61	Q16RF4	Q16RF4	224	233	yes	yes	2	4.8558e-05	168.8	83555000			634	364	672	836
IPASILAEFYPR	GWQLLRIFPKEMLKRIPASILAEFYPRDSR	LKRIPASILAEFYPRDSRH___________	R	I	P	P	R	D	2	1	0	0	0	0	1	0	0	2	1	0	0	1	2	1	0	0	1	0	0	0	12	0	1375.75	Q9XYC8	Q9XYC8	481	492	yes	yes	2;3	8.5999e-27	230.06	98080000			635	555	673	837;838
IPDWFLNR	VEKIVTIISNPRQYKIPDWFLNRQKDIIDG	SNPRQYKIPDWFLNRQKDIIDGKYSQLTSS	K	I	P	N	R	Q	0	1	1	1	0	0	0	0	0	1	1	0	0	1	1	0	0	1	0	0	0	0	8	0	1059.55	Q1HRL8	Q1HRL8	79	86	yes	yes	2	0.0001969	143.02	25431000			636	532	674	839
IPFFITETGR	______________________________	VRAGKIPFFITETGRRVVFYGSTALAVGLF	K	I	P	G	R	R	0	1	0	0	0	0	1	1	0	2	0	0	0	2	1	0	2	0	0	0	0	0	10	0	1179.63	Q17IG8	Q17IG8	7	16	yes	yes	2	0.0014504	131.22	13054000			637	463	675	840
IPFNVTPGSEQIR	ASIAKNAMKHGLKSKIPFNVTPGSEQIRAT	SKIPFNVTPGSEQIRATIERDGIAKTFKEF	K	I	P	I	R	A	0	1	1	0	0	1	1	1	0	2	0	0	0	1	2	1	1	0	0	1	0	0	13	0	1456.77	Q16KR4;Q17EL3	Q16KR4	418	430	yes	no	2	0.00033367	155	37835000			638	330	676	841
IPFSHHDR	VYRRLVTAVNDIEKRIPFSHHDRLGFLTFC	VNDIEKRIPFSHHDRLGFLTFCPTNLGTTI	R	I	P	D	R	L	0	1	0	1	0	0	0	0	2	1	0	0	0	1	1	1	0	0	0	0	0	0	8	0	1007.49	Q1HR67;A0A2I7ML30;A0A6I8TIX2;A0A6I8TBR6;A0A6I8THD5;A0A6I8THM1	Q1HR67	256	263	yes	no	2	0.0014762	152.41	132070000			639	518	677	842
IPIFSAAGLPHNEIAAQICR	ISAIDVMNSIARGQKIPIFSAAGLPHNEIA	AAGLPHNEIAAQICRQAGLVKHTGKSVLDE	K	I	P	C	R	Q	4	1	1	0	1	1	1	1	1	4	1	0	0	1	2	1	0	0	0	0	0	0	20	0	2177.14	Q9XYC8	Q9XYC8	174	193	yes	yes	3	0.00026861	71.073	5928600			640	555	678	843
IPITDNFVIER	HLIYKRGFVKHRHSRIPITDNFVIERKLRA	RHSRIPITDNFVIERKLRAGYKMQCVEDLV	R	I	P	E	R	K	0	1	1	1	0	0	1	0	0	3	0	0	0	1	1	0	1	0	0	1	0	0	11	0	1315.71	Q1HR81	Q1HR81	181	191	yes	yes	2	4.839e-06	177.36	217800000			641	524	679	844
IPLHELEK	ICEDIGRQMLCYNRRIPLHELEKRIDNVNA	MLCYNRRIPLHELEKRIDNVNAQNVRDVAM	R	I	P	E	K	R	0	0	0	0	0	0	2	0	1	1	2	1	0	0	1	0	0	0	0	0	0	0	8	0	977.555	Q17A09	Q17A09	417	424	yes	yes	2	0.0032728	125.81	30438000			642	426	680	845
IPSAVGYQPTLATDMGSMQER	RFTQAGSEVSALLGRIPSAVGYQPTLATDM	YQPTLATDMGSMQERITTTKKGSITSVQAI	R	I	P	E	R	I	2	1	0	1	0	2	1	2	0	1	1	0	2	0	2	2	2	0	1	1	0	0	21	0	2251.06	Q17H12;Q17FL3;A0A1S4F4H1;Q1HR61	Q17H12	301	321	yes	no	2;3	1.0417e-30	197.88	1409100000			643	50	681;682;683	846;847;848;849;850;851;852;853;854
IPVGAETLGR	LVRGQRVLDTGSPIRIPVGAETLGRIINVI	GSPIRIPVGAETLGRIINVIGEPIDERGPI	R	I	P	G	R	I	1	1	0	0	0	0	1	2	0	1	1	0	0	0	1	0	1	0	0	1	0	0	10	0	1011.57	Q17H12;Q17FL3;A0A1S4F4H1;Q1HR61	Q17H12	110	119	yes	no	2	0.0018833	147.29	2265600000			644	50	684	855
IQADVEA	RKAKIAKHKADFLAKIQADVEA________	HKADFLAKIQADVEA_______________	K	I	Q	E	A	-	2	0	0	1	0	1	1	0	0	1	0	0	0	0	0	0	0	0	0	1	0	0	7	0	744.365	Q1HQU2	Q1HQU2	291	297	yes	yes	1	0.051869	41.652	1412800			645	495	685	856
IQESEEHIESLQAR	RHEEVEEIRRKYTVRIQESEEHIESLQARL	RIQESEEHIESLQARLSKLEKEKSRLSSEI	R	I	Q	A	R	L	1	1	0	0	0	2	4	0	1	2	1	0	0	0	0	2	0	0	0	0	0	0	14	0	1667.81	Q16RF4	Q16RF4	325	338	yes	yes	2;3	1.2014e-27	225.15	321790000			646	364	686	857;858
IQFVGACNPPTDPGR	GFYRAADQSWVSLERIQFVGACNPPTDPGR	IQFVGACNPPTDPGRKPLSHRFLRHVPIIY	R	I	Q	G	R	K	1	1	1	1	1	1	0	2	0	1	0	0	0	1	3	0	1	0	0	1	0	0	15	0	1627.78	Q173I7;A0A6I8TDM5;A0A6I8TDN4;A0A6I8TE32;A0A6I8TE53;A0A6R5HFP6;A0A6I8T9Q2;A0A6I8TE27;A0A6I8TE48;A0A6I8TF22;A0A6I8T9P7	Q173I7	2709	2723	yes	no	2	0.02167	70.977	2797400			647	147	687	859
IQLLEEDLER	ALQNAESEVAALNRRIQLLEEDLERSEERL	ALNRRIQLLEEDLERSEERLASATAKLSEA	R	I	Q	E	R	S	0	1	0	1	0	1	3	0	0	1	3	0	0	0	0	0	0	0	0	0	0	0	10	0	1256.66	Q17H71;A0A6I8T7J6;A0A6I8T5M9;A0A6I8T7I7;A0A6I8T6X6;A0A6I8T6X7;A0A6I8T6Y4;A0A6I8T6Z8;A0A6I8T768;A0A6I8T6X2;A0A6I8T758;A0A6I8T5M3;A0A6I8T6X1;A0A6I8T7I3;A0A6I8T5L8;A0A1S4F2Z9;A0A1S4F2U2;A0A6I8T5M6;A0A6I8T7J1;Q17H78;A0A6I8T762;A0A6I8T752;Q17H73;Q17H72;Q17H77;Q17H74;Q17H76;A0A6I8T6W7;A0A6I8T6W8;Q17H75;A0A6I8T7F9;A0A6I8T5L4;A0A6I8T6W2;A0A6I8T745;A0A6I8T7F4;A0A6I8T6W0;A0A1S4F2P0	Q17H71	92	101	yes	no	2	0.0014484	131.44	94041000			648	45	688	860
IQSELEDATIELETQR	ELQATNDRLDKSKKKIQSELEDATIELETQ	QSELEDATIELETQRTKVLDLEKKQKNFDK	K	I	Q	Q	R	T	1	1	0	1	0	2	4	0	0	2	2	0	0	0	0	1	2	0	0	0	0	0	16	0	1873.93	Q17L96;A0A1S4EYP3;Q17L97	Q17L96	1350	1365	yes	no	2	7.7409e-14	191.06	13876000			649	35	689	861
IQSILLTAGGANTER	EMTPEEFGKPEHAERIQSILLTAGGANTER	IQSILLTAGGANTERKYKIVEATQQIVAGS	R	I	Q	E	R	K	2	1	1	0	0	1	1	2	0	2	2	0	0	0	0	1	2	0	0	0	0	0	15	0	1542.84	J9HU29;A0A6I8UA62;A0A6I8U6I1	J9HU29	306	320	yes	no	3	0.00084596	86.467	102770000			650	241	690	862
IQSLTGELEEIR	QLQSTVDQYGIAQRRIQSLTGELEEIRVNY	QRRIQSLTGELEEIRVNYDSSLRSKRQVEV	R	I	Q	I	R	V	0	1	0	0	0	1	3	1	0	2	2	0	0	0	0	1	1	0	0	0	0	0	12	0	1386.74	A0A6I8TKE6;Q16RF4	Q16RF4	607	618	no	no	2	2.4966e-14	197.06	759380000			651	364;191	691	863
IQTMPGFAGTLR	FADIALSPMEAAKVKIQTMPGFAGTLREAM	KVKIQTMPGFAGTLREAMPKMMGEEGITAF	K	I	Q	L	R	E	1	1	0	0	0	1	0	2	0	1	1	0	1	1	1	0	2	0	0	0	0	0	12	0	1290.68	Q16QS3	Q16QS3	183	194	yes	yes	2	0.00045163	158.79	74786000			652	359	692;693	864;865
IQTYHDFGYVAMDILDVR	VEWYHNGRPVMTANRIQTYHDFGYVAMDIL	YHDFGYVAMDILDVRGEDSGTYTLVATNAA	R	I	Q	V	R	G	1	1	0	3	0	1	0	1	1	2	1	0	1	1	0	0	1	0	2	2	0	0	18	0	2155.04	Q17AE9;A0A6I8TJB7	Q17AE9	1054	1071	yes	no	3	0.00030108	86.479	8740200			653	183	694	866
IQVFQER	EVSAQDGHLVVNGMKIQVFQERDPKAIPWG	HLVVNGMKIQVFQERDPKAIPWGKAGAEYI	K	I	Q	E	R	D	0	1	0	0	0	2	1	0	0	1	0	0	0	1	0	0	0	0	0	1	0	0	7	0	918.492	J9HYM2	J9HYM2	71	77	yes	yes	2	0.010359	124.89	56888000			654	283	695	867
IREEYPDR	GGGTGSGMGTLLISKIREEYPDRIMNTYSV	GTLLISKIREEYPDRIMNTYSVVPSPKVSD	K	I	R	D	R	I	0	2	0	1	0	0	2	0	0	1	0	0	0	0	1	0	0	0	1	0	0	0	8	1	1076.53	A0A1S4F2Y4;Q0PHP2;Q17GX8;CON__ENSEMBL:ENSBTAP00000025008;Q0PHP0;Q17GX9;Q0PHP1;Q17B46;Q17B45;Q17B47;A0A516AFJ3;Q0PHP3	Q0PHP0	136	143	no	no	2;3	0.0028205	162.97	51137000			655	299;46;300	696	868;869
ISDLPLVEELR	IYPTYERVTNEIHVRISDLPLVEELRTFRK	IHVRISDLPLVEELRTFRKLHLNQLVRTLG	R	I	S	L	R	T	0	1	0	1	0	0	2	0	0	1	3	0	0	0	1	1	0	0	0	1	0	0	11	0	1282.71	Q173T8;A0A1S4FFD5	Q173T8	271	281	yes	no	2	0.0028769	135.55	10614000			657	75	698	872
ISENLSEGR	RLQRDIKRSVDARLRISENLSEGRIKPKPI	VDARLRISENLSEGRIKPKPIDVSVISHHM	R	I	S	G	R	I	0	1	1	0	0	0	2	1	0	1	1	0	0	0	0	2	0	0	0	0	0	0	9	0	1003.49	Q16MG7	Q16MG7	349	357	yes	yes	2	0.00066761	135	4880900			658	337	699	873
ISEQFTAMFR	TFIGNSTAIQELFKRISEQFTAMFRRKAFL	ELFKRISEQFTAMFRRKAFLHWYTGEGMDE	R	I	S	F	R	R	1	1	0	0	0	1	1	0	0	1	0	0	1	2	0	1	1	0	0	0	0	0	10	0	1228.59	Q0PHP0;Q17GX9;Q0PHP1;Q17B46;Q17B45	Q0PHP0	362	371	yes	no	2	1.325e-14	224.24	152260000			659	299	700	874
ISGLIYEETR	KPAIRRLARRGGVKRISGLIYEETRGVLKV	GGVKRISGLIYEETRGVLKVFLENVIRDAV	R	I	S	T	R	G	0	1	0	0	0	0	2	1	0	2	1	0	0	0	0	1	1	0	1	0	0	0	10	0	1179.61	Q17EE8;Q16IE4;A0A6I8U2Q5;A0A6I8U427;A0A6I8U625;A0A6I8U0H3;A0A6I8T3I8	Q17EE8	47	56	yes	no	2	1.6215e-06	186.25	416400000			660	230	701	875
ISPQDIAR	VIKTAIRSIGLSYSRISPQDIARKLGLDSH	IGLSYSRISPQDIARKLGLDSHEDAEFIVA	R	I	S	A	R	K	1	1	0	1	0	1	0	0	0	2	0	0	0	0	1	1	0	0	0	0	0	0	8	0	898.487	Q16N14	Q16N14	377	384	yes	yes	2	0.021883	104.75	13016000			663	340	704	878
ISVLADALK	______________________________	______________________________	R	I	S	L	K	C	2	0	0	1	0	0	0	0	0	1	2	1	0	0	0	1	0	0	0	1	0	0	9	0	928.559	Q1HRQ6	Q1HRQ6	4	12	yes	yes	2	0.0077557	111.95	25100000			664	536	705	879
ITDEAWNMLLELAESR	TPKDGEILLDYSKNRITDEAWNMLLELAES	TDEAWNMLLELAESRDVVKTRNDMFNGERI	R	I	T	S	R	D	2	1	1	1	0	0	3	0	0	1	3	0	1	0	0	1	1	1	0	0	0	0	16	0	1889.92	Q16LE8;Q16KI0	Q16LE8	64	79	yes	no	2;3	3.9445e-08	132.79	8941600			665	326	706;707	880;881;882
ITDYYDIR	FSSAEGVHTKPTFTRITDYYDIRVNDLILE	TKPTFTRITDYYDIRVNDLILEVQVRGTPT	R	I	T	I	R	V	0	1	0	2	0	0	0	0	0	2	0	0	0	0	0	0	1	0	2	0	0	0	8	0	1057.51	A0A1S4FII7;A0A6I8TFR1;A0A6I8TAK4	A0A1S4FII7	1002	1009	yes	no	2	0.048188	95.531	5902400			666	80	708	883
ITEIYEGTSEIQR	YVSDMPAERHYRDARITEIYEGTSEIQRLV	ARITEIYEGTSEIQRLVIAGQIIKELSA__	R	I	T	Q	R	L	0	1	0	0	0	1	3	1	0	3	0	0	0	0	0	1	2	0	1	0	0	0	13	0	1537.76	Q17DJ8;A0A1S4F6S3;Q17DJ9	Q17DJ8	379	391	yes	no	2	3.4238e-20	218.52	14276000			667	445	709	884
ITFSPVMPMVVR	TTIVQIMLEVIEPPRITFSPVMPMVVRSGE	PPRITFSPVMPMVVRSGETVIIICNATGEQ	R	I	T	V	R	S	0	1	0	0	0	0	0	0	0	1	0	0	2	1	2	1	1	0	0	3	0	0	12	0	1375.74	A0A6I8TS47;A0A6I8TQZ5;A0A6I8TRS6;A0A6I8THH2;A0A6I8TTS0;A0A6I8TRR8;Q16PL9	A0A6I8TS47	2681	2692	yes	no	2	9.4649e-06	166.33	99709000			668	173	710;711;712	885;886;887
ITGYYVER	VDLSWTPPASDGGSRITGYYVERRDIGGAR	ASDGGSRITGYYVERRDIGGARWVKCNESN	R	I	T	E	R	R	0	1	0	0	0	0	1	1	0	1	0	0	0	0	0	0	1	0	2	1	0	0	8	0	999.503	A0A6I8T6M3;A0A6I8T741;A0A1S4F231;A0A6I8T6S6;A0A6I8T6L7;Q17HV9;A0A6I8T5E0	A0A6I8T6M3	5856	5863	yes	no	2	0.020929	89.142	14259000			669	44	713	888
ITLEMMR	MIDAEQTYFQPAISRITLEMMRKYNTEKAI	YFQPAISRITLEMMRKYNTEKAIVFNTYQC	R	I	T	M	R	K	0	1	0	0	0	0	1	0	0	1	1	0	2	0	0	0	1	0	0	0	0	0	7	0	892.451	A0A6I8TNR3;A0A1S4FZI4;A0A6I8TNM0;A0A6I8TFG7;Q16J67	A0A6I8TNR3	443	449	yes	no	2	0.040767	70.912	0			670	108	714	889
ITPSYVAFTADGER	KNGRVEIIANDQGNRITPSYVAFTADGERL	RITPSYVAFTADGERLIGDAAKNQLTTNPE	R	I	T	E	R	L	2	1	0	1	0	0	1	1	0	1	0	0	0	1	1	1	2	0	1	1	0	0	14	0	1525.74	Q1HR69	Q1HR69	62	75	yes	yes	2;3	0.0003678	134.13	115190000			671	519	715	890;891;892
ITTGVHSPGQFR	QTWCSVYRPETMKMRITTGVHSPGQFRVLG	KMRITTGVHSPGQFRVLGPMSNMVEFSKDF	R	I	T	F	R	V	0	1	0	0	0	1	0	2	1	1	0	0	0	1	1	1	2	0	0	1	0	0	12	0	1298.67	Q16UJ2;A0A6R8GJR6;A0A6I8TIM5	Q16UJ2	723	734	yes	no	2	1.0301e-14	205.09	10005000			672	180	716	893
ITVLGHVQR	KVKQVVVDKLHQDTRITVLGHVQRGGNPSA	LHQDTRITVLGHVQRGGNPSAFDRVLGCRM	R	I	T	Q	R	G	0	1	0	0	0	1	0	1	1	1	1	0	0	0	0	0	1	0	0	2	0	0	9	0	1021.6	Q174J0;A0A6I8TDP2;A0A6I8TDB1	Q174J0	296	304	yes	no	2	0.014919	104.37	35833000			673	158	717	894
ITWNVIR	MARHAVETTAQSENKITWNVIRDSMGNILY	TTAQSENKITWNVIRDSMGNILYQLSSMKF	K	I	T	I	R	D	0	1	1	0	0	0	0	0	0	2	0	0	0	0	0	0	1	1	0	1	0	0	7	0	900.518	O16109	O16109	562	568	yes	yes	2	0.0084046	126.68	5071700			674	284	718	895
IVCAAYSHELPR	DITCQIAYARIEGDRIVCAAYSHELPRYGV	GDRIVCAAYSHELPRYGVKVGLTNYAAAYC	R	I	V	P	R	Y	2	1	0	0	1	0	1	0	1	1	1	0	0	0	1	1	0	0	1	1	0	0	12	0	1414.7	Q1HQU2	Q1HQU2	74	85	yes	yes	3	0.039242	39.581	9954300			675	495	719	896
IVLDSSVFSDHR	MTADLPNELIELLEKIVLDSSVFSDHRNLQ	LEKIVLDSSVFSDHRNLQNLLILTAIKADR	K	I	V	H	R	N	0	1	0	2	0	0	0	0	1	1	1	0	0	1	0	3	0	0	0	2	0	0	12	0	1373.69	Q16IM0;A0A6I8U1U7;A0A6I8U540	Q16IM0	1012	1023	yes	no	3	0.048756	34	3234300			676	229	720	897
IVPIVEPEILPDGDHDLER	ANVLARYASVCQSQRIVPIVEPEILPDGDH	VEPEILPDGDHDLERCQKVTETVLAAVYKA	R	I	V	E	R	C	0	1	0	3	0	0	3	1	1	3	2	0	0	0	3	0	0	0	0	2	0	0	19	0	2155.12	Q178U9;Q178U8	Q178U9	183	201	yes	no	2;3;4	2.1358e-08	138.42	1380000000			677	420	721	898;899;900;901;902;903;904;905
IVTIISNPR	PFKRAGECSEEEVEKIVTIISNPRQYKIPD	EEEVEKIVTIISNPRQYKIPDWFLNRQKDI	K	I	V	P	R	Q	0	1	1	0	0	0	0	0	0	3	0	0	0	0	1	1	1	0	0	1	0	0	9	0	1011.61	Q1HRL8	Q1HRL8	67	75	yes	yes	2	0.0007013	135.77	25327000			678	532	722	906
IVVVSSIAHTR	TNLLLDLLKLSAPSRIVVVSSIAHTRGKIN	APSRIVVVSSIAHTRGKINAEDLNSTKKYD	R	I	V	T	R	G	1	1	0	0	0	0	0	0	1	2	0	0	0	0	0	2	1	0	0	3	0	0	11	0	1180.69	Q17I51	Q17I51	174	184	yes	yes	2;3	0.0015991	128.86	13921000			679	461	723	907;908
IWHHTFYNELR	PIEHGIITNWDDMEKIWHHTFYNELRVAPE	DMEKIWHHTFYNELRVAPEEHPVLLTEAPL	K	I	W	L	R	V	0	1	1	0	0	0	1	0	2	1	1	0	0	1	0	0	1	1	1	0	0	0	11	0	1514.74	Q178A9;P49128;D9YSS9;Q17C87;Q1HRN5;Q6ELZ6;Q17C86;Q17KG3;Q45L89;Q6ELZ7;Q4PKE5;Q16QR7;Q178B0;A0A1S4FCE2;Q6QNY2;Q16VS2	Q6QNY2	86	96	no	no	2;3;4	1.3391e-06	179.1	109330000			680	416;435;545;549;471	724	909;910;911;912
IYNYDTAR	TRIIGSQAYPKTKPRIYNYDTARVGREVNV	YPKTKPRIYNYDTARVGREVNVMSHYKANR	R	I	Y	A	R	V	1	1	1	1	0	0	0	0	0	1	0	0	0	0	0	0	1	0	2	0	0	0	8	0	1014.48	Q17H31;A0A6I8TT42;A0A6I8TIM1;A0A6I8TW20;A0A6I8TIL8;A0A6I8TTY1;A0A6I8TTY6;A0A6I8TU70;A0A6I8TTZ3	Q17H31	302	309	yes	no	2	0.0029904	157.52	171280000			681	179	725	913
IYPEEMIQTGISAIDVMNSIAR	DFLDIQGQPINPWSRIYPEEMIQTGISAID	QTGISAIDVMNSIARGQKIPIFSAAGLPHN	R	I	Y	A	R	G	2	1	1	1	0	1	2	1	0	5	0	0	2	0	1	2	1	0	1	1	0	0	22	0	2450.22	Q9XYC8	Q9XYC8	149	170	yes	yes	3	0.019559	46.578	3242900			682	555	726	914
IYQIYEGTSQIQR	FNTEYPVEKLMRDAKIYQIYEGTSQIQRMI	AKIYQIYEGTSQIQRMIISRNMIEAAKGKA	K	I	Y	Q	R	M	0	1	0	0	0	3	1	1	0	3	0	0	0	0	0	1	1	0	2	0	0	0	13	0	1597.81	Q16GA1;Q1HQM4	Q16GA1	393	405	yes	no	2	0.0049477	108.43	4113100			684	308	728	916
IYSTTIR	VSVGDKIPADIRLIKIYSTTIRIDQSILTG	PADIRLIKIYSTTIRIDQSILTGESVSVIK	K	I	Y	I	R	I	0	1	0	0	0	0	0	0	0	2	0	0	0	0	0	1	2	0	1	0	0	0	7	0	852.471	Q175R4;A0A6I8TD93;Q175R5;A0A1S4FE53;Q175R3	Q175R4	167	173	yes	no	2	0.004716	130.05	42808000			685	71	729	917
KDLYANIVMSGGTTMYPGIADR	ETVYNSIMKCDVDIRKDLYANIVMSGGTTM	VMSGGTTMYPGIADRMQKEITALAPSTIKI	R	K	D	D	R	M	2	1	1	2	0	0	0	3	0	2	1	1	2	0	1	1	2	0	2	1	0	0	22	1	2372.15	Q17C87	Q17C87	292	313	yes	yes	3	0.0028327	61.222	330140000			688	435	732	920
KDLYANSVLSGGTTMYPGIADR	ETVYNSIMRCDVDIRKDLYANSVLSGGTTM	VLSGGTTMYPGIADRMQKEITSLAPSTIKI	R	K	D	D	R	M	2	1	1	2	0	0	0	3	0	1	2	1	1	0	1	2	2	0	2	1	0	0	22	1	2328.14	Q6QNY2;Q16VS2	Q6QNY2	292	313	yes	no	3	0.043222	38.724	12458000			689	549	733	921
KGHAVGDIPGVR	YIEENDEVLVAGFGRKGHAVGDIPGVRFKV	FGRKGHAVGDIPGVRFKVVKVANVSLLALY	R	K	G	V	R	F	1	1	0	1	0	0	0	3	1	1	0	1	0	0	1	0	0	0	0	2	0	0	12	1	1204.67	Q1HRM5	Q1HRM5	108	119	yes	yes	2;3	0.021575	107.24	3914300			691	533	735	923;924
KGPQVVSALGR	______________________________	YVARKGPQVVSALGRWAYNLSGFNQYGLHR	R	K	G	G	R	W	1	1	0	0	0	1	0	2	0	0	1	1	0	0	1	1	0	0	0	2	0	0	11	1	1110.65	Q5MM88	Q5MM88	7	17	yes	yes	2	0.0088718	121.6	26642000			692	547	736	925
KIDSDLEGHPTPR	AEAGLFPTSDLMNLRKIDSDLEGHPTPRLN	LRKIDSDLEGHPTPRLNFVDVGTGSLGQGV	R	K	I	P	R	L	0	1	0	2	0	0	1	1	1	1	1	1	0	0	2	1	1	0	0	0	0	0	13	1	1463.74	Q17CT0	Q17CT0	102	114	yes	yes	2;3	0.0087419	113.61	7340300			693	438	737	926;927
KLAVNMVPFPR	TTCLRFPGQLNADLRKLAVNMVPFPRLHFF	ADLRKLAVNMVPFPRLHFFMPGFAPLTSRG	R	K	L	P	R	L	1	1	1	0	0	0	0	0	0	0	1	1	1	1	2	0	0	0	0	2	0	0	11	1	1270.72	A0A1S4F2Y4;Q0PHP2;Q17GX8;CON__ENSEMBL:ENSBTAP00000025008;Q0PHP0;Q17GX9;Q0PHP1;Q17B46;Q17B45;Q17B47;Q0PHP3	Q0PHP0	233	243	no	no	2;3	0.014455	112.84	9256000			694	299;46;300	738	928;929
LAACFLDSMATLGMPAYGYGIR	ELEEDAGLGNGGLGRLAACFLDSMATLGMP	SMATLGMPAYGYGIRYEYGIFAQKIKNGEQ	R	L	A	I	R	Y	4	1	0	1	1	0	0	3	0	1	3	0	2	1	1	1	1	0	2	0	0	0	22	0	2377.13	Q17NG8	Q17NG8	140	161	yes	yes	2;3	2.2689e-18	165.9	44684000			698	483	742;743	934;935;936
LACYIDR	TRMQEKVDLMNLNDRLACYIDRVRFLEQEN	DLMNLNDRLACYIDRVRFLEQENSRLTMEV	R	L	A	D	R	V	1	1	0	1	1	0	0	0	0	1	1	0	0	0	0	0	0	0	1	0	0	0	7	0	909.438	Q17FG6;A0A6I8T7Y3	Q17FG6	58	64	yes	no	2	0.037639	102.8	12325000			700	135	745	938
LAEAEETIESLNQK	RAEELEEAKRKLQARLAEAEETIESLNQKC	RLAEAEETIESLNQKCVALEKTKQRLSTEV	R	L	A	Q	K	C	2	0	1	0	0	1	4	0	0	1	2	1	0	0	0	1	1	0	0	0	0	0	14	0	1573.78	A0A6I8U458;Q178Y4;Q178Y3;Q179E8;W0FUL2	A0A6I8U458	1399	1412	no	no	2	3.0602e-27	223.14	54596000			701	234;421;562;422	746	939
LAEMPADSGYPAYLGAR	STSRWAEALREISGRLAEMPADSGYPAYLG	EMPADSGYPAYLGARLASFYERAGRVKCLG	R	L	A	A	R	L	4	1	0	1	0	0	1	2	0	0	2	0	1	0	2	1	0	0	2	0	0	0	17	0	1780.85	O16109	O16109	362	378	yes	yes	2	1.8582e-07	142.07	71447000			702	284	747;748	940;941
LAGESESNLR	GAFFFLINGPEIMSKLAGESESNLRKAFEE	EIMSKLAGESESNLRKAFEEAEKKSPAIIF	K	L	A	L	R	K	1	1	1	0	0	0	2	1	0	0	2	0	0	0	0	2	0	0	0	0	0	0	10	0	1074.53	Q16MA3;Q16SH1	Q16MA3	275	284	yes	no	2	0.017835	97.635	9092600			703	335	749	942
LALVPAEGAR	ALRERFIKVEQVSRRLALVPAEGARLPLYF	QVSRRLALVPAEGARLPLYFLSFLQAALIA	R	L	A	A	R	L	3	1	0	0	0	0	1	1	0	0	2	0	0	0	1	0	0	0	0	1	0	0	10	0	995.576	Q16U68;Q16U69;A0A1S4FNY8;A0A6I8TCN5	Q16U68	593	602	yes	no	2	0.018171	97.431	145790000			704	88	750	943
LASDLLEWIR	KVNQENERLMEEYERLASDLLEWIRRTMPW	EEYERLASDLLEWIRRTMPWLNSRQTDSTL	R	L	A	I	R	R	1	1	0	1	0	0	1	0	0	1	3	0	0	0	0	1	0	1	0	0	0	0	10	0	1214.67	Q172T4;A0A6I8T9W6	Q172T4	286	295	yes	no	2	4.7143e-05	169.12	77315000			705	149	751	944
LASIVEQVAEYHVEGR	AVITREDEHGLALGRLASIVEQVAEYHVEG	ASIVEQVAEYHVEGRECIMVTSGAVAFGKQ	R	L	A	G	R	E	2	1	0	0	0	1	3	1	1	1	1	0	0	0	0	1	0	0	1	3	0	0	16	0	1798.92	Q174N2	Q174N2	106	121	yes	yes	2;3	4.3605e-09	174.84	71632000			706	405	752	945;946
LAVLNDR	YPVTAKIALEDENIRLAVLNDRAQGGSSLE	ALEDENIRLAVLNDRAQGGSSLEDGALELM	R	L	A	D	R	A	1	1	1	1	0	0	0	0	0	0	2	0	0	0	0	0	0	0	0	1	0	0	7	0	799.455	Q178V9;A0A6I8TCS3;A0A6I8TBJ2	Q178V9	748	754	no	no	2	0.0015189	138.07	103130000			708	154	754	948
LAVNMVPFPR	TCLRFPGQLNADLRKLAVNMVPFPRLHFFM	ADLRKLAVNMVPFPRLHFFMPGFAPLTSRG	K	L	A	P	R	L	1	1	1	0	0	0	0	0	0	0	1	0	1	1	2	0	0	0	0	2	0	0	10	0	1142.63	A0A1S4F2Y4;Q0PHP2;Q17GX8;CON__ENSEMBL:ENSBTAP00000025008;Q0PHP0;Q17GX9;Q0PHP1;Q17B46;Q17B45;Q17B47;Q0PHP3	Q0PHP0	234	243	no	no	2	0.00032392	149.4	113420000			709	299;46;300	755;756	949;950
LAYGTALAK	ATPPAYQLGESVATRLAYGTALAKIAMNND	ESVATRLAYGTALAKIAMNNDRVIALDGDT	R	L	A	A	K	I	3	0	0	0	0	0	0	1	0	0	2	1	0	0	0	0	1	0	1	0	0	0	9	0	906.517	Q17CT0	Q17CT0	324	332	yes	yes	2	0.013556	105.81	8864200			710	438	757	951
LCTMVTDSEVDR	KCEDMVFNLQNEWMRLCTMVTDSEVDRAKN	WMRLCTMVTDSEVDRAKNLLKTNMLLQLDG	R	L	C	D	R	A	0	1	0	2	1	0	1	0	0	0	1	0	1	0	0	1	2	0	0	2	0	0	12	0	1424.63	Q17A09	Q17A09	372	383	yes	yes	2	8.3995e-13	166.97	264950000			711	426	758;759	952;953
LDAGNFAWASEGTAR	FVRTRGGNRKFRALRLDAGNFAWASEGTAR	LDAGNFAWASEGTARKARIIDVVYNASNNE	R	L	D	A	R	K	4	1	1	1	0	0	1	2	0	0	1	0	0	1	0	1	1	1	0	0	0	0	15	0	1564.73	Q1HRQ9;Q0IER3	Q1HRQ9	60	74	yes	no	2	9.6129e-05	142.57	117810000			712	538	760	954
LDEAETNALK	LRKALEQQIKELQVRLDEAETNALKGGKKA	ELQVRLDEAETNALKGGKKAIQKLEQRARE	R	L	D	L	K	G	2	0	1	1	0	0	2	0	0	0	2	1	0	0	0	0	1	0	0	0	0	0	10	0	1102.55	W0FUL2	W0FUL2	1796	1805	yes	yes	2	0.0015247	123.16	32466000			713	562	761	955
LDEVEDVLTTNR	LLDDIYEFASKFAERLDEVEDVLTTNRIWV	AERLDEVEDVLTTNRIWVQRTQDIGIVTAE	R	L	D	N	R	I	0	1	1	2	0	0	2	0	0	0	2	0	0	0	0	0	2	0	0	2	0	0	12	0	1402.69	Q16Q68	Q16Q68	260	271	yes	yes	2	1.831e-14	200.71	354810000			714	356	762	956
LDFTITPLEFEK	DRITRLQKELASLGRLDFTITPLEFEKDDD	LGRLDFTITPLEFEKDDDANLHMDFIVAAS	R	L	D	E	K	D	0	0	0	1	0	0	2	0	0	1	2	1	0	2	1	0	2	0	0	0	0	0	12	0	1451.75	Q17N85;Q17N86	Q17N85	876	887	yes	no	2	0.0053706	97.813	0			715	482	763	957
LDGEESTLR	ISLSVHEGYLEFGMRLDGEESTLRNDDVFV	LEFGMRLDGEESTLRNDDVFVADGEQHIAV	R	L	D	L	R	N	0	1	0	1	0	0	2	1	0	0	2	0	0	0	0	1	1	0	0	0	0	0	9	0	1018.49	A0A6I8TS47;A0A6I8TQZ5;A0A6I8TRS6;A0A6I8THH2;A0A6I8TTS0;A0A6I8TRR8;Q16PL9	A0A6I8TS47	3722	3730	yes	no	2	0.0013311	151.5	43654000			716	173	764	958
LDIVFHNIR	AFRKTYDKTVSLGHRLDIVFHNIRIGLFYL	VSLGHRLDIVFHNIRIGLFYLDHDLITRNI	R	L	D	I	R	I	0	1	1	1	0	0	0	0	1	2	1	0	0	1	0	0	0	0	0	1	0	0	9	0	1125.63	Q16U24;A0A1S4FP45	Q16U24	138	146	yes	no	2;3	0.00071651	136.11	14431000			717	89	765	959;960
LDLLEAYVDESAYPR	NAEAEACDLLMEIERLDLLEAYVDESAYPR	LDLLEAYVDESAYPRVCLYLQSCVPYVPEP	R	L	D	P	R	V	2	1	0	2	0	0	2	0	0	0	3	0	0	0	1	1	0	0	2	1	0	0	15	0	1752.86	Q176M6	Q176M6	198	212	yes	yes	2	0.0013535	119.45	8316600			718	412	766	961
LDTYDILNR	ISKDELEDKPFDFNKLDTYDILNRARYWLD	PFDFNKLDTYDILNRARYWLDRGDLVKTVQ	K	L	D	N	R	A	0	1	1	2	0	0	0	0	0	1	2	0	0	0	0	0	1	0	1	0	0	0	9	0	1121.57	Q16U68;Q16U69;A0A1S4FNY8;A0A6I8TCN5	Q16U68	638	646	yes	no	2	0.0015759	160.54	25024000			719	88	767	962
LDYQVER	YRERAMTVYREVKKRLDYQVERQNVDRRIS	VYREVKKRLDYQVERQNVDRRISQKHMVDW	R	L	D	E	R	Q	0	1	0	1	0	1	1	0	0	0	1	0	0	0	0	0	0	0	1	1	0	0	7	0	921.456	Q179J9	Q179J9	184	190	yes	yes	2	0.012651	122.79	684060000			720	423	768	963
LEAEIEGHQPMINR	QNLHQAQSLYKKHKKLEAEIEGHQPMINRT	KLEAEIEGHQPMINRTLTSAENLINQDHPE	K	L	E	N	R	T	1	1	1	0	0	1	3	1	1	2	1	0	1	0	1	0	0	0	0	0	0	0	14	0	1635.8	Q176W5;A0A6I8U5P4	Q176W5	1655	1668	yes	no	3	0.017598	61.375	8672300			721	239	769	964
LEAHVLEADGTR	RNQLRKLAEENRLYRLEAHVLEADGTRSKF	LYRLEAHVLEADGTRSKFLTSSKACALAKS	R	L	E	T	R	S	2	1	0	1	0	0	2	1	1	0	2	0	0	0	0	0	1	0	0	1	0	0	12	0	1309.66	Q17B00	Q17B00	87	98	yes	yes	2	0.0025197	116.77	5192200			722	431	770	965
LEAIVNR	QLAENPSKAKPIDARLEAIVNRMIQRCLDD	KAKPIDARLEAIVNRMIQRCLDDGQYRQAL	R	L	E	N	R	M	1	1	1	0	0	0	1	0	0	1	1	0	0	0	0	0	0	0	0	1	0	0	7	0	813.471	Q17GS7;A0A1S4F345	Q17GS7	132	138	yes	no	2	0.008972	126.16	17717000			723	47	771	966
LEDLSDAIVQDFALMR	GEAAKLKPLEVDLKRLEDLSDAIVQDFALM	EDLSDAIVQDFALMRKREEEMRDTNESTNS	R	L	E	M	R	K	2	1	0	3	0	1	1	0	0	1	3	0	1	1	0	1	0	0	0	1	0	0	16	0	1834.91	Q176Q6;Q1HQX4;A0A6I8TZL9	Q176Q6	117	132	yes	no	2;3	5.0342e-06	152.14	21327000			724	228	772	967;968
LEDLVVDVVDR	EAECPFISFDDLLDRLEDLVVDVVDRVLKS	LLDRLEDLVVDVVDRVLKSPWGHIVKELNP	R	L	E	D	R	V	0	1	0	3	0	0	1	0	0	0	2	0	0	0	0	0	0	0	0	4	0	0	11	0	1270.68	Q175Q3	Q175Q3	359	369	yes	yes	2	0.016201	94.692	7024200			725	408	773	969
LEEAEGGAESQLEINR	EKADLSVQVIQMSERLEEAEGGAESQLEIN	EEAEGGAESQLEINRKRDTELTKLRKLLED	R	L	E	N	R	K	2	1	1	0	0	1	5	2	0	1	2	0	0	0	0	1	0	0	0	0	0	0	16	0	1743.83	Q16RF4	Q16RF4	78	93	yes	yes	2;3	7.5989e-104	307.59	286220000			726	364	774	970;971
LEEAGGATSAQIELNK	QRADLARELEELGERLEEAGGATSAQIELN	EEAGGATSAQIELNKKREAELAKLRRDLEE	R	L	E	N	K	K	3	0	1	0	0	1	3	2	0	1	2	1	0	0	0	1	1	0	0	0	0	0	16	0	1629.82	A0A6I8U458;Q178Y4;Q178Y3;Q179E8;W0FUL2;A0A6I8U3F1	A0A6I8U458	1152	1167	no	no	2	2.7823e-05	141.38	44936000			727	234;421;562;422	775	972
LEEMPPNQLR	PEDSVETLRVKISEKLEEMPPNQLRLIFAG	KISEKLEEMPPNQLRLIFAGKQLEDGRTLQ	K	L	E	L	R	L	0	1	1	0	0	1	2	0	0	0	2	0	1	0	2	0	0	0	0	0	0	0	10	0	1225.61	A0A6I8T8L2;Q17EA0	A0A6I8T8L2	110	119	yes	no	2	0.001517	123.98	36263000			728	139	776;777	973;974
LEETITLYDQSQR	RIEILEKTNIEIKTRLEETITLYDQSQRDL	TRLEETITLYDQSQRDLRQKTQDYQRLSHE	R	L	E	Q	R	D	0	1	0	1	0	2	2	0	0	1	2	0	0	0	0	1	2	0	1	0	0	0	13	0	1594.78	Q16RF4	Q16RF4	388	400	yes	yes	2	4.908e-21	225.31	144740000			729	364	778	975;976
LEIAQAFK	KAIIEVLARRGIVQRLEIAQAFKTAYGKDL	RRGIVQRLEIAQAFKTAYGKDLISDLKSEL	R	L	E	F	K	T	2	0	0	0	0	1	1	0	0	1	1	1	0	1	0	0	0	0	0	0	0	0	8	0	918.517	A0A6I8TMC7;A0A6I8TKT1;A0A6I8TKR8;A0A6I8TDQ2;A0A1S4FT62;Q1HR06;Q16QF1;Q16QE9;Q16QE8;Q16QE7	A0A6I8TMC7	24	31	yes	no	2	0.041905	97.068	57636000			730	93	779	977
LEIPNIR	NGMPLPPGSRDLNGRLEIPNIRYDHKGNYV	GSRDLNGRLEIPNIRYDHKGNYVCEAVGYP	R	L	E	I	R	Y	0	1	1	0	0	0	1	0	0	2	1	0	0	0	1	0	0	0	0	0	0	0	7	0	853.502	A0A6I8TS47;A0A6I8TQZ5;A0A6I8TRS6;A0A6I8THH2;A0A6I8TTS0;A0A6I8TRR8	A0A6I8TS47	674	680	yes	no	2	0.0073314	127.66	87791000			731	173	780	978
LELAQYR	AAQTKAMKQVAGSMKLELAQYREVAAFAQF	KQVAGSMKLELAQYREVAAFAQFGSDLDAA	K	L	E	Y	R	E	1	1	0	0	0	1	1	0	0	0	2	0	0	0	0	0	0	0	1	0	0	0	7	0	891.481	Q1HRQ7	Q1HRQ7	433	439	yes	yes	2	0.0022605	132.94	127170000			732	537	781	979
LELEEPDVTAPR	LEKIQKLEAQARPSRLELEEPDVTAPRFVT	PSRLELEEPDVTAPRFVTELRGTTEIHEGQ	R	L	E	P	R	F	1	1	0	1	0	0	3	0	0	0	2	0	0	0	2	0	1	0	0	1	0	0	12	0	1367.69	Q17AE9;A0A6I8TJB7	Q17AE9	2193	2204	yes	no	2	1.1241e-06	177.78	36027000			733	183	782	980
LELIAQQLIPEIR	TQSSRIKVSNTLESRLELIAQQLIPEIRNA	SRLELIAQQLIPEIRNALFGRNLNRKFTD_	R	L	E	I	R	N	1	1	0	0	0	2	2	0	0	3	3	0	0	0	1	0	0	0	0	0	0	0	13	0	1534.91	Q1HQT6	Q1HQT6	200	212	yes	yes	2;3	3.7148e-08	179.19	20418000			734	494	783	981;982
LEPQSDLTMR	TNKIVEGQRAHFEARLEPQSDLTMRVEWYH	HFEARLEPQSDLTMRVEWYHNGRPVMTANR	R	L	E	M	R	V	0	1	0	1	0	1	1	0	0	0	2	0	1	0	1	1	1	0	0	0	0	0	10	0	1188.58	Q17AE9;A0A6I8TJB7	Q17AE9	1029	1038	yes	no	2	0.0063613	109.71	22796000			736	183	785	984
LEPVMMELER	YRYPRGESYEDLVVRLEPVMMELERQGNVL	DLVVRLEPVMMELERQGNVLVVSHQAVLRC	R	L	E	E	R	Q	0	1	0	0	0	0	3	0	0	0	2	0	2	0	1	0	0	0	0	1	0	0	10	0	1245.61	A0A6I8TF90;A0A6I8TNE7;A0A6I8TNB3;Q16K25;Q16K24;Q16K23;A0A6I8TMK5;A0A6I8TPQ4;A0A6I8TF87	A0A6I8TF90	372	381	yes	no	2	0.01998	96.331	33964000			737	164	786	985
LEQTLDELEDSLER	AAEDKVNHLNKVKAKLEQTLDELEDSLERE	KLEQTLDELEDSLEREKKLRGDVEKAKRKV	K	L	E	E	R	E	0	1	0	2	0	1	4	0	0	0	4	0	0	0	0	1	1	0	0	0	0	0	14	0	1688.81	A0A6I8U458;Q178Y4;Q178Y3;Q179E8;W0FUL2;A0A6I8U3F1	A0A6I8U458	1029	1042	no	no	2	6.488e-20	209.19	49197000			738	234;421;562;422	787	986
LESEDEGIPSTAIR	RNKLTGQIVAMKKIRLESEDEGIPSTAIRE	RLESEDEGIPSTAIREISLLKELKHPNIVS	R	L	E	I	R	E	1	1	0	1	0	0	3	1	0	2	1	0	0	0	1	2	1	0	0	0	0	0	14	0	1515.74	Q16Y81	Q16Y81	37	50	yes	yes	2	1.6988e-06	163.12	13611000			739	390	788	987
LFDEESFAAVR	NEEIKKASSGKYTIRLFDEESFAAVRKAQR	YTIRLFDEESFAAVRKAQRAGEDIQSVKAL	R	L	F	V	R	K	2	1	0	1	0	0	2	0	0	0	1	0	0	2	0	1	0	0	0	1	0	0	11	0	1282.62	Q16JI4	Q16JI4	104	114	yes	yes	2	0.00082931	156.94	79353000			740	322	789	988
LFEAMDGLGTDDTTLIR	IVECVQMAPHFFAKRLFEAMDGLGTDDTTL	EAMDGLGTDDTTLIRIIVSRSEIDLQNIKD	R	L	F	I	R	I	1	1	0	3	0	0	1	2	0	1	3	0	1	1	0	0	3	0	0	0	0	0	17	0	1866.9	Q17A52	Q17A52	257	273	yes	yes	2	1.2013e-11	167.44	18379000			741	428	790	989
LFEDEEQDLFR	GSFWDQPLRYDVNRRLFEDEEQDLFRDLQS	VNRRLFEDEEQDLFRDLQSLPRNAALRKLN	R	L	F	F	R	D	0	1	0	2	0	1	3	0	0	0	2	0	0	2	0	0	0	0	0	0	0	0	11	0	1439.66	Q16T24;A0A6I8TCY9	Q16T24	267	277	yes	no	2	2.2069e-05	168.8	25685000			742	156	791	990
LFMRSPKDSNDDR	PRPNFGRSTSSTLAKLFMRSPKDSNDDRLL	AKLFMRSPKDSNDDRLLASTHMIDDDDYSV	K	L	F	D	R	L	0	2	1	3	0	0	0	0	0	0	1	1	1	1	1	2	0	0	0	0	0	0	13	2	1579.74	Q17FH7;A0A6I8T7Z2;A0A6I8T8P3;A0A6I8T879;A0A1S4F4N4;A0A6I8T811	Q17FH7	1135	1147	yes	no	2	0.041571	45.161	0			743	51	792	991
LFNYSEYEVLR	FHDGSRGEHSLWDSRLFNYSEYEVLRFLLS	WDSRLFNYSEYEVLRFLLSNLRWWHDEYNF	R	L	F	L	R	F	0	1	1	0	0	0	2	0	0	0	2	0	0	1	0	1	0	0	2	1	0	0	11	0	1431.7	Q16SE5;Q16PC7	Q16SE5	312	322	yes	no	2	0.0011137	154.56	30861000			744	348	793	992
LFQGNALLR	AARELLTLEEKDEKRLFQGNALLRRLVRIG	EKDEKRLFQGNALLRRLVRIGVLDESRMKL	R	L	F	L	R	R	1	1	1	0	0	1	0	1	0	0	3	0	0	1	0	0	0	0	0	0	0	0	9	0	1030.59	Q5QC95;Q1HRP3	Q5QC95	72	80	yes	no	2	0.0079637	111.73	99927000			745	534	794	993
LFSNLEPTSPLR	PDSNLARVCLQSLWRLFSNLEPTSPLRYHV	LWRLFSNLEPTSPLRYHVYYHLVQVAKRAD	R	L	F	L	R	Y	0	1	1	0	0	0	1	0	0	0	3	0	0	1	2	2	1	0	0	0	0	0	12	0	1372.74	Q17D30	Q17D30	114	125	yes	yes	2	1.1342e-14	204.52	23027000			746	439	795	994
LFTLTALR	KLITEGIVEDWDDPRLFTLTALRRRGFPSE	EDWDDPRLFTLTALRRRGFPSEAINNFCAQ	R	L	F	L	R	R	1	1	0	0	0	0	0	0	0	0	3	0	0	1	0	0	2	0	0	0	0	0	8	0	933.565	Q16Q55	Q16Q55	524	531	yes	yes	2	0.004795	164	5343400			747	355	796	995
LFVSVPR	PTNGLPVGIERWENKLFVSVPRWKDGIPST	GIERWENKLFVSVPRWKDGIPSTLNYIDMN	K	L	F	P	R	W	0	1	0	0	0	0	0	0	0	0	1	0	0	1	1	1	0	0	0	2	0	0	7	0	816.486	Q174P5;A0A1S4FEX1	Q174P5	69	75	yes	no	2	0.0048143	129.96	19633000			748	72	797	996
LGALTQHR	SVNARCQRICDQWDRLGALTQHRRQGLDEA	ICDQWDRLGALTQHRRQGLDEAERILEKID	R	L	G	H	R	R	1	1	0	0	0	1	0	1	1	0	2	0	0	0	0	0	1	0	0	0	0	0	8	0	894.504	Q172T4;A0A6I8T9W6	Q172T4	490	497	yes	no	2	4.6794e-05	198.39	63378000			749	149	798	997
LGANSLLDLVVFGR	ACGESACSSVHGANRLGANSLLDLVVFGRA	RLGANSLLDLVVFGRACAKTIAAENRPGEK	R	L	G	G	R	A	1	1	1	1	0	0	0	2	0	0	4	0	0	1	0	1	0	0	0	2	0	0	14	0	1472.84	A0A6I8TJS2;Q16SE4	A0A6I8TJS2	447	460	yes	no	2;3	2.3412e-44	244.27	82338000			750	186	799	998;999
LGANYTQLPVNCPYR	LQGRLFAYTDTHRHRLGANYTQLPVNCPYR	LGANYTQLPVNCPYRVSLRNYQRDGPMNCT	R	L	G	Y	R	V	1	1	2	0	1	1	0	1	0	0	2	0	0	0	2	0	1	0	2	1	0	0	15	0	1764.86	J9HGP0;Q1HRH7	J9HGP0	362	376	yes	no	2	1.3034e-57	272.58	123800000			751	280	800	1000
LGDGLFMR	NRKKVTCVHKANIMKLGDGLFMRKCEEIAK	HKANIMKLGDGLFMRKCEEIAKLYPRTQFE	K	L	G	M	R	K	0	1	0	1	0	0	0	2	0	0	2	0	1	1	0	0	0	0	0	0	0	0	8	0	907.459	Q16TS5;A0A1S4FPD7	Q16TS5	213	220	yes	no	2	0.00029487	134.66	4889700			752	91	801	1001
LGDVYVNDAFGTAHR	ADKDKVKAFRESLAKLGDVYVNDAFGTAHR	LGDVYVNDAFGTAHRAHSSMMGEGYAQRAA	K	L	G	H	R	A	2	1	1	2	0	0	0	2	1	0	1	0	0	1	0	0	1	0	1	2	0	0	15	0	1633.78	Q95UR6;Q8WQL0;Q8WQK9	Q95UR6	155	169	yes	no	2	0.0059671	87.363	4124600			753	553	802	1002
LGFLTFCPTNLGTTIR	VNDIEKRIPFSHHDRLGFLTFCPTNLGTTI	GFLTFCPTNLGTTIRASVHIKVPKLAKDYA	R	L	G	I	R	A	0	1	1	0	1	0	0	2	0	1	3	0	0	2	1	0	4	0	0	0	0	0	16	0	1809.94	Q1HR67;A0A2I7ML30;A0A6I8TIX2;A0A6I8TBR6;A0A6I8THD5;A0A6I8THM1	Q1HR67	264	279	yes	no	2;3	5.9316e-06	150.09	156350000			757	518	806	1029;1030
LGITSLIR	LFTNSDYTDNVFVNRLGITSLIREALSAWD	DNVFVNRLGITSLIREALSAWDSHEEGRLV	R	L	G	I	R	E	0	1	0	0	0	0	0	1	0	2	2	0	0	0	0	1	1	0	0	0	0	0	8	0	871.549	A0A6I8TII1;Q16UP5	A0A6I8TII1	593	600	yes	no	2	1.1762e-08	215.17	34850000			758	178	807	1031
LGLMEMIK	DGMGLGDNTKAAVIRLGLMEMIKFVDVFYP	TKAAVIRLGLMEMIKFVDVFYPGSKLSTFF	R	L	G	I	K	F	0	0	0	0	0	0	1	1	0	1	2	1	2	0	0	0	0	0	0	0	0	0	8	0	933.503	Q17KS3;A0A6I8T5F9;Q17KS5;Q17KS4;A0A1S4EZ75	Q17KS3	232	239	yes	no	2	0.022347	104.37	22027000			759	36	808	1032
LGQSEPTSLQHQMEVYR	HYKLDNLCVIFDVNRLGQSEPTSLQHQMEV	QSEPTSLQHQMEVYRKRLDAFGFNAIVVDG	R	L	G	Y	R	K	0	1	0	0	0	3	2	1	1	0	2	0	1	0	1	2	1	0	1	1	0	0	17	0	2001.96	Q17CT0	Q17CT0	187	203	yes	yes	2;3	6.7362e-44	233.24	87274000			760	438	809;810	1033;1034;1035
LGTLVYR	RKMGIPYCIIKSKSRLGTLVYRKTCTCVAL	CIIKSKSRLGTLVYRKTCTCVALTQVDNSD	R	L	G	Y	R	K	0	1	0	0	0	0	0	1	0	0	2	0	0	0	0	0	1	0	1	1	0	0	7	0	820.481	Q1HR70;Q0IFE0	Q1HR70	194	200	yes	no	2	0.00034336	146.21	88430000			761	295	811	1036
LGTPALTTR	TVPGDKSALNPSGIRLGTPALTTRGLVESD	NPSGIRLGTPALTTRGLVESDMTHVVDFID	R	L	G	T	R	G	1	1	0	0	0	0	0	1	0	0	2	0	0	0	1	0	3	0	0	0	0	0	9	0	928.534	Q17HZ9;A0A1S4F1X0;Q17I00;A0A1S4F1Y3	Q17HZ9	396	404	yes	no	2	0.0044045	115.49	15870000			762	43	812	1037
LGVESIIMGMPHR	IMIPAMKEVIDVSTRLGVESIIMGMPHRGR	TRLGVESIIMGMPHRGRLNVLANVCRKPLN	R	L	G	H	R	G	0	1	0	0	0	0	1	2	1	2	1	0	2	0	1	1	0	0	0	1	0	0	13	0	1438.74	Q175A3;A0A6I8TDG4;A0A6I8TDA9;A0A6I8TD24;Q175A4;A0A6I8TD30;A0A6I8T9A7	Q175A4	303	315	no	no	2;3	6.5593e-20	211.27	172240000			763	157;144	813;814	1038;1039;1040;1041
LHDHLLYLQDLER	KWRYVWMLAWERQRRLHDHLLYLQDLERVR	RRLHDHLLYLQDLERVRQFSWEEWRKRFLK	R	L	H	E	R	V	0	1	0	2	0	1	1	0	2	0	5	0	0	0	0	0	0	0	1	0	0	0	13	0	1663.87	A0A6I8TRA3;A0A6I8TR60;A0A1S4G7Z7;A0A6I8TTZ4;A0A6I8TR75;A0A6I8TS03;A0A6I8TU41;A0A6I8TS09;A0A6I8TS15;A0A6I8THM2;A0A6I8THK9;A0A6I8TSH0;A0A6I8THL4;A0A6I8TSG5;A0A6I8TR55;A0A6I8TS57;A0A6I8THK6;A0A6I8TS24;A0A6I8TU04;A0A6I8THL9;A0A6I8TS35;A0A6I8TR80;A0A6I8THL8;A0A6I8THL0;A0A6I8TSC2;A0A6I8TU10;A0A6I8THL3;A0A6I8TS62;A0A6I8TU31;A0A6I8TSF8;A0A6I8TSF0;A0A6I8TU47;A0A6I8TR85;A0A6I8TS31;A0A6I8TR97;A0A6I8TSD7;A0A…	A0A6I8TRA3	8532	8544	yes	no	3	0.043228	38.189	4464900			764	113	815	1042
LHDYEVELR	DLHEARSSVTELTRRLHDYEVELRRLENER	TELTRRLHDYEVELRRLENEREELTAAYKE	R	L	H	L	R	R	0	1	0	1	0	0	2	0	1	0	2	0	0	0	0	0	0	0	1	1	0	0	9	0	1172.58	Q16RF4	Q16RF4	451	459	yes	yes	2;3	8.085e-15	160.88	55104000			765	364	816	1043;1044
LHFFMPGFAPLTSR	ADLRKLAVNMVPFPRLHFFMPGFAPLTSRG	RLHFFMPGFAPLTSRGSQQYRALTVPELTQ	R	L	H	S	R	G	1	1	0	0	0	0	0	1	1	0	2	0	1	3	2	1	1	0	0	0	0	0	14	0	1619.83	A0A1S4F2Y4;Q0PHP2;Q17GX8;Q0PHP0;Q17GX9;Q0PHP1	Q0PHP0	244	257	no	no	2;3	6.8578e-05	146.11	228330000			766	299;46	817;818	1045;1046;1047;1048
LHHSIGLGFK	VNLNRKQVNKKKGLRLHHSIGLGFKTPKEA	KKGLRLHHSIGLGFKTPKEAIAGTYIDKKC	R	L	H	F	K	T	0	0	0	0	0	0	0	2	2	1	2	1	0	1	0	1	0	0	0	0	0	0	10	0	1107.62	Q17IE1;Q9GSB1	Q17IE1	30	39	yes	no	2	0.010477	103.87	5906100			767	462	819	1049
LHPEFPYIDAEVR	MAALTGKRWPIIGKKLHPEFPYIDAEVRYG	KKLHPEFPYIDAEVRYGIREYACTCIDMVA	K	L	H	V	R	Y	1	1	0	1	0	0	2	0	1	1	1	0	0	1	2	0	0	0	1	1	0	0	13	0	1584.79	Q17E81;Q17E82	Q17E81	522	534	yes	no	3	0.0077418	71.558	28057000			768	448	820	1050
LHTLGDTLLDDR	QNMLKMTNLRINFTRLHTLGDTLLDDRQEI	FTRLHTLGDTLLDDRQEIQEKYYYAISNMI	R	L	H	D	R	Q	0	1	0	3	0	0	0	1	1	0	4	0	0	0	0	0	2	0	0	0	0	0	12	0	1367.7	A0A6I8T892;Q17EW2	A0A6I8T892	255	266	yes	no	3	0.00037469	122.7	31708000			769	138	821	1051
LIAAQLGVANPDDLHVER	GSEISSVESDWGDLRLIAAQLGVANPDDLH	AQLGVANPDDLHVERFKVDRQKLEEMIKVE	R	L	I	E	R	F	3	1	1	2	0	1	1	1	1	1	3	0	0	0	1	0	0	0	0	2	0	0	18	0	1930.03	Q16TR2;A0A6I8TJ19;A0A0P6K0N0	Q16TR2	40	57	yes	no	3	4.1799e-06	122.31	7072500			771	30	823	1053
LIAEDVHGR	LQNDTDAERSFRKFKLIAEDVHGRNVLCNF	SFRKFKLIAEDVHGRNVLCNFHGMDLTTDK	K	L	I	G	R	N	1	1	0	1	0	0	1	1	1	1	1	0	0	0	0	0	0	0	0	1	0	0	9	0	1008.54	Q0IFA5;Q1HRR3	Q0IFA5	89	97	yes	no	2	0.00087296	139.68	6146500			772	294	824	1054
LIAPMLR	SDKSRFACDGLKRQRLIAPMLRNPSGELEA	CDGLKRQRLIAPMLRNPSGELEAVEWESAL	R	L	I	L	R	N	1	1	0	0	0	0	0	0	0	1	2	0	1	0	1	0	0	0	0	0	0	0	7	0	812.494	Q16LR5;A0A1S4FWT8	Q16LR5	312	318	yes	no	2	0.025121	112.27	52954000			773	99	825;826	1055;1056
LIDFLESGTTNLR	DLRRGVEIVIATPGRLIDFLESGTTNLRRT	GRLIDFLESGTTNLRRTTYLVLDEADRMLD	R	L	I	L	R	R	0	1	1	1	0	0	1	1	0	1	3	0	0	1	0	1	2	0	0	0	0	0	13	0	1477.78	Q17KA8;A0A1S4EZS3	Q17KA8	235	247	yes	no	2	0.0044602	110.39	5187900			774	38	827	1057
LIEQQNLQR	DTTRKLKKSEIDFMRLIEQQNLQRVQKLQR	EIDFMRLIEQQNLQRVQKLQRQRRNSKITA	R	L	I	Q	R	V	0	1	1	0	0	3	1	0	0	1	2	0	0	0	0	0	0	0	0	0	0	0	9	0	1140.63	Q16VJ9	Q16VJ9	31	39	yes	yes	2	0.0012911	173.88	15700000			775	380	828	1058
LIEYALMR	FFFHAAAEEREHGIKLIEYALMRGKAPVDK	EREHGIKLIEYALMRGKAPVDKHFKLNYDH	K	L	I	M	R	G	1	1	0	0	0	0	1	0	0	1	2	0	1	0	0	0	0	0	1	0	0	0	8	0	1007.55	A0A6I8TEL2;Q9NDI4;Q8T4R8;P41822;A0A6I8T9X9	A0A6I8TEL2	98	105	yes	no	2	0.017631	108.24	9308400			776	150	829	1059
LIFDNLK	DDNFASIVTGVEEGRLIFDNLKKSIAYTLT	VTGVEEGRLIFDNLKKSIAYTLTSNIPEIS	R	L	I	L	K	K	0	0	1	1	0	0	0	0	0	1	2	1	0	1	0	0	0	0	0	0	0	0	7	0	861.496	Q16N76;Q16N75;Q16N74;A0A6I8TLQ1;A0A6I8TLL6;A0A6I8TKZ2;A0A6I8TEB4;A0A6I8TLP9;A0A6I8TLP5;A0A6I8TEA9;A0A6I8TN70;A0A6I8TLR9;A0A6I8TEC3	Q16N76	745	751	yes	no	2	0.034215	105.39	9190900			777	161	830	1060
LIGGLAVR	RGLCAIAQAESLRYKLIGGLAVRRACYGVL	AESLRYKLIGGLAVRRACYGVLRFIMESGA	K	L	I	V	R	R	1	1	0	0	0	0	0	2	0	1	2	0	0	0	0	0	0	0	0	1	0	0	8	0	797.512	Q4F6X0;J9HFW1	Q4F6X0	109	116	yes	no	1	0.046092	53.522	2865400			778	279	831	1061
LIGITHVLNTAEGTR	YIGDVESARNKQYLRLIGITHVLNTAEGTR	LIGITHVLNTAEGTRFGQVDTGHSYYRDMS	R	L	I	T	R	F	1	1	1	0	0	0	1	2	1	2	2	0	0	0	0	0	3	0	0	1	0	0	15	0	1593.88	A0A6I8TD03;Q176D4;A0A6I8T913;A0A6I8TCP2;A0A6I8TDZ8	A0A6I8TD03	62	76	yes	no	2;3	2.0389e-05	152.14	24364000			779	142	832	1062;1063
LIGQIVSSITASLR	RNLDIERPTYTNLNRLIGQIVSSITASLRF	RLIGQIVSSITASLRFDGALNVDLTEFQTN	R	L	I	L	R	F	1	1	0	0	0	1	0	1	0	3	2	0	0	0	0	3	1	0	0	1	0	0	14	0	1456.86	A0A6I8TLW0;Q16N35;Q1HR53;Q16JS3	Q1HR53	230	243	no	no	2;3	4.6498e-08	172.8	72222000			780	323;198	833	1064;1065
LIGWGEER	ASTSADQRAGYHSVRLIGWGEERHGYEVTK	AGYHSVRLIGWGEERHGYEVTKYWIAVNSW	R	L	I	E	R	H	0	1	0	0	0	0	2	2	0	1	1	0	0	0	0	0	0	1	0	0	0	0	8	0	958.487	Q17LU1	Q17LU1	370	377	yes	yes	2	0.036386	98.418	54270000			781	475	834	1066
LILIESR	KHLERNRKDIDSKFRLILIESRIHRLARYY	KDIDSKFRLILIESRIHRLARYYKIKAVLP	R	L	I	S	R	I	0	1	0	0	0	0	1	0	0	2	2	0	0	0	0	1	0	0	0	0	0	0	7	0	842.523	Q5QC94	Q5QC94	115	121	yes	yes	2	0.00075437	143.37	99105000			782	548	835	1067
LIPVSDATLR	HIEIKEGQRAHFECRLIPVSDATLRVEWYH	HFECRLIPVSDATLRVEWYHNDAPVKSGSR	R	L	I	L	R	V	1	1	0	1	0	0	0	0	0	1	2	0	0	0	1	1	1	0	0	1	0	0	10	0	1083.63	Q17AE9;A0A6I8TJB7	Q17AE9	1562	1571	yes	no	2	0.014862	99.442	52591000			783	183	836	1068
LISEYIK	LRDALAEAGTPSAFKLISEYIKEKKLRGVE	AGTPSAFKLISEYIKEKKLRGVEAATVVAS	K	L	I	I	K	E	0	0	0	0	0	0	1	0	0	2	1	1	0	0	0	1	0	0	1	0	0	0	7	0	864.496	Q177I2;Q6U1K9	Q177I2	684	690	yes	no	1	0.023836	73.637	66135000			784	414	837	1069
LISWYDNEFGYSNR	FDAKAGIQLSDTFVKLISWYDNEFGYSNRV	KLISWYDNEFGYSNRVVDLIKYMQTKD___	K	L	I	N	R	V	0	1	2	1	0	0	1	1	0	1	1	0	0	1	0	2	0	1	2	0	0	0	14	0	1762.8	J9HYM2	J9HYM2	307	320	yes	yes	2	3.7917e-13	192.38	55203000			785	283	838	1070
LITPSVVSER	KATYEKLYKEVPAYKLITPSVVSERLKIRG	VPAYKLITPSVVSERLKIRGSLAKRGLREL	K	L	I	E	R	L	0	1	0	0	0	0	1	0	0	1	1	0	0	0	1	2	1	0	0	2	0	0	10	0	1099.62	Q1HRL9;Q16SG6;Q0C781	Q1HRL9	66	75	yes	no	2	0.0077849	107.69	7507300			786	286	839	1071
LITPVVLQR	KDGKKARTKAPKIQRLITPVVLQRKRHRLA	APKIQRLITPVVLQRKRHRLAIKKRRVESR	R	L	I	Q	R	K	0	1	0	0	0	1	0	0	0	1	2	0	0	0	1	0	1	0	0	2	0	0	9	0	1037.66	Q5D0W4;Q0C740;Q9U761	Q5D0W4	180	188	yes	no	2	0.0014883	127.12	118470000			787	285	840	1072
LIVLQELR	CVASNSQGVAESKARLIVLQELRFTEQLPP	VAESKARLIVLQELRFTEQLPPKVIKQIDE	R	L	I	L	R	F	0	1	0	0	0	1	1	0	0	1	3	0	0	0	0	0	0	0	0	1	0	0	8	0	982.618	A0A6I8T9J1;Q174B0;A0A6R5HDM3	A0A6I8T9J1	758	765	yes	no	2	0.010984	113.7	7882000			788	146	841	1073
LIVSIPTHGR	GLVKVWLNSHAPASKLIVSIPTHGRGWKMT	APASKLIVSIPTHGRGWKMTEDSGITGVPP	K	L	I	G	R	G	0	1	0	0	0	0	0	1	1	2	1	0	0	0	1	1	1	0	0	1	0	0	10	0	1091.65	A0A1S4F0F9;Q17JL4	A0A1S4F0F9	294	303	yes	no	2;3	0.018004	96.668	9991200			789	40	842	1074;1075
LLASIASR	AKLDPALEEQFNAGRLLASIASRPGQSGRA	EQFNAGRLLASIASRPGQSGRADGYILEGK	R	L	L	S	R	P	2	1	0	0	0	0	0	0	0	1	2	0	0	0	0	2	0	0	0	0	0	0	8	0	829.502	Q1HRQ9	Q1HRQ9	169	176	yes	yes	2	0.00022076	140.98	66317000			791	538	844	1078
LLDQHFGTGLR	RDWWDDFDSPLRSSRLLDQHFGTGLRADDL	RSSRLLDQHFGTGLRADDLFSSLSTRTPTS	R	L	L	L	R	A	0	1	0	1	0	1	0	2	1	0	3	0	0	1	0	0	1	0	0	0	0	0	11	0	1255.67	A0A1S4FYX1;Q16JF4;Q16JF5	A0A1S4FYX1	24	34	yes	no	2	0.0015848	150.61	80363000			792	104	845	1079
LLDSLQVQQLFR	RYGALATPMAERKQRLLDSLQVQQLFRDLE	KQRLLDSLQVQQLFRDLEDEAAWIREKEPV	R	L	L	F	R	D	0	1	0	1	0	3	0	0	0	0	4	0	0	1	0	1	0	0	0	1	0	0	12	0	1458.82	Q16EQ1;A0A6I8TS46;A0A6I8TGL5;A0A6I8TQK0	Q16EQ1	783	794	yes	no	2	0.0015165	147.2	12534000			793	172	846	1080
LLDVDNR	SYMIPTNELDLNGFRLLDVDNRIILPMNNQ	ELDLNGFRLLDVDNRIILPMNNQIRILVTA	R	L	L	N	R	I	0	1	1	2	0	0	0	0	0	0	2	0	0	0	0	0	0	0	0	1	0	0	7	0	843.445	A0A1S4G7I9;Q2LJQ5;A0A3G2SDP2;E2DS20;P50692;P50693;A0A0A7BVT4;Q5GCE0;Q5GCD5;Q5GCD2;Q2LJT7;Q2LJQ0;H6WSL5;Q2LJQ2;Q5GCE5;Q5GCE1;Q5GCE4;A0A1I9RGH3	A0A1S4G7I9	135	141	yes	no	2	0.011231	189.97	925910000			794	0	847	1081;1082
LLEDSFLPDLR	LERVYGIETQELYYRLLEDSFLPDLRAATI	LYYRLLEDSFLPDLRAATILDRSDGSESDM	R	L	L	L	R	A	0	1	0	2	0	0	1	0	0	0	4	0	0	1	1	1	0	0	0	0	0	0	11	0	1316.7	A0A6I8T8S4;A0A6I8T6J9;A0A6I8T8H6;A0A6I8T6K7;A0A6I8T8R9;A0A6I8T8Q8;A0A6I8T8I1;Q17EB5;A0A6I8T8H8;A0A6I8T6J6;A0A6I8T8I9;A0A6I8T8H3;A0A6I8T970;A0A6I8T8R3	A0A6I8T8S4	2584	2594	yes	no	2	0.00026875	161.63	19553000			795	126	848	1083
LLELGPRPEVAQQAR	FKLKNYKTAASFARRLLELGPRPEVAQQAR	LLELGPRPEVAQQARKILQACEMNETDEHT	R	L	L	A	R	K	2	2	0	0	0	2	2	1	0	0	3	0	0	0	2	0	0	0	0	1	0	0	15	1	1675.94	Q16EV4;Q16K68;A0A1S4FYI5	Q16EV4	1127	1141	yes	no	3	0.00067144	93.823	7237600			797	102	850	1085
LLENEVSYSAGR	AGRQVYVQQIANYQKLLENEVSYSAGRYDF	YQKLLENEVSYSAGRYDFCLVNSLRQGQTM	K	L	L	G	R	Y	1	1	1	0	0	0	2	1	0	0	2	0	0	0	0	2	0	0	1	1	0	0	12	0	1336.66	Q8T9V3	Q8T9V3	470	481	yes	yes	2	0.0024281	138.22	23295000			798	551	851	1086
LLGCENPAIITPALR	IESVVASGAVPRLVRLLGCENPAIITPALR	LLGCENPAIITPALRSVGNIVTGSDTQTDA	R	L	L	L	R	S	2	1	1	0	1	0	1	1	0	2	3	0	0	0	2	0	1	0	0	0	0	0	15	0	1636.9	Q16KJ6	Q16KJ6	296	310	yes	yes	2;3	0.00012724	140.14	38405000			799	327	852	1087;1088
LLGDVDDNVLR	VGITFQSIEKQYLVRLLGDVDDNVLRAWVK	YLVRLLGDVDDNVLRAWVKKNNWKEDGQYI	R	L	L	L	R	A	0	1	1	3	0	0	0	1	0	0	3	0	0	0	0	0	0	0	0	2	0	0	11	0	1227.65	Q177J8	Q177J8	165	175	yes	yes	2	0.0018621	113.74	0			800	415	853	1089
LLIAAIR	CIKDMAGLLKPQAAKLLIAAIREKHPDVPI	LLKPQAAKLLIAAIREKHPDVPIHIHTHDT	K	L	L	I	R	E	2	1	0	0	0	0	0	0	0	2	2	0	0	0	0	0	0	0	0	0	0	0	7	0	768.522	Q16V52;A0A6I8TI71;Q16921	Q16V52	756	762	yes	no	2	0.014874	120.76	41777000			801	176	854	1090
LLLQVQHISK	AAISKTAVAPIERVKLLLQVQHISKQIAEA	IERVKLLLQVQHISKQIAEADRYKGMVDCF	K	L	L	S	K	Q	0	0	0	0	0	2	0	0	1	1	3	1	0	0	0	1	0	0	0	1	0	0	10	0	1177.72	A0A0P6IYG4;Q16RN6	A0A0P6IYG4	33	42	yes	no	2;3	0.0015693	136.57	113920000			802	22	855	1091;1092
LLNIDIPLR	SMMCNEQCYSLAVEKLLNIDIPLRAKYIRV	SLAVEKLLNIDIPLRAKYIRVLFGEITRIL	K	L	L	L	R	A	0	1	1	1	0	0	0	0	0	2	3	0	0	0	1	0	0	0	0	0	0	0	9	0	1065.65	Q16Q68	Q16Q68	163	171	yes	yes	2	0.001489	157.33	21311000			803	356	856	1093
LLQEDLESER	SADLSALSRLEDKIRLLQEDLESERCLRQR	EDKIRLLQEDLESERCLRQRIEREKADLSV	R	L	L	E	R	C	0	1	0	1	0	1	3	0	0	0	3	0	0	0	0	1	0	0	0	0	0	0	10	0	1230.61	Q16RF4	Q16RF4	45	54	yes	yes	2	0.0014816	138.66	492710000			804	364	857	1094
LLQNYNPPTEDPGVR	YYFVPAPWLSVKLLRLLQNYNPPTEDPGVR	LLQNYNPPTEDPGVRGRLNECLETILNKAQ	R	L	L	V	R	G	0	1	2	1	0	1	1	1	0	0	2	0	0	0	3	0	1	0	1	1	0	0	15	0	1711.85	Q17CP2	Q17CP2	263	277	yes	yes	2	0.013699	78.342	7266400			805	437	858	1095
LLTFWQR	DVSVQDVNGKAAVNRLLTFWQRSQVDLGVG	NGKAAVNRLLTFWQRSQVDLGVGLDFGPSG	R	L	L	Q	R	S	0	1	0	0	0	1	0	0	0	0	2	0	0	1	0	0	1	1	0	0	0	0	7	0	962.534	Q16IZ1;Q0VIL8;A0A1S4FZ87	Q16IZ1	451	457	yes	no	2	0.028909	181.42	14944000			806	106	859	1096
LLTLIITGTR	LAEHVCTETSGDFRRLLTLIITGTRDPPGT	GDFRRLLTLIITGTRDPPGTVDPDLAVEQA	R	L	L	T	R	D	0	1	0	0	0	0	0	1	0	2	3	0	0	0	0	0	3	0	0	0	0	0	10	0	1099.7	Q17A52;A0A6I8T820;Q17A53	Q17A52	154	163	yes	no	2	0.0018975	116.05	7415700			807	428	860	1097
LLTMIIVGAR	LAEHLCSETDGSFRRLLTMIIVGARDPQGT	GSFRRLLTMIIVGARDPQGTVDADLAVEQA	R	L	L	A	R	D	1	1	0	0	0	0	0	1	0	2	2	0	1	0	0	0	1	0	0	1	0	0	10	0	1085.66	Q1HRB1;Q17A49;Q17A47;Q17A48	Q1HRB1	154	163	yes	no	2	0.0005556	159.46	14779000			808	427	861;862	1098;1099
LLVYEDEHR	VWEFISSEARDFITRLLVYEDEHRMTIKEA	RDFITRLLVYEDEHRMTIKEALNHSWFDII	R	L	L	H	R	M	0	1	0	1	0	0	2	0	1	0	2	0	0	0	0	0	0	0	1	1	0	0	9	0	1172.58	Q16IU1;A0A6I8TT30	Q16IU1	3759	3767	yes	no	2;3	0.0010524	129.47	31113000			810	217	864	1101;1102
LMEEYER	NRICKVLKVNQENERLMEEYERLASDLLEW	KVNQENERLMEEYERLASDLLEWIRRTMPW	R	L	M	E	R	L	0	1	0	0	0	0	3	0	0	0	1	0	1	0	0	0	0	0	1	0	0	0	7	0	968.427	Q172T4;A0A6I8T9W6	Q172T4	279	285	yes	no	2	0.0088772	126.24	25034000			811	149	865	1103
LMYTLSR	MYNYTNIGLKRDDKKLMYTLSRRQPLRSYT	GLKRDDKKLMYTLSRRQPLRSYTVYRVWW_	K	L	M	S	R	R	0	1	0	0	0	0	0	0	0	0	2	0	1	0	0	1	1	0	1	0	0	0	7	0	882.463	Q17DD5	Q17DD5	114	120	yes	yes	2	0.0019732	150.02	28802000			812	443	866;867	1104;1105
LNDYALAIR	PEPKVIVAALKACRRLNDYALAIRFLEGCK	LKACRRLNDYALAIRFLEGCKDKCGNKVNE	R	L	N	I	R	F	2	1	1	1	0	0	0	0	0	1	2	0	0	0	0	0	0	0	1	0	0	0	9	0	1047.57	Q1HRJ0;Q16Q43	Q1HRJ0	89	97	yes	no	2	3.3697e-06	202.17	227260000			815	529	870	1108
LNIDYSVR	PSHVSPLYPSDSDDRLNIDYSVRAYIRAGL	PSDSDDRLNIDYSVRAYIRAGLNPQKIVVL	R	L	N	V	R	A	0	1	1	1	0	0	0	0	0	1	1	0	0	0	0	1	0	0	1	1	0	0	8	0	978.513	Q17GD7	Q17GD7	689	696	yes	yes	2	4.9625e-05	197.65	35282000			816	453	871	1109
LNIPVSEVNPR	IISEGNETVEDIAQRLNIPVSEVNPREAKA	IAQRLNIPVSEVNPREAKAAVVHGSELRDL	R	L	N	P	R	E	0	1	2	0	0	0	1	0	0	1	1	0	0	0	2	1	0	0	0	2	0	0	11	0	1236.68	Q16N76;Q16N75;Q16N74;A0A6I8TLQ1;A0A6I8TLL6;A0A6I8TKZ2;A0A6I8TEB4;A0A6I8TLP9;A0A6I8TLP5;A0A6I8TEA9;A0A6I8TN70;A0A6I8TLR9;A0A6I8TEC3	Q16N76	626	636	yes	no	2	0.0022371	143.7	86230000			817	161	872	1110
LNRPLTLSEK	PYEKLQKNLEVVKKRLNRPLTLSEKILYGH	VVKKRLNRPLTLSEKILYGHLDDPANQDIQ	R	L	N	E	K	I	0	1	1	0	0	0	1	0	0	0	3	1	0	0	1	1	1	0	0	0	0	0	10	1	1169.68	Q16KR4;Q17EL3	Q16KR4	64	73	yes	no	2	0.001666	135.55	15745000			818	330	873	1111
LNTPTGGWR	GPLFRKANNFLWPFKLNTPTGGWRKKNNHY	FLWPFKLNTPTGGWRKKNNHYVEGGDFGNR	K	L	N	W	R	K	0	1	1	0	0	0	0	2	0	0	1	0	0	0	1	0	2	1	0	0	0	0	9	0	1000.51	Q1HR81	Q1HR81	228	236	yes	yes	2	0.0017891	125.5	28083000			819	524	874	1112
LNVLANVCR	LGVESIIMGMPHRGRLNVLANVCRKPLNQI	MPHRGRLNVLANVCRKPLNQIFTQFAGLEA	R	L	N	C	R	K	1	1	2	0	1	0	0	0	0	0	2	0	0	0	0	0	0	0	0	2	0	0	9	0	1057.57	Q175A3;A0A6I8TDG4;A0A6I8TDA9;A0A6I8TD24;Q175A4;A0A6I8TD30;A0A6I8T9A7	Q175A4	318	326	no	no	2	0.0011018	179.16	40069000			820	157;144	875	1113
LPAAGVGDMFVATVK	LYVIAVHGIRGRLNRLPAAGVGDMFVATVK	LPAAGVGDMFVATVKKGKPELRKKVMPAVV	R	L	P	V	K	K	3	0	0	1	0	0	0	2	0	0	1	1	1	1	1	0	1	0	0	3	0	0	15	0	1474.79	Q9GNE2	Q9GNE2	52	66	yes	yes	2	0.0025001	91.043	13462000			821	554	876	1114
LPANLLQAQR	MSAALAFYDGYRSERLPANLLQAQRDYFGA	YRSERLPANLLQAQRDYFGAHTYELLGKEG	R	L	P	Q	R	D	2	1	1	0	0	2	0	0	0	0	3	0	0	0	1	0	0	0	0	0	0	0	10	0	1122.65	Q178E4;A0A6I8TC18	Q178E4	437	446	yes	no	2	5.4188e-07	192.11	75128000			822	155	877	1115
LPEGEWFITAR	KEENGDFWNIKRSIRLPEGEWFITARAKNT	RSIRLPEGEWFITARAKNTEGWAYTETVPL	R	L	P	A	R	A	1	1	0	0	0	0	2	1	0	1	1	0	0	1	1	0	1	1	0	0	0	0	11	0	1317.67	Q17DI1;A0A6I8T6Y2;A0A6I8TA10;A0A6I8T959	Q17DI1	341	351	yes	no	2	0.0026882	137.95	53845000			823	129	878	1116
LPFTPISWIQGLSHR	LSMFNSIFDGRIVARLPFTPISWIQGLSHR	LPFTPISWIQGLSHRNLPGDDYTECSFIFL	R	L	P	H	R	N	0	1	0	0	0	1	0	1	1	2	2	0	0	1	2	2	1	1	0	0	0	0	15	0	1750.95	Q16HD0	Q16HD0	114	128	yes	yes	3	0.0026994	72.898	5091200			824	312	879	1117
LPHRPIHR	ILSSYAQRRTSSSSRLPHRPIHRVHPCEQS	RTSSSSRLPHRPIHRVHPCEQSSCYPATGN	R	L	P	H	R	V	0	2	0	0	0	0	0	0	2	1	1	0	0	0	2	0	0	0	0	0	0	0	8	1	1024.6	A0A6I8T892	A0A6I8T892	37	44	yes	yes	2	0.012694	113.08	5718100			825	138	880	1118
LPIVPDQDVDFDAGYR	KRPRPPPEKPEPTCKLPIVPDQDVDFDAGY	PIVPDQDVDFDAGYRFGTGPFSHIEFNEIP	K	L	P	Y	R	F	1	1	0	4	0	1	0	1	0	1	1	0	0	1	2	0	0	0	1	2	0	0	16	0	1818.88	Q16XT3;A0A1S4FKJ6	Q16XT3	3326	3341	yes	no	3	0.050532	38.093	4815100			826	84	881	1119
LPLQDVYK	DAILPPTRPTDKALRLPLQDVYKIGGIGTV	PTDKALRLPLQDVYKIGGIGTVPVGRVETG	R	L	P	Y	K	I	0	0	0	1	0	1	0	0	0	0	2	1	0	0	1	0	0	0	1	1	0	0	8	0	974.544	Q1HR88;Q5MM87;J9HYQ9	Q1HR88	248	255	yes	no	2	0.014258	111.01	59066000			827	525	882	1120
LPLSLLK	______________________________	______________________________	M	L	P	L	K	T	0	0	0	0	0	0	0	0	0	0	4	1	0	0	1	1	0	0	0	0	0	0	7	0	782.527	Q17AC0	Q17AC0	2	8	yes	yes	2	0.010359	124.89	8827600			828	429	883	1121
LPNFEDR	WGSAIAKIVGVNAKRLPNFEDRVTMYVFEE	IVGVNAKRLPNFEDRVTMYVFEEMIDGKKL	R	L	P	D	R	V	0	1	1	1	0	0	1	0	0	0	1	0	0	1	1	0	0	0	0	0	0	0	7	0	889.429	Q17KS3;A0A6I8T5F9;Q17KS5;Q17KS4;A0A1S4EZ75	Q17KS3	30	36	yes	no	2	0.0065394	128.38	145320000			829	36	884	1122
LPNFQPR	ANELRGIRNQLFQSRLPNFQPRLKDRPLLH	RNQLFQSRLPNFQPRLKDRPLLHRSKFVND	R	L	P	P	R	L	0	1	1	0	0	1	0	0	0	0	1	0	0	1	2	0	0	0	0	0	0	0	7	0	870.471	Q1HQU4;Q17GX0	Q1HQU4	215	221	yes	no	2	0.0090928	126.05	25364000			830	454	885	1123
LQEEVEEAR	KIQEEVSVKDTETKRLQEEVEEARRKQNEA	DTETKRLQEEVEEARRKQNEAAAALLAATT	R	L	Q	A	R	R	1	1	0	0	0	1	4	0	0	0	1	0	0	0	0	0	0	0	0	1	0	0	9	0	1101.53	A0A6I8TFD1;A0A6I8TFD8;Q170J7;A0A6I8TEZ6;A0A6I8TAF0;A0A6I8TAE8;A0A6R5HGP7	A0A6I8TFD1	438	446	yes	no	2	0.00093949	141.2	8818200			831	152	886	1124
LQENISGVILFHETLYQK	NRRQYRQLLFTADDRLQENISGVILFHETL	NISGVILFHETLYQKADDGTPLAAMLKKKG	R	L	Q	Q	K	A	0	0	1	0	0	2	2	1	1	2	3	1	0	1	0	1	1	0	1	1	0	0	18	0	2131.13	Q178U9;Q178U8	Q178U9	70	87	yes	no	3	0.0096061	57.338	7666400			832	420	887	1125
LQEVPHEGPMCDLLWSDPDDR	SPSIDTLDHIRALDRLQEVPHEGPMCDLLW	EGPMCDLLWSDPDDRGGWGISPRGAGYTFG	R	L	Q	D	R	G	0	1	0	4	1	1	2	1	1	0	3	0	1	0	3	1	0	1	0	1	0	0	21	0	2508.11	Q16K96	Q16K96	186	206	yes	yes	3	0.00021973	71.073	4422500			833	324	888	1126
LQLEEESEAR	ESTLHQVETELESVRLQLEEESEARLDLER	LESVRLQLEEESEARLDLERQLVKANGDAG	R	L	Q	A	R	L	1	1	0	0	0	1	4	0	0	0	2	0	0	0	0	1	0	0	0	0	0	0	10	0	1202.58	Q16RF4	Q16RF4	273	282	yes	yes	2	0.01718	98.033	427400000			835	364	890	1128
LQLWDTAGQER	DFLSKTMYLEDRTVRLQLWDTAGQERFRSL	RTVRLQLWDTAGQERFRSLIPSYIRDSTVA	R	L	Q	E	R	F	1	1	0	1	0	2	1	1	0	0	2	0	0	0	0	0	1	1	0	0	0	0	11	0	1315.65	Q177M1;Q177M3;Q16XA1	Q177M1	64	74	yes	no	2	0.0045619	111.61	8958200			836	385	891	1129
LQQLNAIR	AYCRGFLARRNYQKRLQQLNAIRIIQRNCA	RRNYQKRLQQLNAIRIIQRNCAAYLKLRNW	R	L	Q	I	R	I	1	1	1	0	0	2	0	0	0	1	2	0	0	0	0	0	0	0	0	0	0	0	8	0	954.561	Q17L96;A0A1S4EYP3;Q17L97	Q17L96	735	742	yes	no	2	0.003957	160.77	14256000			837	35	892	1130
LRDLELQLNAER	MRANRDEISELYESRLRDLELQLNAERQRH	ESRLRDLELQLNAERQRHAEEKSKLQDEIE	R	L	R	E	R	Q	1	2	1	1	0	1	2	0	0	0	4	0	0	0	0	0	0	0	0	0	0	0	12	1	1468.8	Q17FG6;A0A6I8T7Y3	Q17FG6	287	298	yes	no	2;3	0.00067593	138.75	28712000			839	135	894	1132;1133
LREDLER	DGKYSQLTSSNVDSKLREDLERLKKIRAHR	TSSNVDSKLREDLERLKKIRAHRGLRHYWG	K	L	R	E	R	L	0	2	0	1	0	0	2	0	0	0	2	0	0	0	0	0	0	0	0	0	0	0	7	1	929.493	Q1HRL8	Q1HRL8	107	113	yes	yes	2	0.00090676	142.79	16928000			840	532	895	1134
LSAFELR	WKAVFKLYDQDQTGRLSAFELREALHSAGY	YDQDQTGRLSAFELREALHSAGYHLNNRIL	R	L	S	L	R	E	1	1	0	0	0	0	1	0	0	0	2	0	0	1	0	1	0	0	0	0	0	0	7	0	834.46	A0A6I8T8N4;Q17E34;A0A6I8T6N5;A0A6I8T8W6;A0A6I8T8X0;A0A6I8T6N7;A0A6I8T8N9;A0A6I8T8M7;A0A6I8T9G0;A0A6I8T9G5	A0A6I8T8N4	673	679	yes	no	2	0.0014604	138.48	7506600			843	127	898	1139
LSEAEKEAIEGAPTK	SVIRLQKKVMELEAKLSEAEKEAIEGAPTK	LSEAEKEAIEGAPTKAKRTPTDWIPRPPEK	K	L	S	T	K	A	3	0	0	0	0	0	4	1	0	1	1	2	0	0	1	1	1	0	0	0	0	0	15	1	1571.8	Q17N69;A0A6I8T3X0	Q17N69	70	84	yes	no	2	0.01388	79.148	398450000			844	120	899	1140
LSEFAVEYR	GLDSLLPKLVGVIKRLSEFAVEYRDLPTLG	VGVIKRLSEFAVEYRDLPTLGFTHLQPAQL	R	L	S	Y	R	D	1	1	0	0	0	0	2	0	0	0	1	0	0	1	0	1	0	0	1	1	0	0	9	0	1112.55	A0A6I8U8L5;J9HT71;J9HJI9	A0A6I8U8L5	140	148	yes	no	2	5.6767e-09	138.54	0			845	244	900	1141
LSELVDWFHR	SQNQVYQAVGPRRYKLSELVDWFHREMRKD	PRRYKLSELVDWFHREMRKDADWWGYWRYD	K	L	S	H	R	E	0	1	0	1	0	0	1	0	1	0	2	0	0	1	0	1	0	1	0	1	0	0	10	0	1300.66	Q16VZ4	Q16VZ4	286	295	yes	yes	2	0.051387	73.985	10917000			846	381	901	1142
LSHELDATR	QSQRDLRQKTQDYQRLSHELDATREQKDQL	TQDYQRLSHELDATREQKDQLARENNKMQK	R	L	S	T	R	E	1	1	0	1	0	0	1	0	1	0	2	0	0	0	0	1	1	0	0	0	0	0	9	0	1040.53	Q16RF4	Q16RF4	412	420	yes	yes	2	0.021487	119.21	208400000			848	364	903	1144
LSIENSDLLR	ETNRTLNDFDSAKKKLSIENSDLLRQLEDA	SAKKKLSIENSDLLRQLEDAESQVSQLSKI	K	L	S	L	R	Q	0	1	1	1	0	0	1	0	0	1	3	0	0	0	0	2	0	0	0	0	0	0	10	0	1158.62	A0A6I8U458;Q178Y4;Q178Y3;Q179E8;W0FUL2	A0A6I8U458	1282	1291	no	no	2	2.1009e-06	183.65	79461000			849	234;421;562;422	904	1145
[truncated: 498 more rows]
[truncated: 5 more columns]

## Sheet: proteinGroups_ATCT
Protein IDs	Majority protein IDs	Peptide counts (all)	Peptide counts (razor+unique)	Peptide counts (unique)	Fasta headers	Number of proteins	Peptides	Razor + unique peptides	Unique peptides	Sequence coverage [%]	Unique + razor sequence coverage [%]	Unique sequence coverage [%]	Mol. weight [kDa]	Sequence length	Sequence lengths	Q-value	Score	Intensity	MS/MS count	Only identified by site	Reverse	Potential contaminant	id	Peptide IDs	Peptide is razor	Mod. peptide IDs	Evidence IDs	MS/MS IDs	Best MS/MS	Oxidation (M) site IDs	Oxidation (M) site positions	Taxonomy IDs
[truncated: 411 more rows]

[truncated: 3 more sheets: peptides_ATCT, proteinGroups_ATDI, peptides_ATDI]
